# Supplementary material for: High-throughput mutagenesis reveals unique structural features of human ADAR1
Source: Nat Commun. 2020 Oct 12;11:5130. doi: 10.1038/s41467-020-18862-2 (PMC7550611; doi:10.1038/s41467-020-18862-2)
Supplement: Supplementary file 5 — Supplementary Data 1 [file 41467_2020_18862_MOESM5_ESM.xlsx]

## Sheet: C851X
C851X	AA	input library	R1	R2	R3	R4	R5	inputcorr	R1corr	R2corr	R3corr	R4corr	R5corr	R1corr/inputcorr	R2corr/inputcorr	R3corr/inputcorr	R4corr/inputcorr	R5corr/inputcorr	Fave
AAG	Lys	604	58	116	260	719	1351	554.979	51.992	115.279	237.662	719	1282.85	0.0936828	0.207717	0.428236	1.29554	2.31153	2570.55
AAC	Asn	545	89	424	884	918	733	500.768	79.7808	421.364	808.051	918	696.027	0.159317	0.841436	1.61362	1.83318	1.38992	1588.39
ATG	Met	1159	117	396	822	1638	2409	1064.94	104.88	393.538	751.378	1638	2287.49	0.0984852	0.369542	0.705562	1.53812	2.14801	2282.87
ATC	Ile	797	152	595	1134	1368	1008	732.315	136.255	591.301	1036.57	1368	957.155	0.18606	0.80744	1.41547	1.86805	1.30703	1592.66
ACG, ACC	Thr	1706	279	274	676	2023	4043	1567.54	250.1	272.297	617.921	2023	3839.07	0.159549	0.173709	0.394198	1.29056	2.4491	2606.08
AGG, CGG, CGC	Arg	1586	392	628	1395	2343	2760	1457.28	351.394	624.096	1275.15	2343	2620.78	0.24113	0.428261	0.875019	1.60779	1.79841	2016.48
AGC, TCG, TCC	Ser	1560	359	782	1257	2416	3381	1433.39	321.813	777.138	1149	2416	3210.46	0.224511	0.542168	0.801599	1.68551	2.23977	2142.2
TAG	Stop	394	1904	51	57	55	104	362.023	1706.77	50.6829	52.1028	55	98.7541	4.71454	0.139999	0.143921	0.151924	0.272784	289.938
TAC	Tyr	1097	165	641	1330	1923	2039	1007.97	147.908	637.015	1215.73	1923	1936.15	0.146739	0.63198	1.20612	1.9078	1.92085	1917.11
TTG, CTG, CTC	Leu	1676	274	1193	2245	3122	2976	1539.98	245.617	1185.58	2052.12	3122	2825.89	0.159494	0.769871	1.33257	2.0273	1.83502	1813.14
TTC	Phe	420	62	240	513	902	902	385.913	55.5777	238.508	468.926	902	856.502	0.144016	0.618036	1.21511	2.33732	2.21942	1984.16
TGG	Trp	563	72	242	503	897	1333	517.307	64.5418	240.495	459.785	897	1265.76	0.124765	0.464899	0.888805	1.73398	2.44683	2238.05
TGC	Cys	547	71	138	298	684	1101	502.605	63.6454	137.142	272.397	684	1045.46	0.126631	0.272862	0.54197	1.36091	2.08009	2383.54
CAG	Gln	980	181	200	447	1125	2196	900.463	162.251	198.757	408.596	1125	2085.23	0.180186	0.220727	0.453762	1.24936	2.31573	2513.97
CAC	His	617	564	244	357	758	1194	566.924	505.577	242.483	326.328	758	1133.77	0.89179	0.427717	0.575612	1.33704	1.99987	1945.71
CCG, CCC	Pro	1299	2188	5743	2526	202	122	1193.57	1961.35	5707.3	2308.98	202	115.846	1.64326	4.78169	1.93451	0.16924	0.0970583	311.937
GAG	Glu	511	132	172	419	660	1039	469.527	118.327	170.931	383.002	660	986.592	0.252012	0.364048	0.815718	1.40567	2.10125	2181.55
GAC	Asp	395	93	392	806	681	421	362.942	83.3665	389.563	736.753	681	399.764	0.229697	1.07335	2.02995	1.87633	1.10146	1350.32
GTG, GTC	Val	1716	279	630	1367	2842	4150	1576.73	250.1	626.083	1249.55	2842	3940.67	0.158619	0.397077	0.792498	1.80247	2.49927	2284.63
GCG, GCC	Ala	1070	70	289	598	1503	2237	983.159	62.749	287.203	546.623	1503	2124.16	0.0638239	0.292123	0.555986	1.52875	2.16055	2396.46
GGG, GGC	Gly	2687	684	3037	5394	5481	3117	2468.92	613.147	3018.12	4930.57	5481	2959.78	0.248346	1.22244	1.99705	2.22	1.19881	1371.53

## Sheet: C893X
C893X	AA	input library	R1	R2	R3	R4	R5	inputcorr	R1corr	R2corr	R3corr	R4corr	R5corr	R1corr/inputcorr	R2corr/inputcorr	R3corr/inputcorr	R4corr/inputcorr	R5corr/inputcorr	Fave
AAG	Lys	450	328	878	1616	1130	312	450	205.787	618.664	1109.03	693.124	215.287	0.457305	1.37481	2.46451	1.54028	0.478416	938.29
AAC	Asn	699	121	492	996	2071	1513	699	75.9154	346.677	683.535	1270.32	1044	0.108606	0.495962	0.977875	1.81734	1.49357	1883.41
ATG	Met	540	97	31	803	1611	1163	540	60.8578	21.8435	551.083	988.162	802.497	0.1127	0.0404509	1.02052	1.82993	1.48611	2037.26
ATC	Ile	668	1468	469	866	1242	514	668	921.023	330.471	594.318	761.823	354.672	1.37878	0.494717	0.889698	1.14045	0.530946	1009.15
ACG, ACC	Thr	878	67	361	751	2073	2469	878	42.0358	254.371	515.396	1271.55	1703.67	0.0478768	0.289716	0.587012	1.44823	1.94039	2336.12
AGG, CGG, CGC	Arg	1379	5445	2695	146	86	89	1379	3416.19	1898.98	100.197	52.751	61.412	2.4773	1.37707	0.0726591	0.0382531	0.0445338	156.057
AGC, TCG, TCC	Ser	1239	212	760	2260	4165	2286	1239	133.009	535.518	1550.99	2554.74	1577.39	0.107352	0.432218	1.25181	2.06194	1.27312	1736.92
TAG	Stop	395	2054	70	50	26	18	395	1288.68	49.324	34.314	15.948	12.4204	3.26248	0.124871	0.0868709	0.0403746	0.0314441	108.22
TAC	Tyr	543	397	1124	1957	1470	280	543	249.078	792.003	1343.05	901.674	193.206	0.458707	1.45857	2.47339	1.66054	0.355813	884.715
TTG, CTG, CTC	Leu	1328	1158	4719	6152	1715	165	1328	726.529	3325.14	4221.99	1051.95	113.854	0.547085	2.50387	3.17921	0.792134	0.0857333	543.907
TTC	Phe	399	108	331	568	1193	1354	399	67.7592	233.232	389.807	731.767	934.291	0.169823	0.584542	0.97696	1.834	2.34158	2115.51
TGG	Trp	612	255	1162	1789	2024	879	612	159.987	818.779	1227.75	1241.49	606.53	0.261417	1.33787	2.00614	2.02858	0.991062	1264.57
TGC	Cys	517	51	153	323	994	1741	517	31.9974	107.808	221.668	609.704	1201.33	0.0618905	0.208527	0.428759	1.17931	2.32366	2620.04
CAG	Gln	393	105	451	913	1196	660	393	65.877	317.788	626.574	733.607	455.415	0.167626	0.80862	1.59433	1.86669	1.15882	1505.82
CAC	His	731	751	553	835	1670	1308	731	471.177	389.66	573.044	1024.35	902.55	0.644566	0.53305	0.783918	1.4013	1.23468	1629.17
CCG, CCC	Pro	814	205	760	1638	2691	1835	814	128.617	535.518	1124.13	1650.62	1266.19	0.158006	0.657885	1.38099	2.02778	1.55552	1737.83
GAG	Glu	502	287	1331	2004	1398	284	502	180.064	937.861	1375.31	857.511	195.967	0.358693	1.86825	2.73965	1.70819	0.390372	863.225
GAC	Asp	283	84	234	431	772	1128	283	52.7016	164.883	295.787	473.532	778.346	0.186225	0.582626	1.04518	1.67326	2.75034	2218.91
GTG, GTC	Val	1248	249	447	1028	2937	4072	1248	156.223	314.969	705.496	1801.51	2809.77	0.125178	0.252379	0.565301	1.44352	2.25142	2423.37
GCG, GCC	Ala	471	154	762	1476	1657	441	471	96.6196	536.927	1012.95	1016.38	304.3	0.205137	1.13997	2.15064	2.15791	0.646072	1160.11
GGG, GGC	Gly	655	219	730	1405	2240	1016	655	137.401	514.379	964.223	1373.98	701.063	0.209772	0.785312	1.4721	2.09768	1.07033	1487.39

## Sheet: C909X
C909X	AA	input library	R1	R2	R3	R4	R5	inputcorr	R1corr	R2corr	R3corr	R4corr	R5corr	R1corr/inputcorr	R2corr/inputcorr	R3corr/inputcorr	R4corr/inputcorr	R5corr/inputcorr	Fave
AAG	Lys	393	1186	2454	761	104	37	393	645.395	1608.44	467.673	56.1667	18.8772	1.64223	4.09272	1.19001	0.142918	0.0480335	268.675
AAC	Asn	279	92	250	542	1162	1156	279	50.0644	163.859	333.086	627.554	589.784	0.179442	0.587307	1.19386	2.2493	2.11392	1961.88
ATG	Met	259	584	1660	464	47	22	259	317.8	1088.02	285.151	25.383	11.2243	1.22703	4.20086	1.10097	0.0980039	0.0433369	266.359
ATC	Ile	182	820	489	56	30	19	182	446.226	320.508	34.4148	16.2019	9.69369	2.45179	1.76103	0.189092	0.0890215	0.053262	192.746
ACG, ACC	Thr	472	264	636	1362	2063	1273	472	143.663	416.857	837.017	1114.15	649.477	0.304371	0.883171	1.77334	2.36049	1.37601	1516.28
AGG, CGG, CGC	Arg	604	1360	3995	2339	224	86	604	740.082	2618.46	1437.43	120.974	43.8767	1.2253	4.3352	2.37986	0.200289	0.0726435	340.762
AGC, TCG, TCC	Ser	594	106	107	265	1117	2833	594	57.6829	70.1315	162.856	603.251	1445.38	0.0971092	0.118067	0.274168	1.01557	2.4333	2810.07
TAG	Stop	295	1765	71	43	39	29	295	960.474	46.5359	26.4257	21.0625	14.7956	3.25584	0.157749	0.0895785	0.0713983	0.0501547	141.117
TAC	Tyr	301	637	1881	680	88	42	301	346.641	1232.87	417.894	47.5256	21.4281	1.15163	4.09592	1.38835	0.157892	0.0711899	308.452
TTG, CTG, CTC	Leu	867	1548	5389	2695	226	88	867	842.388	3532.14	1656.21	122.054	44.8971	0.971612	4.07398	1.91028	0.140778	0.0517844	321.853
TTC	Phe	334	584	2134	1117	84	44	334	317.8	1398.7	686.452	45.3654	22.4485	0.951497	4.18772	2.05525	0.135824	0.0672112	331.777
TGG	Trp	196	561	1352	212	40	12	196	305.284	886.148	130.285	21.6026	6.12233	1.55757	4.52116	0.664717	0.110217	0.0312364	228.86
TGC	Cys	208	134	102	181	526	1016	208	72.9199	66.8544	111.234	284.074	518.357	0.350576	0.321415	0.534777	1.36574	2.4921	2377.08
CAG	Gln	254	1503	55	40	28	9	254	817.9	36.0489	24.582	15.1218	4.59175	3.22008	0.141925	0.0967795	0.0595346	0.0180777	104.664
CAC	His	323	329	1371	1950	354	43	323	179.035	898.601	1198.37	191.183	21.9383	0.554287	2.78205	3.71013	0.591897	0.0679206	497.643
CCG, CCC	Pro	324	778	1911	1387	174	28	324	423.37	1252.54	852.381	93.9711	14.2854	1.3067	3.86585	2.63081	0.290034	0.0440908	355.014
GAG	Glu	307	1612	418	28	38	36	307	877.215	273.972	17.2074	20.5224	18.367	2.85738	0.892416	0.0560502	0.0668483	0.0598273	163.777
GAC	Asp	320	390	1433	1889	594	74	320	212.229	939.238	1160.88	320.798	37.7544	0.663217	2.93512	3.62777	1.00249	0.117982	558.331
GTG, GTC	Val	550	531	2038	3390	1104	100	550	288.959	1335.78	2083.32	596.231	51.0194	0.525379	2.42868	3.78786	1.08406	0.0927625	591.403
GCG, GCC	Ala	475	148	93	331	1206	2188	475	80.5383	60.9555	203.416	651.317	1116.3	0.169554	0.128327	0.428244	1.37119	2.35011	2563.83
GGG, GGC	Gly	389	102	128	330	1265	2149	389	55.5062	83.8957	202.802	683.181	1096.41	0.142689	0.21567	0.521341	1.75625	2.81853	2541.95

## Sheet: C976X
C976X	AA	input library	R1	R2	R3	R4	R5	inputcorr	R1corr	R2corr	R3corr	R4corr	R5corr	R1corr/inputcorr	R2corr/inputcorr	R3corr/inputcorr	R4corr/inputcorr	R5corr/inputcorr	Fave
AAG	Lys	47	24	98	159	61	12	36.2353	23.4723	98	129.792	55.3315	9.23983	0.647774	2.70455	3.58192	1.52701	0.254996	681.586
AAC	Asn	424	101	97	213	465	1056	326.888	98.7791	97	173.872	421.789	813.105	0.30218	0.296737	0.531901	1.29032	2.48741	2423.11
ATG	Met	450	47	197	441	774	907	346.933	45.9665	197	359.989	702.075	698.377	0.132494	0.567832	1.03763	2.02366	2.013	2003.87
ATC	Ile	252	102	192	405	359	127	194.283	99.7571	192	330.602	325.64	97.7882	0.513464	0.988251	1.70165	1.67611	0.50333	1065.08
ACG, ACC	Thr	778	104	458	1090	1509	1068	599.809	101.713	458	889.768	1368.77	822.345	0.169576	0.763576	1.48342	2.28202	1.37101	1617.98
AGG, CGG, CGC	Arg	1251	385	2093	3785	1612	221	964.475	376.534	2093	3089.7	1462.2	170.167	0.390403	2.17009	3.2035	1.51606	0.176435	710.749
AGC, TCG, TCC	Ser	928	67	246	681	1503	2033	715.454	65.5267	246	555.901	1363.33	1565.38	0.0915877	0.343838	0.776991	1.90555	2.18796	2235.55
TAG	Stop	174	728	8	18	7	7	134.148	711.992	8	14.6934	6.34952	5.3899	5.30753	0.0596358	0.109532	0.0473323	0.0401789	91.4136
TAC	Tyr	142	24	136	306	210	47	109.477	23.4723	136	249.788	190.486	36.1893	0.214404	1.24227	2.28165	1.73996	0.330566	953.522
TTG, CTG, CTC	Leu	1035	172	861	1638	1921	1488	797.947	168.218	861	1337.1	1742.49	1145.74	0.210813	1.07902	1.67568	2.18372	1.43586	1531.06
TTC	Phe	246	52	295	636	447	115	189.657	50.8566	295	519.167	405.462	88.5484	0.26815	1.55544	2.7374	2.13787	0.466887	977.63
TGG	Trp	282	92	431	1125	448	50	217.412	89.977	431	918.339	406.369	38.4993	0.413856	1.98242	4.22396	1.86912	0.17708	738.792
TGC	Cys	166	19	42	77	203	360	127.98	18.5822	42	62.8552	184.136	277.195	0.145196	0.328177	0.491133	1.43879	2.16593	2380.81
CAG	Gln	275	44	364	801	486	72	212.015	43.0325	364	653.857	440.838	55.439	0.202969	1.71686	3.08402	2.07928	0.261486	865.017
CAC	His	217	32	170	395	424	163	167.299	31.2964	170	322.439	384.599	125.508	0.187068	1.01614	1.92732	2.29887	0.7502	1258.63
CCG, CCC	Pro	529	76	397	796	967	710	407.839	74.3288	397	649.776	877.141	546.69	0.18225	0.973422	1.59321	2.1507	1.34045	1538.22
GAG	Glu	474	101	685	1755	817	120	365.436	98.7791	685	1432.61	741.079	92.3983	0.270304	1.87447	3.92027	2.02793	0.252844	808.146
GAC	Asp	335	41	239	630	648	335	258.273	40.0985	239	514.27	587.784	257.945	0.155256	0.925379	1.99119	2.27583	0.998733	1372.05
GTG, GTC	Val	663	91	457	1019	1178	768	511.148	88.999	457	831.811	1068.53	591.349	0.174116	0.894065	1.62734	2.09046	1.1569	1482.01
GCG, GCC	Ala	617	61	189	464	936	1347	475.684	59.6587	189	378.764	849.021	1037.17	0.125417	0.397322	0.79625	1.78484	2.18038	2207.43
GGG, GGC	Gly	635	70	286	669	1108	1079	489.562	68.4608	286	546.105	1005.04	830.815	0.139841	0.584196	1.1155	2.05294	1.69706	1871.34

## Sheet: C1081X
C1081X	AA	input library	R1	R2	R3	R4	R5	inputcorr	R1corr	R2corr	R3corr	R4corr	R5corr	R1corr/inputcorr	R2corr/inputcorr	R3corr/inputcorr	R4corr/inputcorr	R5corr/inputcorr	Fave
AAG	Lys	192	575	19	9	5	4	164.222	547.471	19	7.80892	4.67281	3.23778	3.33372	0.115697	0.0475509	0.0284542	0.0197159	84.3449
AAC	Asn	302	864	21	3	8	18	258.308	822.634	21	2.60297	7.4765	14.57	3.1847	0.0812983	0.010077	0.0289441	0.0564057	120.868
ATG	Met	223	632	12	10	8	15	190.737	601.742	12	8.67658	7.4765	12.1417	3.15482	0.0629138	0.0454897	0.0391979	0.0636566	138.312
ATC	Ile	217	623	16	7	11	9	185.605	593.173	16	6.07361	10.2802	7.28501	3.19588	0.0862044	0.0327232	0.0553873	0.03925	116.365
ACG, ACC	Thr	577	1618	52	29	15	25	493.522	1540.54	52	25.1621	14.0184	20.2361	3.12151	0.105365	0.0509847	0.0284049	0.0410035	111.094
AGG, CGG, CGC	Arg	781	2284	35	45	30	44	668.008	2174.65	35	39.0446	28.0369	35.6156	3.25542	0.0523946	0.0584493	0.0419708	0.0533162	127.052
AGC, TCG, TCC	Ser	519	431	2192	1273	81	32	443.913	410.365	2192	1104.53	75.6995	25.9023	0.924426	4.9379	2.48816	0.170528	0.0583499	333.303
TAG	Stop	312	804	17	19	19	14	266.861	765.507	17	16.4855	17.7567	11.3322	2.86856	0.0637036	0.0617756	0.066539	0.042465	137.298
TAC	Tyr	350	1017	28	19	16	14	299.363	968.309	28	16.4855	14.953	11.3322	3.23456	0.0935318	0.0550685	0.0499493	0.0378545	114.771
TTG, CTG, CTC	Leu	959	2687	65	57	35	30	820.256	2558.35	65	49.4565	32.7097	24.2834	3.11897	0.0792436	0.060294	0.0398774	0.0296046	104.196
TTC	Phe	233	558	24	19	2	7	199.29	531.285	24	16.4855	1.86912	5.66612	2.66588	0.120427	0.082721	0.00937889	0.0284315	102.118
TGG	Trp	465	1371	46	38	32	15	397.726	1305.36	46	32.971	29.906	12.1417	3.28206	0.115658	0.0828989	0.0751925	0.0305278	120.456
TGC	Cys	232	18	45	106	363	694	198.435	17.1382	45	91.9717	339.246	561.756	0.0863668	0.226774	0.463485	1.70961	2.83093	2596.47
CAG	Gln	228	595	10	10	7	8	195.014	566.513	10	8.67658	6.54193	6.47557	2.90499	0.0512784	0.0444921	0.033546	0.0332057	106.918
CAC	His	197	529	111	28	8	15	168.499	503.673	111	24.2944	7.4765	12.1417	2.98918	0.658758	0.144182	0.0443712	0.072058	170.547
CCG, CCC	Pro	560	1674	37	42	25	18	478.981	1593.85	37	36.4416	23.364	14.57	3.32759	0.0772473	0.0760815	0.0487786	0.0304188	106.917
GAG	Glu	178	478	20	19	5	7	152.248	455.115	20	16.4855	4.67281	5.66612	2.98931	0.131365	0.108281	0.0306922	0.0372165	119.249
GAC	Asp	165	502	3	10	5	8	141.128	477.966	3	8.67658	4.67281	6.47557	3.38674	0.0212572	0.06148	0.0331103	0.0458842	112.299
GTG, GTC	Val	556	1539	32	38	17	35	475.56	1465.32	32	32.971	15.8876	28.3306	3.08124	0.0672891	0.0693309	0.0334081	0.0595731	136.609
GCG, GCC	Ala	625	1636	172	41	39	35	534.577	1557.67	172	35.574	36.4479	28.3306	2.91384	0.321749	0.066546	0.0681808	0.0529963	152.348
GGG, GGC	Gly	408	1292	17	27	19	20	348.972	1230.14	17	23.4268	17.7567	16.1889	3.52505	0.0487145	0.0671308	0.0508828	0.0463903	118.295

## Sheet: C1082X
C1082X	AA	input library	R1	R2	R3	R4	R5	inputcorr	R1corr	R2corr	R3corr	R4corr	R5corr	R1corr/inputcorr	R2corr/inputcorr	R3corr/inputcorr	R4corr/inputcorr	R5corr/inputcorr	Fave
AAG	Lys	256	447	818	62	10	12	218.963	425.599	818	53.7948	9.34562	9.71335	1.9437	3.73579	0.24568	0.0426813	0.0443607	191.316
AAC	Asn	358	630	804	76	16	7	306.206	599.837	804	65.942	14.953	5.66612	1.95893	2.62568	0.215352	0.0488331	0.0185043	171.992
ATG	Met	285	896	19	21	7	7	243.767	853.102	19	18.2208	6.54193	5.66612	3.49966	0.0779432	0.0747468	0.0268368	0.023244	87.7108
ATC	Ile	205	542	10	6	9	16	175.341	516.051	10	5.20595	8.41106	12.9511	2.94312	0.0570316	0.0296903	0.0479696	0.0738624	158.654
ACG, ACC	Thr	625	775	1988	241	33	30	534.577	737.895	1988	209.106	30.8405	24.2834	1.38033	3.71882	0.39116	0.0576914	0.0454254	220.817
AGG, CGG, CGC	Arg	612	1067	1785	107	38	25	523.458	1015.92	1785	92.8394	35.5134	20.2361	1.94078	3.41001	0.177358	0.0678437	0.0386586	189.627
AGC, TCG, TCC	Ser	643	803	2614	714	38	36	549.973	764.555	2614	619.508	35.5134	29.1401	1.39017	4.75296	1.12643	0.0645729	0.0529845	255.14
TAG	Stop	2433	644	13	16	11	7	2081	613.167	13	13.8825	10.2802	5.66612	0.29465	0.00624699	0.00667107	0.00494001	0.00272278	109.912
TAC	Tyr	243	797	14	13	5	7	207.844	758.842	14	11.2796	4.67281	5.66612	3.65102	0.0673583	0.0542694	0.0224823	0.0272615	85.1684
TTG, CTG, CTC	Leu	1094	3206	62	65	47	66	935.724	3052.51	62	56.3978	43.9244	53.4234	3.26219	0.0662588	0.0602718	0.0469416	0.0570931	133.402
TTC	Phe	449	1173	40	36	18	17	384.04	1116.84	40	31.2357	16.8221	13.7606	2.90813	0.104156	0.0813344	0.043803	0.0358311	121.338
TGG	Trp	358	1016	29	37	14	15	306.206	967.357	29	32.1033	13.0839	12.1417	3.15917	0.0947075	0.104842	0.042729	0.039652	121.843
TGC	Cys	268	7	46	130	362	763	229.227	6.66486	46	112.796	338.311	617.607	0.0290754	0.200675	0.49207	1.47588	2.69431	2642.04
CAG	Gln	275	449	761	42	11	9	235.214	427.503	761	36.4416	10.2802	7.28501	1.81751	3.23535	0.15493	0.0437056	0.0309718	180.009
CAC	His	249	166	801	859	204	40	212.976	158.052	801	745.318	190.651	32.3778	0.742115	3.76099	3.49955	0.895176	0.152026	519.968
CCG, CCC	Pro	618	1580	44	41	15	23	528.59	1504.35	44	35.574	14.0184	18.6173	2.84597	0.0832403	0.0672997	0.0265204	0.0352206	111.551
GAG	Glu	332	175	793	1042	291	25	283.968	166.622	793	904.1	271.958	20.2361	0.586763	2.79257	3.18381	0.957706	0.0712622	544.027
GAC	Asp	218	53	162	330	465	408	186.461	50.4625	162	286.327	434.571	330.254	0.270634	0.868816	1.53559	2.33063	1.77117	1693.55
GTG, GTC	Val	968	2743	52	65	29	42	827.954	2611.67	52	56.3978	27.1023	33.9967	3.15437	0.0628054	0.0681171	0.0327341	0.0410612	113.703
GCG, GCC	Ala	588	678	2442	1206	64	37	502.931	645.539	2442	1046.4	59.812	29.9495	1.28356	4.85554	2.0806	0.118927	0.05955	303.714
GGG, GGC	Gly	565	433	2359	1676	109	44	483.258	412.269	2359	1454.19	101.867	35.6156	0.853104	4.88145	3.00915	0.210793	0.073699	361.441

## Sheet: C1129X
C1129X	AA	input library	R1	R2	R3	R4	R5	inputcorr	R1corr	R2corr	R3corr	R4corr	R5corr	R1corr/inputcorr	R2corr/inputcorr	R3corr/inputcorr	R4corr/inputcorr	R5corr/inputcorr	Fave
AAG	Lys	552	126	568	774	734	175	286.386	125.933	568	738.441	542.108	167.082	0.439731	1.98334	2.57848	1.89293	0.583416	944.152
AAC	Asn	931	60	291	482	1270	1233	483.017	59.968	291	459.856	937.98	1177.21	0.124153	0.602464	0.95205	1.94192	2.43721	2149.08
ATG	Met	799	92	117	290	846	1164	414.533	91.9509	117	276.677	624.828	1111.33	0.221818	0.282245	0.667442	1.5073	2.68093	2433.98
ATC	Ile	515	57	343	597	938	357	267.19	56.9696	343	569.573	692.776	340.848	0.213218	1.28373	2.13172	2.59282	1.27568	1388.94
ACG, ACC	Thr	1258	92	425	842	1653	1316	652.669	91.9509	425	803.317	1220.85	1256.46	0.140884	0.651172	1.23082	1.87055	1.92511	1911.12
AGG, CGG, CGC	Arg	1941	1334	3651	2496	393	41	1007.02	1333.29	3651	2381.33	290.257	39.145	1.32399	3.62555	2.36473	0.288233	0.0388721	349.585
AGC, TCG, TCC	Ser	2099	111	474	982	2597	2683	1088.99	110.941	474	936.885	1918.06	2561.61	0.101875	0.435265	0.860323	1.76131	2.35227	2236.52
TAG	Stop	738	1593	26	19	28	11	382.885	1592.15	26	18.1271	20.6799	10.5023	4.15829	0.0679054	0.0473434	0.0540106	0.0274294	90.0017
TAC	Tyr	1029	242	1139	1789	1124	136	533.861	241.871	1139	1706.81	830.149	129.847	0.45306	2.13352	3.19711	1.55499	0.243222	739.645
TTG, CTG, CTC	Leu	2273	999	4058	3940	1466	101	1179.27	998.467	4058	3758.99	1082.74	96.4303	0.846684	3.44112	3.18756	0.918146	0.0817714	500.461
TTC	Phe	1416	353	1717	2469	1483	185	734.642	352.811	1717	2355.57	1095.29	176.63	0.48025	2.33719	3.20642	1.49092	0.24043	714.433
TGG	Trp	806	374	1464	1440	408	27	418.165	373.8	1464	1373.84	301.335	25.7784	0.893906	3.50101	3.28541	0.720614	0.0616465	463.392
TGC	Cys	724	107	105	213	727	992	375.622	106.943	105	203.214	536.938	947.117	0.284709	0.279536	0.541008	1.42946	2.52146	2421.73
CAG	Gln	585	45	264	471	771	454	303.507	44.976	264	449.361	569.435	433.459	0.148188	0.869832	1.48056	1.87619	1.42817	1622.55
CAC	His	916	271	679	1131	1146	316	475.235	270.855	679	1079.04	846.398	301.703	0.56994	1.42877	2.27054	1.78101	0.63485	1018.23
CCG, CCC	Pro	1412	2729	42	39	23	28	732.567	2727.54	42	37.2083	16.987	26.7331	3.72327	0.0573327	0.0507916	0.0231884	0.0364924	92.7402
GAG	Glu	536	93	456	802	930	227	278.085	92.9503	456	765.155	686.867	216.729	0.334252	1.63979	2.75151	2.46999	0.779364	1096.94
GAC	Asp	819	135	627	982	1133	446	424.909	134.928	627	936.885	836.796	425.821	0.317545	1.47561	2.2049	1.96935	1.00214	1214.88
GTG, GTC	Val	899	121	593	972	1276	573	466.415	120.935	593	927.344	942.411	547.075	0.259287	1.2714	1.98824	2.02054	1.17294	1346.22
GCG, GCC	Ala	1912	263	684	1309	2726	1851	991.974	262.86	684	1248.86	2013.33	1767.25	0.264986	0.689534	1.25897	2.02962	1.78155	1801.14
GGG, GGC	Gly	1265	223	1062	1602	1868	549	656.301	222.881	1062	1528.4	1379.64	524.16	0.339602	1.61816	2.32881	2.10215	0.798659	1112.79

## Sheet: C1169X
C1169X	AA	input library	R1	R2	R3	R4	R5	inputcorr	R1corr	R2corr	R3corr	R4corr	R5corr	R1corr/inputcorr	R2corr/inputcorr	R3corr/inputcorr	R4corr/inputcorr	R5corr/inputcorr	Fave
AAG	Lys	240	669	21	16	7	10	204.75	582.964	21	14.1387	5.62153	6.47531	2.8472	0.102564	0.0690537	0.0274556	0.0316254	108.374
AAC	Asn	391	971	330	24	14	21	333.572	846.126	330	21.2081	11.2431	13.5982	2.53656	0.989292	0.0635788	0.0337051	0.0407653	144.346
ATG	Met	561	1747	126	21	38	24	478.603	1522.33	126	18.5571	30.5169	15.5407	3.18077	0.263266	0.0387734	0.0637624	0.032471	117.361
ATC	Ile	282	316	917	597	26	18	240.581	275.361	917	527.552	20.88	11.6556	1.14457	3.8116	2.19282	0.0867897	0.0484475	318.557
ACG, ACC	Thr	665	553	1683	2407	560	51	567.328	481.882	1683	2127	449.723	33.0241	0.849389	2.96654	3.74915	0.792703	0.0582098	497.022
AGG, CGG, CGC	Arg	613	1941	48	22	20	38	522.966	1691.38	48	19.4408	16.0615	24.6062	3.23421	0.0917842	0.0371741	0.0307124	0.0470512	114.105
AGC, TCG, TCC	Ser	831	262	552	916	1660	1814	708.947	228.306	552	809.443	1333.11	1174.62	0.322035	0.77862	1.14175	1.8804	1.65685	1746.23
TAG	Stop	219	655	12	15	5	9	186.834	570.764	12	13.2551	4.01538	5.82778	3.05492	0.064228	0.0709455	0.0214917	0.0311922	100.076
TAC	Tyr	320	1027	42	18	30	17	273	894.924	42	15.9061	24.0923	11.008	3.27811	0.153846	0.058264	0.0882501	0.0403224	133.473
TTG, CTG, CTC	Leu	666	888	2243	782	41	48	568.181	773.8	2243	691.031	32.9261	31.0815	1.36189	3.94768	1.21622	0.05795	0.0547035	268.133
TTC	Phe	436	1488	35	21	22	11	371.963	1296.64	35	18.5571	17.6677	7.12284	3.48594	0.0940955	0.0498897	0.0474985	0.0191494	89.3101
TGG	Trp	433	1458	47	27	21	30	369.403	1270.5	47	23.8591	16.8646	19.4259	3.43932	0.127232	0.0645883	0.0456536	0.0525873	125.353
TGC	Cys	256	45	48	108	343	666	218.4	39.2128	48	95.4365	275.455	431.256	0.179546	0.21978	0.43698	1.26124	1.97461	2411.21
CAG	Gln	219	694	27	10	6	3	186.834	604.749	27	8.83671	4.81846	1.94259	3.23682	0.144513	0.047297	0.02579	0.0103974	75.2468
CAC	His	124	428	9	8	7	3	105.788	372.957	9	7.06937	5.62153	1.94259	3.52553	0.0850762	0.0668261	0.0531399	0.0183632	92.1571
CCG, CCC	Pro	527	1723	33	29	34	29	449.597	1501.42	33	25.6265	27.3046	18.7784	3.33947	0.0733991	0.0569987	0.0607313	0.0417672	120.854
GAG	Glu	228	752	17	5	9	15	194.513	655.29	17	4.41836	7.22768	9.71296	3.36888	0.087398	0.022715	0.0371579	0.0499349	114.989
GAC	Asp	405	1315	24	22	12	9	345.516	1145.89	24	19.4408	9.63691	5.82778	3.31645	0.0694614	0.0562659	0.0278914	0.0168669	81.1225
GTG, GTC	Val	543	177	756	1336	1089	396	463.247	154.237	756	1180.58	874.55	256.422	0.332948	1.63196	2.5485	1.88787	0.553533	985.136
GCG, GCC	Ala	430	36	124	325	789	1280	366.844	31.3703	124	287.193	633.627	828.84	0.0855139	0.338019	0.782876	1.72724	2.25938	2282.83
GGG, GGC	Gly	345	386	1381	844	60	12	294.328	336.359	1381	745.818	48.1846	7.77037	1.1428	4.69204	2.53397	0.16371	0.0264004	317.256

## Sheet: C1224X
C1224X	AA	input library	R1	R2	R3	R4	R5	inputcorr	R1corr	R2corr	R3corr	R4corr	R5corr	R1corr/inputcorr	R2corr/inputcorr	R3corr/inputcorr	R4corr/inputcorr	R5corr/inputcorr	Fave
AAG	Lys	374	102	211	807	3066	3604	374	25.4859	47.4902	191.225	509.637	755.29	0.0681442	0.126979	0.511297	1.36266	2.01949	2487.53
AAC	Asn	342	235	385	851	2597	2853	342	58.7176	86.6527	201.651	431.679	597.903	0.171689	0.253371	0.589624	1.26222	1.74826	2248.16
ATG	Met	346	107	207	822	2955	3680	346	26.7352	46.5899	194.779	491.186	771.218	0.0772695	0.134653	0.562946	1.41961	2.22895	2507.2
ATC	Ile	120	56	121	391	1190	1032	120	13.9923	27.2337	92.6506	197.804	216.276	0.116602	0.226948	0.772088	1.64837	1.8023	2181.39
ACG, ACC	Thr	238	95	112	403	1761	2090	238	23.7369	25.2081	95.4941	292.717	438.001	0.0997348	0.105916	0.401236	1.2299	1.84034	2505.35
AGG, CGG, CGC	Arg	374	281	322	1101	3508	3589	374	70.2112	72.4732	260.891	583.107	752.147	0.187731	0.193779	0.697569	1.55911	2.01109	2273.68
AGC, TCG, TCC	Ser	404	353	1157	2361	2704	3317	404	88.2013	260.408	559.458	449.464	695.144	0.21832	0.644575	1.3848	1.11254	1.72065	1817.15
TAG	Stop	117	50	73	280	925	1199	117	12.4931	16.4303	66.3482	153.755	251.274	0.106779	0.14043	0.567079	1.31415	2.14764	2483.21
TAC	Tyr	132	40	75	269	1013	1610	132	9.99448	16.8804	63.7417	168.383	337.408	0.0757158	0.127882	0.482892	1.27563	2.55612	2670.23
TTG, CTG, CTC	Leu	291	101	295	866	2900	2911	291	25.2361	66.3962	205.206	482.044	610.058	0.0867219	0.228166	0.705174	1.65651	2.09642	2316.58
TTC	Phe	252	104	250	844	2617	2523	252	25.9856	56.268	199.993	435.003	528.745	0.103118	0.223286	0.793621	1.7262	2.09819	2269.94
TGG	Trp	77	25	101	256	887	956	77	6.24655	22.7323	60.6612	147.439	200.349	0.081124	0.295224	0.787808	1.91479	2.60193	2367.98
TGC	Cys	117	51	91	250	1009	1165	117	12.743	20.4816	59.2395	167.718	244.149	0.108914	0.175056	0.506321	1.43349	2.08674	2446.7
CAG	Gln	195	53	113	448	1587	1824	195	13.2427	25.4331	106.157	263.794	382.256	0.0679112	0.130426	0.544396	1.35279	1.96029	2452.87
CAC	His	160	28	107	392	1301	1609	160	6.99614	24.0827	92.8875	216.255	337.198	0.0437258	0.150517	0.580547	1.35159	2.10749	2487.4
CCG, CCC	Pro	214	83	160	434	1474	1958	214	20.7385	36.0115	102.84	245.011	410.338	0.0969091	0.168278	0.48056	1.14491	1.91747	2476.04
GAG	Glu	109	33	68	215	845	1032	109	8.24545	15.3049	50.946	140.458	216.276	0.0756463	0.140412	0.467394	1.2886	1.98419	2501.58
GAC	Asp	142	39	64	293	901	1109	142	9.74462	14.4046	69.4287	149.766	232.413	0.0686241	0.101441	0.488934	1.05469	1.63671	2449.48
GTG, GTC	Val	234	65	175	668	1910	2340	234	16.241	39.3876	158.288	317.484	490.394	0.0694061	0.168323	0.676444	1.35677	2.0957	2416.76
GCG, GCC	Ala	284	129	175	653	2286	3193	284	32.2322	39.3876	154.734	379.983	669.157	0.113494	0.138689	0.544837	1.33797	2.35619	2546.98
GGG, GGC	Gly	129	36	58	285	959	1256	129	8.99503	13.0542	67.533	159.407	263.22	0.0697289	0.101195	0.523512	1.23571	2.04046	2531.67
																										uu
