# Supplementary material for: High-throughput mutagenesis reveals unique structural features of human ADAR1
Source: Nat Commun. 2020 Oct 12;11:5130. doi: 10.1038/s41467-020-18862-2 (PMC7550611; doi:10.1038/s41467-020-18862-2)
Supplement: Supplementary file 6 — Supplementary Data 2 [file 41467_2020_18862_MOESM6_ESM.xlsx]

## Sheet: Metal screening analysis
1		Li	Be	B	Na	Mg	Al	P	K	Ca	Ti
	metal in ppb	0.0793385	0.0586555	-15.0788	154.282	-1483.17	-756.796	28267.7	88146	-372.327	-13.38
	metal in uM	0.0114321	0.0065086	―	6.71084	―	―	912.743	2254.37	―	―
	metal/protein mol ratio	8.83467e-05	5.02983e-05	0	0.0518612	0	0	7.05366	17.4217	0	0
		V	Cr	Mn	Fe	Co	Ni	Cu	Zn	As	Se
	metal in ppb	0.102691	-4.618	1.15196	48.4447	0.640495	10.5397	18.4136	11351.5	0.151477	-0.832182
	metal in uM	0.00201592	―	0.0209676	0.867408	0.0108687	0.179582	0.28975	173.596	0.00202184	―
	metal/protein mol ratio	1.5579e-05	0	0.000162037	0.0067033	8.39933e-05	0.0013878	0.00223918	1.34155	1.56248e-05	0
		Sr	Mo	Ag	Cd	Sn	Sb	Ba	Tl	Pb	U
	metal in ppb	0.215695	-1.31268	0.38463	0.223815	-2.6615	0.0794232	-0.351945	-0.0213862	26.8986	-0.179524
	metal in uM	0.00246171	―	0.00356568	0.00199106	―	0.000652293	―	―	0.12982	―
	metal/protein mol ratio	1.9024e-05	0	2.75555e-05	1.53869e-05	0	5.04091e-06	0	0	0.00100324	0
2		Li	Be	B	Na	Mg	Al	P	K	Ca	Ti
	metal in ppb	-0.746436	-0.042594	-168.205	434.171	-2375.95	-1235.46	20822.9	40320.2	132.775	-1.89292
	metal in uM				18.8854			672.275	1031.25	3.31291
	metal/protein mol ratio	0	0	0	0.145933	0	0	5.19485	7.96877	0.0255998	0
		V	Cr	Mn	Fe	Co	Ni	Cu	Zn	As	Se
	metal in ppb	0.097446	-8.02714	0.885051	28.9546	1.35876	12.6092	25.6229	11046.5	-0.425487	0.117145
	metal in uM	0.0019129		0.01611	0.518463	0.0230559	0.214832	0.403218	168.932		0.0014836
	metal/protein mol ratio	1.47815e-05	0	0.000124486	0.00400631	0.00017816	0.00166007	0.00311578	1.30539	0	1.14642e-05
		Sr	Mo	Ag	Cd	Sn	Sb	Ba	Tl	Pb	U
	metal in ppb	0.556923	0.241844	0.34304	-0.237071	-1.10389	-0.0485934	0.255975	-0.107924	26.5242	0.0107055
	metal in uM	0.00635611	0.00252079	0.00318018				0.00186394		0.128012	4.49755e-05
	metal/protein mol ratio	4.91154e-05	1.94788e-05	2.45741e-05	0	0	0	1.44032e-05	0	0.000989186	3.47538e-07
3		Li	Be	B	Na	Mg	Al	P	K	Ca	Ti
	metal in ppb	-0.823786	0.04734	-128.418	40.7557	-2384.72	-1333.36	21471.5	27381.5	-97.0995	-11.2873
	metal in uM		0		1.77278			693.214	700.324
	metal/protein mol ratio	0	0	0	0.0136987	0	0	5.35666	5.4116	0	0
		V	Cr	Mn	Fe	Co	Ni	Cu	Zn	As	Se
	metal in ppb	0.0886348	-9.61407	0.303102	-13.2744	0.378429	10.1615	8.96618	11193.6	-0.0478871	-0.117145
	metal in uM	0.00173993		0.00551716		0.00642132	0.173129	0.141098	171.182
	metal/protein mol ratio	1.34449e-05	0	4.26326e-05	0	4.96193e-05	0.00133782	0.0010903	1.32277	0	0
		Sr	Mo	Ag	Cd	Sn	Sb	Ba	Tl	Pb	U
	metal in ppb	0.274321	-0.139525	0.324354	-0.237416	-1.07144	0.0329319	-0.09859	-0.132406	26.2414	0.0924492
	metal in uM	0.00313081		0.00300695			0.000270472			0.126648	0.000388395
	metal/protein mol ratio	2.41926e-05	0	2.32355e-05	0	0	2.09001e-06	0	0	0.000978642	3.00123e-06
Final		Li	Be	B	Na	Mg	Al	P	K	Ca	Ti
	average metal/protein	2.94489e-05	1.67661e-05	0	0.0704976	0	0	5.86839	10.2674	0.00853326	0
	S.D.	4.1647e-05	2.37108e-05	0	0.0555694	0	0	0.840711	5.1655	0.0120679	0
		V	Cr	Mn	Fe	Co	Ni	Cu	Zn	As	Se
	average metal/protein	1.46018e-05	0	0.000109719	0.00356987	0.000103924	0.0014619	0.00214842	1.32323	5.20826e-06	3.8214e-06
	S.D.	8.80442e-07	0	4.98526e-05	0.00275396	5.43358e-05	0.000141606	0.000829384	0.0147664	7.36559e-06	5.40427e-06
		Sr	Mo	Ag	Cd	Sn	Sb	Ba	Tl	Pb	U
	average metal/protein	3.07773e-05	6.49293e-06	2.51217e-05	5.12895e-06	0	2.37697e-06	4.80106e-06	0	0.000990357	1.11626e-06
	S.D.	1.31375e-05	9.18239e-06	1.80563e-06	7.25343e-06	0	2.06792e-06	6.78972e-06	0	1.00774e-05	1.34041e-06
