# Supplementary material for: High-throughput mutagenesis reveals unique structural features of human ADAR1
Source: Nat Commun. 2020 Oct 12;11:5130. doi: 10.1038/s41467-020-18862-2 (PMC7550611; doi:10.1038/s41467-020-18862-2)
Supplement: Supplementary file 7 — Supplementary Data 3 [file 41467_2020_18862_MOESM7_ESM.zip]

Archive with 3 entries (3 files):
- Supplementary Data 3/hADAR1d-DSBU-replicate1.mgf
- Supplementary Data 3/hADAR1d-DSBU-replicate2.mgf
- Supplementary Data 3/hADAR1d-DSBU-replicate3.mgf
