# Supplementary material for: High-throughput mutagenesis reveals unique structural features of human ADAR1
Source: Nat Commun. 2020 Oct 12;11:5130. doi: 10.1038/s41467-020-18862-2 (PMC7550611; doi:10.1038/s41467-020-18862-2)
Supplement: Supplementary file 7 — Supplementary Data 3 [file 41467_2020_18862_MOESM7_ESM.zip › Supplementary Data 3/hADAR1d-DSBU-replicate2.mgf]

BEGIN IONS
TITLE=ADAR-1d-DSBU-3.116.116.3 File:"ADAR-1d-DSBU-3.raw", NativeID:"controllerType=0 controllerNumber=1 scan=116"
RTINSECONDS=45.44263435
PEPMASS=738.039978027344 6619.6875
CHARGE=3+
105.0333099 272.6421508789
105.0703964 257.7419128418
105.3347015 195.0086212158
110.071167 393.6936340332
110.3633575 248.2894287109
111.1174088 291.943145752
135.8435516 324.3499145508
147.0016174 554.1196289063
147.1126862 326.5975646973
194.6069031 388.6371765137
215.1035461 316.7521057129
243.0229797 315.9926452637
244.4758911 373.0907287598
299.1722717 339.6499938965
390.1867676 398.6306152344
403.2297363 756.3649902344
448.3001099 321.7528686523
663.3842163 583.8519287109
779.3706665 917.0271606445
791.4371948 499.7557983398
850.4356079 451.4385986328
878.4435425 1139.7977294922
879.4523315 565.2742919922
991.5256348 494.7876281738
END IONS
BEGIN IONS
TITLE=ADAR-1d-DSBU-3.304.304.3 File:"ADAR-1d-DSBU-3.raw", NativeID:"controllerType=0 controllerNumber=1 scan=304"
RTINSECONDS=118.7901361
PEPMASS=1543.563842773438
CHARGE=3+
114.4635086 214.7368011475
134.3667755 240.3530883789
137.2983704 258.8346252441
138.204895 362.8756408691
146.9807892 464.910369873
147.006073 592.2067871094
151.682785 275.4100341797
166.5151978 274.7649230957
178.2811432 336.3236083984
213.1619873 310.1289978027
340.0641174 341.6233215332
647.9245605 365.4311218262
677.6195068 388.1649169922
776.3148804 347.749206543
1956.154541 404.5179443359
END IONS
BEGIN IONS
TITLE=ADAR-1d-DSBU-3.374.374.3 File:"ADAR-1d-DSBU-3.raw", NativeID:"controllerType=0 controllerNumber=1 scan=374"
RTINSECONDS=145.449003
PEPMASS=630.939392089844
CHARGE=3+
101.0710449 304.4582519531
105.0335464 341.1492004395
111.1168518 347.7033691406
112.0505905 426.1647644043
120.0810318 408.9629211426
127.9925232 249.8135070801
146.9906464 619.5600585938
147.013092 354.6704406738
178.3196716 448.8963928223
263.0841675 412.558013916
265.6091614 345.6704406738
285.0019531 378.3526611328
301.6384888 335.503326416
352.8300781 380.6444396973
553.5543823 404.5968933105
630.1951904 561.0669555664
631.187561 582.1585083008
631.6257324 810.9106445313
642.3931274 1878.2465820313
643.3945313 768.5901489258
806.2581787 386.5699157715
END IONS
BEGIN IONS
TITLE=ADAR-1d-DSBU-3.474.474.3 File:"ADAR-1d-DSBU-3.raw", NativeID:"controllerType=0 controllerNumber=1 scan=474"
RTINSECONDS=183.6521066
PEPMASS=514.128112792969 22554.26171875
CHARGE=3+
110.0713196 305.2852478027
112.050148 509.8618774414
117.0907059 239.1639862061
119.0855789 1078.6691894531
123.0803909 249.2371063232
135.9459229 405.7476501465
136.0621643 500.013885498
146.9762115 320.8847351074
146.9888763 637.1741333008
147.0110474 309.2525024414
152.0575256 344.5927429199
157.9664612 354.4534606934
158.2891998 311.7268066406
169.9666443 2051.9423828125
170.310257 317.450012207
171.924408 305.764251709
172.1845398 292.4099731445
173.9602051 603.5861816406
177.0916748 455.6473693848
177.9561462 337.2239990234
187.9767914 478.7416992188
189.955719 1207.8717041016
199.9768829 498.9609985352
231.6271362 333.398223877
245.9824982 2206.6674804688
248.0128937 1571.9970703125
252.0112305 427.5292358398
261.0212097 2477.4985351563
262.0289001 722.5767822266
274.0292053 1651.8714599609
279.0314331 408.0773925781
304.043457 514.4937133789
332.1176453 344.5605773926
334.0505066 673.5337524414
380.0592957 417.2034301758
383.9198914 467.6494140625
409.1644592 381.2283935547
438.1159058 491.0181274414
495.776886 394.736907959
497.2620544 422.6423339844
515.0925293 411.0373535156
948.4823608 368.6737365723
END IONS
BEGIN IONS
TITLE=ADAR-1d-DSBU-3.544.544.3 File:"ADAR-1d-DSBU-3.raw", NativeID:"controllerType=0 controllerNumber=1 scan=544"
RTINSECONDS=210.2100908
PEPMASS=323.142944335938 110772.875
CHARGE=3+
100.0504913 300.0587158203
100.0756454 339.9449462891
101.0599136 806.4843139648
101.0714569 357.3305664063
102.055542 12733.349609375
102.3158722 213.0457458496
102.9701462 342.8646850586
103.0582962 551.9765625
105.0337067 468.4612731934
105.0703812 428.4813232422
106.0327225 13025.4609375
107.0354691 395.9296264648
107.0489197 216.3007354736
107.0854111 618.8854980469
108.0281448 583.6959838867
109.0761414 277.5859680176
109.1018219 2189.1711425781
110.0602341 504.50390625
110.0712357 838.2767333984
111.044693 340.6899108887
111.080368 453.414276123
111.1173401 875.5434570313
112.0426178 208.842376709
112.0508804 1264.0958251953
112.0874939 2005.0793457031
113.0597916 303.6158752441
113.0709229 555.7925415039
115.0785828 312.3199768066
115.0872879 2861.6032714844
116.0633774 307.8229370117
116.0710678 3126.1003417969
116.0900192 242.2984771729
119.0857162 941.7789916992
120.9136124 214.6007995605
120.9807663 723.3078613281
121.0649109 283.1892089844
121.1013565 934.0336303711
123.0559158 243.5865478516
123.1170502 1231.1470947266
125.071106 1351.623046875
125.0959854 299.5528564453
126.055069 785.4539794922
127.0871887 2819.7080078125
127.111702 317.0204772949
128.071167 292.1038208008
129.0658875 759.1000366211
129.1027985 377.1441345215
130.0500641 2822.6745605469
130.0613403 2353.9992675781
130.0976563 520.4856567383
131.0522766 275.404083252
131.0856781 285.8272094727
131.5792542 523.9653320313
133.101181 632.5957641602
135.1170044 1094.0299072266
135.8582611 269.6571960449
136.9914551 322.6180114746
137.095871 302.5779724121
137.1325836 931.251953125
140.0823669 298.5626525879
140.6945343 253.5668945313
141.5580292 296.8533325195
141.9703369 806.415222168
143.0820007 417.5883789063
145.099762 664.6342163086
146.9885101 709.6690063477
147.1164551 856.8692016602
149.0968781 300.1988220215
149.13237 964.7753295898
151.1478424 402.8045043945
153.0667267 3488.189453125
153.0900421 345.1188964844
154.0749969 320.5892944336
155.0821686 41929.01171875
156.0864105 3091.3498535156
158.0931396 8242.4599609375
159.1176453 722.2360839844
161.0946808 483.214263916
161.1328125 713.3797607422
161.898056 358.9918823242
163.0797272 1904.9635009766
163.112442 780.0842285156
163.1480408 388.6338500977
163.5806274 447.0250854492
167.082077 657.6712036133
167.1066589 387.9208068848
168.0713196 944.8947143555
170.1164246 367.7318725586
171.0140686 434.1478881836
171.0774841 2607.4274902344
172.0846863 500.1696166992
172.1083832 889.014831543
173.0938568 1745.8065185547
173.1079254 314.7944335938
173.1323547 534.3978881836
174.0729523 355.0395202637
174.0969849 355.462890625
175.119751 13653.072265625
175.146286 554.8917236328
176.1228943 827.6022338867
177.0803986 438.6279296875
177.164093 425.5694885254
178.0898743 622.8555297852
181.0609283 1158.2966308594
183.0763855 913.4868164063
185.0927429 1087.6202392578
185.1333313 421.2317199707
187.0801849 345.4172363281
187.096344 3207.1701660156
187.1481628 670.1657714844
187.5974579 794.3403930664
189.0874939 525.0728149414
193.1216888 419.6163330078
195.0771942 608.8081665039
197.0121918 584.5940551758
197.0567627 454.1923522949
197.0747681 348.5898742676
197.0939178 514.8474121094
199.0717316 1306.814453125
202.1194 865.5076904297
203.1036072 1899.6491699219
203.1797333 327.5578308105
204.5987701 2711.9958496094
205.0997925 611.8570556641
206.8871765 647.3953857422
206.9794312 429.5060119629
207.0940094 691.5837402344
208.8834839 393.4436035156
209.590744 425.3183288574
210.0886078 635.2401123047
210.9513702 461.4720153809
211.1084595 614.8903198242
213.0879211 5792.4223632813
213.6033173 1356.373046875
217.0828705 454.1121520996
217.9173431 403.4804382324
218.5956268 1153.9656982422
220.1012726 972.2842407227
222.6084595 641.6505126953
222.8991852 479.9068908691
224.0292969 401.0821228027
224.8987274 345.0822753906
227.0679474 404.6042785645
227.1131744 1458.4366455078
231.0979156 779.3900756836
232.1415405 774.032409668
236.1021881 502.6150817871
236.877243 368.4979858398
238.1189575 464.0482788086
241.0835419 2249.3996582031
241.1953735 371.4507446289
244.139801 1529.2557373047
245.1247253 5032.2983398438
246.1200562 409.0066223145
247.1699677 399.5332946777
252.0222778 392.1775817871
254.1141357 1053.0521240234
256.1301575 9648.2275390625
257.1329041 1124.130859375
259.1741638 421.9192810059
259.2070618 932.3733520508
259.2397766 440.2454223633
262.1519165 40073.25390625
263.1548462 4229.8422851563
264.0991516 1061.6451416016
264.1563721 554.7197875977
269.1206665 618.0640258789
269.8705444 599.3779907227
271.2055664 504.1096496582
272.0874634 503.8307800293
272.1272583 410.2548217773
279.9579773 455.5411987305
282.1086426 1610.65625
284.1252747 7017.533203125
285.1275024 1109.7248535156
286.874176 442.5549621582
287.1646729 657.6115722656
287.2016907 1645.0675048828
287.2357788 536.3872070313
288.1172485 449.2593078613
289.1799011 957.7059936523
289.216156 470.4602661133
289.2521973 485.1125183105
292.0940247 447.2001342773
292.8490601 765.8133544922
294.8837891 917.7495727539
295.0837402 471.5534362793
295.1362 487.3463745117
296.8576965 1265.7807617188
300.1194153 2092.8566894531
300.8187866 416.5676879883
300.8514404 1499.8354492188
305.1773376 423.3562316895
305.2124634 1243.5723876953
305.2488098 1147.8814697266
305.8687744 498.0455932617
307.1414185 750.8239746094
307.2635498 1632.0101318359
308.8965454 373.3817443848
310.1052551 1330.4615478516
313.1523743 645.2249145508
318.1320496 511.0872192383
318.8647156 896.9158325195
322.2015991 658.4342041016
322.2801514 514.1239013672
322.8148193 1160.4271240234
322.8721619 532.6986083984
323.0222168 2161.8498535156
323.0853271 1132.1976318359
323.1199951 549.6171875
323.1529541 819.64453125
323.186554 747.3305664063
323.2241211 1420.6867675781
323.8832092 493.8735046387
324.0213318 412.0996704102
325.1542969 973.9334106445
328.1180115 901.0328369141
335.1361084 385.936706543
338.1446533 426.432220459
340.8244934 2189.7749023438
341.1314087 639.8745727539
341.2375488 1134.3175048828
341.8253784 427.0885620117
343.1622009 1430.1770019531
344.1622314 548.5681152344
353.1468201 4940.7338867188
354.1499023 1023.7500610352
355.1759338 1858.7758789063
356.1574097 1468.3508300781
359.6563416 728.4312744141
365.1484985 692.2079467773
369.1617126 624.8515014648
371.1574097 4568.8110351563
372.1591492 1075.2884521484
373.1841431 13007.7412109375
374.1878052 2408.869140625
375.1903381 557.724609375
391.1954041 6311.025390625
392.197998 864.5723876953
393.1381226 416.1888122559
401.1750793 435.0256958008
410.1689453 476.3486938477
426.2007446 586.5830078125
428.1821899 1010.895324707
429.1655273 535.5676269531
431.7000427 1742.6264648438
432.2013855 568.7742919922
436.1848755 1744.2818603516
437.1886292 580.9284057617
444.2122803 974.5802001953
454.1943054 3810.86328125
455.1973267 1096.6228027344
456.2155762 370.2678222656
472.2043762 3016.4536132813
474.2276001 443.982421875
489.2342529 580.7163696289
492.2422791 1957.5821533203
493.2433167 526.3450317383
525.2418823 430.0736999512
525.8244019 341.1482543945
543.2559814 430.8539123535
561.2637939 726.5588989258
579.2758179 2743.0341796875
580.2780762 949.7640991211
672.2996826 444.8824768066
690.307312 2205.1809082031
691.310791 1127.1788330078
708.3173218 3536.1428222656
709.3203735 1077.6434326172
718.303833 2197.0703125
719.3015747 714.8340454102
819.3517456 795.7774658203
END IONS
BEGIN IONS
TITLE=ADAR-1d-DSBU-3.549.549.3 File:"ADAR-1d-DSBU-3.raw", NativeID:"controllerType=0 controllerNumber=1 scan=549"
RTINSECONDS=212.0492964
PEPMASS=503.107696533203 29474.294921875
CHARGE=3+
103.1973877 200.145904541
105.0699463 253.2702636719
110.5473785 211.3793182373
112.0511703 427.5632324219
116.9434586 216.6570892334
136.0621796 418.4901733398
142.5860748 260.6293334961
146.9886017 631.3787231445
149.0455627 6972.2119140625
150.0453949 636.9587402344
167.0563049 7116.9091796875
168.0563965 661.3986206055
178.3193054 490.907409668
207.1136627 315.9197998047
221.0857544 1587.1159667969
239.0958099 3088.8654785156
240.0995483 645.1210327148
244.1650543 304.0752258301
270.2128296 350.8023986816
277.9639282 501.1349182129
281.0520935 6034.6142578125
282.052887 1279.9842529297
299.0627441 27643.265625
300.0626831 4853.8251953125
333.5736084 339.8627319336
341.0213623 694.9605712891
344.9772949 5021.912109375
345.9799805 665.717590332
349.131897 473.0921325684
359.0295715 5390.4584960938
360.0308838 944.3025512695
408.2955017 438.8317565918
415.0380554 10879.9091796875
416.0380859 3839.2800292969
428.659668 530.5119018555
433.0480957 802.3571166992
450.6748962 1238.3814697266
451.1749878 735.5672607422
502.2422485 330.4540710449
502.70578 486.8175354004
503.1069031 1830.8258056641
503.7290039 517.6685791016
504.1147766 1161.3745117188
520.7236328 366.3137207031
642.3907471 790.5993041992
1350.28418 370.0262451172
END IONS
BEGIN IONS
TITLE=ADAR-1d-DSBU-3.556.556.3 File:"ADAR-1d-DSBU-3.raw", NativeID:"controllerType=0 controllerNumber=1 scan=556"
RTINSECONDS=214.6359806
PEPMASS=1602.092529296875
CHARGE=3+
115.1230621 202.0471343994
146.9856262 302.0331726074
147.0072479 406.7234191895
165.3384552 329.2516174316
178.2145538 311.5622253418
256.777771 327.5079040527
714.7345581 357.1930236816
1400.526978 433.3128662109
1490.27063 411.1271362305
1860.676514 401.8557739258
END IONS
BEGIN IONS
TITLE=ADAR-1d-DSBU-3.562.562.3 File:"ADAR-1d-DSBU-3.raw", NativeID:"controllerType=0 controllerNumber=1 scan=562"
RTINSECONDS=216.860176
PEPMASS=625.951293945313 22470.111328125
CHARGE=3+
102.2737656 232.4164123535
102.9705582 326.8772888184
106.0322113 207.2741851807
120.0804062 511.8249206543
120.9811172 452.6484375
136.0615692 463.5636901855
146.9867859 606.7922973633
147.0095825 364.92578125
168.690033 283.2774047852
175.1183624 562.650390625
177.9659271 280.5937194824
196.2018738 295.5582580566
206.9282684 706.3131713867
214.9173126 660.2337646484
221.0834351 673.1177978516
224.2050018 314.313659668
224.9387054 326.7935180664
225.0429688 371.6846923828
232.9275208 1162.9018554688
239.0942993 511.3492431641
263.0854187 763.6469726563
267.5655823 326.9757385254
290.0157471 302.1429748535
401.1531677 455.2561645508
409.1579285 429.3030395508
410.1676331 353.0077514648
425.9035339 438.6377258301
437.1395264 350.1653747559
463.6940918 375.102935791
485.4358826 418.7197265625
504.7754517 396.370300293
573.701355 432.7127685547
605.6063232 1043.6900634766
605.9283447 496.4008483887
611.2756958 872.293762207
611.609314 1226.0793457031
614.9382935 433.714050293
619.9476929 1970.2918701172
620.2808838 3344.38671875
620.6156006 2308.7048339844
620.9456177 1615.9975585938
625.953125 12316.33203125
626.2859497 16400.4609375
626.6187134 8043.921875
626.9512329 4348.134765625
627.2805176 1659.3983154297
642.394165 669.6935424805
1494.302979 360.4209899902
END IONS
BEGIN IONS
TITLE=ADAR-1d-DSBU-3.567.567.3 File:"ADAR-1d-DSBU-3.raw", NativeID:"controllerType=0 controllerNumber=1 scan=567"
RTINSECONDS=218.7397571
PEPMASS=467.101928710938 31852.49609375
CHARGE=3+
101.0598373 389.6400756836
102.9702606 543.6067504883
106.1544037 190.8254699707
110.0709457 624.5874023438
112.0503922 499.7805480957
120.9806595 1083.4748535156
129.1027527 345.2169494629
136.0621033 648.3991088867
145.390213 263.2130126953
146.9777222 394.5499572754
147.002182 761.4361572266
147.1126862 560.1884765625
155.0816498 310.3373413086
203.1033783 463.0962524414
206.9286346 1238.3795166016
214.9176788 830.6845703125
232.9284973 2773.9946289063
234.6174469 356.0082702637
248.0119934 401.6141662598
250.9389954 881.7631225586
260.4830933 324.5238647461
265.9062805 311.6147460938
325.1468506 376.9577941895
336.8851624 512.7720947266
337.8637085 470.6311950684
355.8737183 951.3250732422
361.0235901 405.5122070313
362.0269775 1002.6801757813
363.0274963 1826.0389404297
364.0270081 775.6247558594
365.6225281 467.1547851563
366.6225891 620.3486328125
371.1582947 640.6844482422
377.1575928 591.7416381836
386.1622925 532.4854125977
431.8504639 489.9155578613
433.0864563 939.9948120117
434.0850525 689.0142822266
438.9936523 467.659362793
449.1210327 544.3805541992
466.6916504 379.3719482422
467.1028442 32190.498046875
467.7603455 469.0106506348
467.8368225 1593.2827148438
468.1037903 13146.830078125
END IONS
BEGIN IONS
TITLE=ADAR-1d-DSBU-3.578.578.3 File:"ADAR-1d-DSBU-3.raw", NativeID:"controllerType=0 controllerNumber=1 scan=578"
RTINSECONDS=222.9220311
PEPMASS=340.83984375 51050.41796875
CHARGE=3+
102.0554962 3072.5236816406
102.9708557 5022.6030273438
105.070282 347.7392578125
106.026825 291.812713623
106.0326157 3540.4038085938
107.0856781 460.6694641113
109.1011963 789.8779296875
110.0718918 16181.6591796875
111.0550156 377.3570861816
111.0674896 460.1252746582
111.0750046 715.2572631836
111.1173401 443.3907775879
112.0875702 2353.19140625
113.0712204 484.8290100098
115.0507278 359.5703430176
115.0792236 313.4462280273
115.0871735 4976.1484375
116.0706558 698.4251098633
116.0816422 374.3745727539
116.090332 497.3651428223
116.9860382 405.5840454102
119.0859528 510.929107666
120.9728012 502.4390258789
120.9814758 6220.7270507813
121.0652847 348.6009521484
121.1019669 777.9963378906
123.1169815 355.8033752441
129.0667114 592.6544189453
129.1031494 2499.44140625
129.1113129 423.8168334961
130.0501556 1039.8326416016
130.0605164 654.9781494141
130.0866394 1603.1195068359
130.0969238 490.7815246582
131.1293182 395.6147766113
133.0436096 744.5297241211
135.1170654 904.0204467773
136.0764313 424.6818237305
136.0871429 1219.9340820313
138.0856018 341.1902160645
139.0859222 425.3718566895
140.0819244 728.2768554688
141.9595642 411.620880127
143.0028076 464.9143371582
143.0814514 2020.7432861328
144.0465088 393.0544433594
147.0068054 718.8234863281
147.113266 1930.9625244141
149.0235291 1937.2410888672
149.0970764 2820.1547851563
149.1324768 855.4300537109
152.082428 817.6005249023
155.0813751 932.9071655273
155.0931549 1323.3430175781
156.0780029 385.5263671875
157.0614777 576.7565917969
157.1336823 1423.1237792969
158.0926361 1657.3741455078
158.9280701 1292.0145263672
159.1176605 712.5432739258
160.9230499 495.8634033203
163.0278015 713.1070556641
164.0820007 528.6585083008
166.0615387 1053.0283203125
171.1509552 491.1955566406
175.1197052 6206.98828125
176.9387512 2629.2136230469
177.0064545 596.0928344727
177.0552216 1055.7309570313
177.1290131 692.1318969727
178.0537109 3505.009765625
178.3019562 605.2219238281
178.9340515 702.7191772461
181.1085358 1873.32421875
182.9031219 691.3405761719
184.0190125 418.311920166
184.9531097 438.3555297852
185.1407471 794.8625488281
186.9238586 3230.0900878906
187.0957947 842.7201538086
188.9190674 2812.3840332031
190.5433807 559.6074829102
191.0929871 821.5268554688
192.0765533 1509.5014648438
195.9576874 439.0729980469
198.1249695 497.1940612793
198.9421539 664.4384765625
200.5948944 800.1909790039
201.0971069 724.0191650391
203.0606232 938.0246582031
204.914505 625.3607177734
204.9344177 7324.9736328125
206.9298248 10438.927734375
209.1044159 3546.6733398438
210.9227295 1380.8529052734
210.9506683 1717.5361328125
211.0643158 684.9692993164
212.9060059 1046.8894042969
212.9463043 1316.3609619141
213.9238739 662.2270507813
214.9185638 20152.529296875
215.9215851 516.2968139648
217.0391998 743.9083251953
219.090744 1035.1141357422
220.5343323 465.608215332
220.9060822 1559.154296875
222.9434357 1054.0052490234
224.9406738 3855.7937011719
228.0504456 688.8121337891
228.9346466 1124.3686523438
228.9598999 590.1987915039
229.0091553 4449.896484375
229.0738373 947.8238525391
232.1411896 917.9898681641
232.9290466 50471.22265625
233.9321136 1689.6931152344
236.9204559 1414.3006591797
237.9102478 1055.5032958984
238.9177399 531.8215332031
240.9147034 792.4223632813
244.1124573 811.3029785156
245.1250305 835.8864746094
246.9438629 856.8432006836
247.0852966 778.7057495117
248.9033508 712.7677612305
249.1649628 813.8403930664
249.9265289 1085.5549316406
250.7513733 737.1814575195
250.8739166 579.5885620117
250.9400635 11403.365234375
253.8872681 1349.3913574219
254.0788879 850.3946533203
258.8939514 645.6948242188
259.88974 783.9110107422
260.3834229 815.2201538086
262.1524048 12770.5927734375
263.1543274 1601.0198974609
264.8522339 2281.7670898438
265.0461731 665.5386352539
265.9011536 576.8494262695
266.3858032 611.8669433594
266.5910034 622.4400024414
267.9107056 781.6893310547
268.8614807 4342.07421875
270.0209656 793.0446166992
271.0169067 617.8765258789
272.1722412 1298.1311035156
274.9019775 849.5424194336
277.8695679 684.3220825195
278.8931885 1369.9774169922
279.5932617 1393.3951416016
281.0715637 836.419128418
282.9105225 876.6240234375
283.8981628 1962.0051269531
285.278656 1033.8612060547
285.3937988 949.1307983398
286.8738098 4274.3198242188
288.5994873 4683.1948242188
289.0997009 1937.1318359375
291.174469 1995.6188964844
291.4008484 3306.12890625
291.6782837 886.0748901367
291.7349243 807.2595825195
293.4825134 9256.1103515625
293.8166504 3562.7021484375
293.9185181 775.0054931641
294.1469727 2006.7310791016
294.1810303 811.3934326172
294.9010925 1660.9603271484
295.121582 1457.2242431641
295.1602173 1425.2508544922
295.1955566 11453.02734375
296.9035034 2068.2194824219
297.4035034 1354.8929443359
298.0982361 995.3118286133
298.874115 796.2630004883
299.012146 721.5035400391
299.869812 944.1875610352
301.1316223 655.9196777344
301.8496094 743.4689941406
302.8930359 3114.2937011719
310.0487366 931.2484130859
310.8865356 859.8924560547
310.9754944 732.7764282227
312.1889343 1610.8544921875
312.8512268 4341.5078125
312.9148865 5008.7973632813
312.9865723 674.7792358398
313.1715088 1749.1258544922
313.2061157 28835.458984375
314.8631592 719.6540527344
315.8891907 864.5983276367
316.888092 1484.9729003906
317.1613464 1558.3796386719
317.4986877 854.0272827148
317.8868408 2199.0676269531
318.8756409 2108.8901367188
318.9276123 1092.5749511719
319.1439209 974.7781982422
320.9051514 5809.6376953125
321.8422241 762.1036376953
323.1173096 5135.4877929688
323.1542053 1526.2941894531
323.1864014 1598.1304931641
323.2283325 2343.6435546875
323.8399963 2109.5983886719
324.9880981 25402.689453125
325.9880676 4002.1740722656
326.97052 788.0838623047
327.8740845 749.5120849609
330.8649902 4289.0654296875
330.9264526 957.2280883789
331.1759949 636.0458984375
331.2167358 4717.8901367188
332.8811646 750.1684570313
336.886261 3142.3928222656
338.9152527 5060.5390625
339.8957214 2776.9501953125
340.1819458 2333.5869140625
340.2237854 1183.1000976563
340.8382568 1131.1129150391
340.8752441 2052.2219238281
341.019104 24838.177734375
341.0585022 2335.8850097656
341.1282654 1611.0185546875
341.192627 3865.6496582031
341.2397156 2742.4367675781
341.8515015 1370.0054931641
342.0184937 3835.4641113281
342.9985352 23115.197265625
343.9980774 2952.294921875
349.8581848 884.2656860352
354.059906 896.0393066406
358.2337036 773.3830566406
359.0296021 166208.984375
360.0300293 25139.73828125
371.1914063 8589.3544921875
371.6914368 2713.7814941406
372.1914673 1304.0075683594
373.1840515 1609.4420166016
391.195343 1435.7333984375
418.2810364 981.0101928711
439.7206116 4770.9375
440.221283 2026.115234375
440.7194519 739.5905151367
451.0800171 1036.0843505859
475.2389832 1523.6967773438
483.7934875 1114.1080322266
495.1812134 1131.1011962891
564.3181152 585.4466552734
581.3453369 2093.6821289063
724.3522949 807.1669921875
741.3756714 3652.830078125
742.3770142 1129.4090576172
1003.125488 569.7077636719
END IONS
BEGIN IONS
TITLE=ADAR-1d-DSBU-3.585.585.3 File:"ADAR-1d-DSBU-3.raw", NativeID:"controllerType=0 controllerNumber=1 scan=585"
RTINSECONDS=225.349971
PEPMASS=340.8466796875 122845.7734375
CHARGE=3+
101.0711517 502.5045776367
101.7242126 562.1409301758
102.055275 3429.3840332031
102.0612717 527.4738769531
102.9708862 5515.4477539063
106.0321045 3037.5063476563
106.0382385 474.6582641602
108.1620102 433.6091918945
110.0719299 19377.68359375
111.0554657 587.9417724609
112.0871811 2205.9777832031
113.0714111 546.9025268555
115.0872269 5164.4389648438
116.0712204 936.1246948242
116.0819244 525.0841674805
116.9862137 771.0548706055
120.9816055 4853.541015625
121.0647049 692.5719604492
129.0662537 557.0427856445
129.1024628 2799.1274414063
129.1123505 600.4497680664
130.0509796 823.2634277344
130.0863037 1050.2192382813
133.0432739 1512.5517578125
134.9962616 1044.9924316406
135.1174011 638.6585693359
136.0863037 966.3726806641
139.0499878 647.5562744141
140.0812988 727.2630615234
140.9198303 905.0143432617
143.0823364 1214.1223144531
147.1137695 1775.9309082031
149.0235443 2735.7719726563
149.0961151 2620.9372558594
155.0809784 1670.3723144531
155.093811 1783.4169921875
156.0768738 812.2517700195
157.1339569 1813.9002685547
158.0926056 1593.177734375
158.9279633 3097.7426757813
160.9236145 762.4730834961
163.0283356 769.1819458008
166.0611267 1689.4918212891
175.1194153 6565.3129882813
176.9389038 4196.6391601563
176.9813995 722.4260253906
177.055603 1004.9185791016
177.1127625 864.5378417969
178.0538025 3220.6127929688
178.3179626 1421.3568115234
178.9339752 1775.1333007813
180.9295807 1016.2240600586
181.1086884 2222.0170898438
182.0924072 749.2225952148
182.901825 707.2594604492
185.0118103 751.8412475586
186.9233246 6464.2958984375
187.0955353 1094.6573486328
188.91922 5008.8383789063
191.0248108 788.1633911133
192.0775146 1207.7039794922
192.9107361 746.602722168
201.0983887 911.8327026367
203.7137146 784.1755981445
204.9341583 12975.49609375
206.9295959 14626.7060546875
207.9342804 775.5119018555
209.1040802 4308.19140625
210.9219818 2957.8515625
210.9519958 841.7802124023
212.9464111 1514.6036376953
214.1554871 779.7517700195
214.9186401 35622.59765625
215.920517 1317.2645263672
216.9517365 1068.3657226563
220.9061432 1532.2152099609
222.9440002 2527.5568847656
223.027298 858.7266235352
224.9404297 5303.0068359375
225.0911255 2379.9211425781
226.1557617 817.2037353516
227.1047821 1151.8258056641
228.0479126 1160.1890869141
228.9341583 1246.8251953125
229.0093231 6842.0732421875
232.9290161 88829.0859375
233.9328156 3485.2145996094
236.9216003 1467.3497314453
237.9084167 1243.3813476563
238.9151459 878.0237426758
238.9450684 858.2648925781
240.9134521 952.7772827148
245.125824 1100.3218994141
246.9454346 739.2481079102
248.9026642 892.0864257813
249.1637268 999.6051635742
249.9263763 2151.2075195313
250.9398651 20931.14453125
253.8854828 1670.3282470703
255.1279297 1027.3970947266
256.1285095 1082.9156494141
256.8935547 912.0280761719
258.8927917 929.3297729492
260.710907 1038.8269042969
262.1522522 11979.30859375
263.1542358 1046.0095214844
264.8537903 2900.611328125
266.3842773 1272.7757568359
266.5885925 916.1173095703
268.8628235 8532.7197265625
270.0213318 985.0382080078
271.0150757 835.2022705078
271.1217957 1001.7313232422
272.1713562 1412.2950439453
279.5935364 2672.2946777344
282.0698547 1207.4837646484
282.9115295 948.4595336914
283.8995361 1299.0007324219
285.2790833 1444.5622558594
285.3967896 1171.3931884766
286.8747253 8540.92578125
288.5971985 6198.5493164063
289.1018372 2062.7387695313
291.1742554 1494.7326660156
291.4012756 7673.0424804688
291.7322083 1589.0579833984
293.4825439 9837.3115234375
293.816925 5009.681640625
294.1500854 2399.9150390625
294.9033203 2108.6611328125
295.1587219 1339.6809082031
295.1942139 8577.123046875
296.9030151 2010.2265625
298.0986633 1487.2393798828
299.8718262 1697.6555175781
301.132782 982.3673706055
302.8935242 3528.4626464844
305.8768311 881.6166992188
308.8847351 1667.9094238281
310.0501099 1420.4519042969
310.970459 1224.4970703125
311.0613098 1302.0714111328
311.9314575 941.0744628906
312.8531189 8945.951171875
312.9139404 7133.8969726563
313.1350708 1331.462890625
313.1724854 1190.9383544922
313.2060242 22711.333984375
316.8807068 1097.5701904297
317.4946594 1290.1929931641
317.8856201 1509.5056152344
318.8765259 2659.009765625
320.9045715 9635.8818359375
322.8693237 1375.5129394531
323.1175232 4984.810546875
323.1532898 1673.1558837891
323.1876526 1549.595703125
323.8412781 1697.8669433594
324.9876709 28779.939453125
325.9855347 3828.623046875
330.8659668 9138.5810546875
330.9257202 1768.7407226563
331.2186279 3896.5454101563
336.8875122 5698.5942382813
338.8776245 1273.1558837891
338.915741 5272.93359375
339.8910217 2435.7824707031
340.0394897 1297.5711669922
340.1895752 4013.3742675781
340.8425293 2296.2805175781
340.882843 1202.6182861328
341.0191956 30002.810546875
341.0588684 2446.5495605469
341.1302185 1191.2541503906
341.1981506 6087.45703125
341.2373047 1068.3466796875
342.0201721 5628.6376953125
342.9983215 26099.048828125
343.9998779 3452.6687011719
358.23703 1803.9725341797
358.8588562 2242.7858886719
359.0295715 191657.453125
359.8502808 1232.5618896484
360.0298462 29100.21484375
371.1912231 9784.619140625
371.6922607 4681.8784179688
380.8517761 914.9556274414
391.1973267 1414.6628417969
418.2773438 1346.3601074219
439.7200928 6144.9926757813
440.2210388 1846.9945068359
440.7199707 1036.0198974609
448.8381042 1029.3336181641
452.0897827 1073.3145751953
475.2359619 2087.5163574219
480.2341309 1201.5521240234
483.7951965 2651.3422851563
581.3435669 2066.0793457031
585.2680054 1006.3862915039
741.3760376 3702.37890625
742.3753662 1656.5394287109
END IONS
BEGIN IONS
TITLE=ADAR-1d-DSBU-3.586.586.3 File:"ADAR-1d-DSBU-3.raw", NativeID:"controllerType=0 controllerNumber=1 scan=586"
RTINSECONDS=225.6357332
PEPMASS=366.078796386719 37337.5859375
CHARGE=3+
101.0596008 500.3887329102
102.0549698 327.4042053223
102.9642563 314.1064147949
102.970871 4088.5246582031
105.0701904 589.352722168
106.0320511 1538.4195556641
107.060379 377.1661682129
110.0712204 1380.6389160156
111.0554123 597.7994384766
111.1173172 336.2515563965
112.0870667 744.9849853516
120.9815979 4938.3676757813
123.1173401 325.9791564941
129.102417 1319.48046875
130.0870209 924.382019043
134.9966736 527.6488037109
135.9457855 371.4410705566
136.0620422 446.7766418457
138.0664215 356.4522705078
140.0821686 1048.9311523438
140.9193878 430.0803833008
141.0662994 484.9092102051
147.0118866 465.947052002
147.1125031 1041.7484130859
148.0859985 392.9321289063
149.5581512 357.7913818359
152.0816193 978.3245239258
155.0820923 845.7653198242
158.9285431 2739.0668945313
160.3116302 374.0815124512
164.0817871 678.4577026367
169.9667511 830.4354858398
172.1144867 601.2769165039
175.1191711 625.1094360352
176.9389496 3577.8134765625
178.3012085 506.8586425781
178.9343414 1300.1950683594
180.930954 565.7512817383
186.9233704 3179.3737792969
188.9186707 2527.3527832031
189.9836121 418.9752807617
193.1082153 631.2944946289
194.9954071 881.6877441406
197.012085 708.8125
201.0979919 467.6759033203
204.9343414 6729.0161132813
206.9093781 634.003112793
206.9294891 8074.716796875
210.1355743 557.2990112305
210.9239807 514.2128295898
210.9512634 1404.6119384766
212.9046173 860.6548461914
212.9451599 1080.7943115234
213.0066681 1401.7003173828
213.0437622 582.9606933594
214.9185638 27967.568359375
215.9217377 1203.9488525391
216.920166 705.5947875977
216.951004 1253.791015625
218.9113312 7725.6899414063
218.9486084 726.1608276367
220.9060822 694.549987793
222.9441986 942.5405883789
222.9911652 1126.1256103516
224.9405212 3232.7822265625
228.932785 786.1444091797
230.1135406 656.4893798828
232.9289703 72492.7734375
233.9335938 2200.5603027344
234.9285736 1324.2827148438
234.9607391 737.295715332
235.1212006 677.5494995117
235.9245911 918.8932495117
236.921875 17747.41015625
237.9075775 587.2963867188
238.885376 659.8551025391
238.9452972 1074.0462646484
239.0694122 445.9818115234
240.9152527 548.9846191406
241.0028839 631.4131469727
246.9440918 1005.0064697266
248.903595 1522.1043701172
250.9395752 17448.662109375
252.9409637 626.1500854492
254.9323425 3909.8713378906
256.89505 2799.2983398438
258.0406799 465.9881896973
258.8939819 794.7230224609
259.8608704 682.8985595703
262.1514587 589.387878418
264.0443115 747.0347290039
265.3753967 616.3298950195
266.0470581 740.5454101563
266.8364868 601.4696044922
266.8808594 534.7749023438
269.3841553 964.044128418
270.0515442 1057.77734375
274.9066772 1032.4460449219
275.3865662 1444.1441650391
276.3824158 603.0323486328
277.8729553 1006.298034668
279.3865662 645.3403320313
282.8476868 683.8165283203
283.0488892 939.6732788086
284.0569458 642.8830566406
284.8465881 1455.6041259766
288.6009216 599.0104370117
292.8380432 5123.267578125
292.8743896 896.5705566406
293.8572693 2324.4990234375
294.09552 575.8256225586
294.8302917 1902.3828125
299.0704956 694.9426879883
301.0601807 1253.0985107422
302.8545532 871.3220214844
307.046875 785.7282714844
310.847168 2520.5388183594
310.8870544 2893.3901367188
311.8667297 1627.7507324219
312.8403931 3009.9702148438
312.9146118 915.2223510742
318.8751526 1795.5727539063
319.1508179 951.1491088867
319.8328857 1672.0550537109
320.1194458 1001.6745605469
320.2269287 5245.1494140625
320.8285522 4138.201171875
320.870575 2300.0383300781
320.9028015 745.8728027344
321.1368103 1544.1862792969
321.1720581 998.0735473633
321.2095032 693.5167236328
321.8501892 1309.001953125
322.8087769 837.5438232422
323.381958 668.0861816406
323.8824158 670.8964233398
325.0466614 734.3875732422
331.1523438 705.5347900391
333.8748474 735.8896484375
336.8847046 2206.9604492188
337.1280212 964.2766113281
337.8453979 1710.2294921875
338.2378235 14320.7509765625
338.8005371 3498.1394042969
338.8321533 916.4244995117
338.8733826 3174.5224609375
339.1481018 1577.8635253906
339.2359009 1507.3258056641
340.8202515 2149.7951660156
340.8604431 821.174987793
341.8663635 594.5818481445
342.8570557 1048.8494873047
343.8497925 667.8266601563
344.877533 4809.619140625
345.8850098 602.4619140625
347.8260803 1323.6915283203
347.8644104 1696.3155517578
348.1793518 2326.1662597656
348.8683777 1254.5393066406
349.1697083 2024.4044189453
351.3642883 600.2515258789
355.8368225 754.9137573242
356.8388367 1385.8037109375
362.8873596 7974.103515625
365.1582031 663.4967041016
365.2011719 3761.9416503906
365.8411255 1896.6535644531
366.1891174 6071.2612304688
366.2325745 23244.0390625
366.7970276 3251.9243164063
366.8673401 7326.3369140625
367.0930481 773.5540771484
367.1412964 1602.5631103516
367.1781006 1819.2292480469
367.2151489 3156.0642089844
367.245636 1549.8599853516
370.8796387 696.1049194336
378.8572693 1297.4295654297
380.8974915 1548.2299804688
383.8726807 1404.1850585938
384.8750916 1539.6949462891
385.2267761 766.6080932617
388.8130798 923.0758666992
403.5730286 670.1101074219
418.8456421 581.7864379883
423.8256226 801.9055175781
474.8369446 1050.8438720703
END IONS
BEGIN IONS
TITLE=ADAR-1d-DSBU-3.588.588.3 File:"ADAR-1d-DSBU-3.raw", NativeID:"controllerType=0 controllerNumber=1 scan=588"
RTINSECONDS=226.1793295
PEPMASS=313.432830810547 397481.375
CHARGE=3+
101.0711212 1323.9475097656
102.0553665 826.4951782227
102.9640503 739.2368164063
102.9708405 9616.3359375
105.0705566 433.881652832
106.0325241 1487.6904296875
107.0500336 442.0164489746
107.0860367 932.9026489258
107.311882 463.8015441895
109.1013184 2626.8049316406
110.0717087 1521.5974121094
111.055748 823.1225585938
111.1179123 541.7614746094
112.0794907 415.0196838379
112.0873947 4036.7211914063
113.0714188 827.6102905273
114.1028366 831.0354003906
114.1179733 505.3267211914
115.0867233 1483.1629638672
116.0708389 2417.3376464844
116.9860535 959.2719726563
119.0858612 663.2771606445
119.9981003 531.5639038086
120.9814529 9296.4541015625
121.1014557 1283.7319335938
123.1172028 1741.18359375
125.0717392 668.5525512695
125.0955124 693.6661376953
129.1025391 2697.0678710938
130.0616913 785.7625732422
130.0865479 3656.8210449219
130.0975037 1501.1364746094
133.1016388 1374.6330566406
134.9967041 813.0443725586
135.1177063 1602.4976806641
136.087265 759.6359863281
137.0716705 547.723815918
137.1330261 849.9771118164
138.0666809 959.2466430664
140.0820618 1589.7745361328
141.0669861 599.8256835938
146.9888916 1385.2005615234
147.0121765 922.9985961914
147.1133728 3564.1945800781
148.0868378 809.8231201172
149.0239716 19604.111328125
149.1331635 1461.6848144531
150.0271912 1422.6164550781
152.0823975 1095.3725585938
153.0667114 774.7958374023
155.0819855 2152.4362792969
157.0180206 697.8545532227
157.109024 1935.3792724609
157.1340332 640.3375244141
158.0931702 4978.46484375
158.9283295 3572.2690429688
159.0761414 743.3495483398
161.1330872 1406.9471435547
163.0280151 1412.0531005859
166.0986786 875.8044433594
172.108551 2924.8649902344
173.0125122 1168.671875
173.1328125 796.7580566406
175.0285187 682.5195922852
175.1196594 18025.25390625
176.1222839 2111.1704101563
176.9391327 5257.5864257813
177.1637268 1098.80859375
178.301712 878.9686889648
178.9347839 1918.1524658203
180.9310608 1115.4666748047
182.0913239 796.6258544922
182.903183 14895.5927734375
182.9553223 761.8933105469
186.923645 3819.2497558594
187.026825 723.1435546875
188.9190369 3934.1892089844
191.022934 753.8458862305
191.0622711 1642.6435546875
192.0214539 1458.0240478516
197.1052551 721.4923095703
200.0688477 3611.9208984375
200.9133911 1389.0979003906
201.0449219 891.4959716797
201.1001282 707.7903442383
203.0226593 1084.560546875
203.0761871 876.6708984375
204.9339905 7649.787109375
206.0687714 740.3428344727
206.5520935 2142.6096191406
206.9297638 10689.763671875
207.0261841 7441.5986328125
207.5277405 1370.0727539063
207.9320679 699.8875732422
209.0736542 2472.4096679688
209.859375 880.6778564453
210.9513092 1652.6143798828
212.9465332 1918.9001464844
213.0374908 854.119140625
214.9185638 17427.0703125
215.0754852 1488.6446533203
216.9514465 2466.7058105469
218.9482117 1030.7612304688
220.9038086 754.2194824219
222.9445343 1266.4603271484
223.0418549 1014.1786499023
224.0797119 969.8435668945
224.9402161 4770.1240234375
225.0427856 1771.2425537109
226.1204987 1256.6125488281
227.1156464 725.8441772461
227.8708649 3826.1770019531
228.0470428 1311.7478027344
228.9333496 819.994934082
232.1410522 2453.3649902344
232.5416565 1242.0922851563
232.9289551 37818.67578125
233.9333191 1393.0147705078
234.5795593 1262.4631347656
236.9226074 2034.7982177734
238.9464264 1527.8935546875
239.0664063 1059.0614013672
239.1623535 1096.2319335938
239.3929749 1647.0280761719
239.7352753 1160.7188720703
240.9169159 771.0583496094
241.0540466 2093.7451171875
241.4073181 692.0014038086
241.5479126 1820.8908691406
243.0548401 1046.9649658203
243.2116699 1895.4270019531
244.1405945 2062.7624511719
244.4091797 1123.5786132813
244.740036 1161.0770263672
244.8735962 1125.6190185547
245.125061 1620.5090332031
245.3970642 1381.4855957031
246.5405731 2879.5454101563
246.9459686 1732.2081298828
247.0383148 1148.6936035156
247.5525208 4284.7631835938
247.646698 1252.9417724609
248.0513916 1008.5389404297
249.0690918 1652.3155517578
250.9137726 1117.2523193359
250.9398041 8652.6298828125
252.5402069 2049.9982910156
253.0408173 867.5362548828
253.3978119 966.6703491211
254.1609497 1617.2233886719
255.0526733 2363.1755371094
255.0757751 1395.0881347656
255.4067383 1972.7434082031
255.545578 10336.2216796875
255.9062042 3214.2624511719
256.046936 2396.8159179688
256.5592957 3220.7116699219
256.8712158 817.5113525391
256.898407 1526.734375
257.0352173 1333.9633789063
257.2494812 3169.12109375
258.8969116 842.4600219727
259.0706787 2045.2377929688
259.4060059 1766.4674072266
259.5509338 1000.4336547852
259.7417908 919.5103149414
259.8613892 1255.521484375
260.415741 900.9809570313
261.2220764 3594.0910644531
261.5455627 2507.9548339844
261.8762817 9761.646484375
262.1521301 11074.5625
263.1566772 1121.2213134766
263.4158936 2402.5046386719
264.0394897 936.1952514648
264.5484009 891.1831054688
265.0784912 5517.2470703125
265.4091187 1690.123046875
265.90271 1011.7083740234
266.5386353 1330.8978271484
267.0578613 1196.8604736328
267.0917969 2690.4621582031
267.1270142 1616.98828125
267.1631165 1674.1271972656
268.556488 1181.3032226563
268.8638306 3042.2377929688
268.9240417 1271.0244140625
269.4205627 1568.4879150391
269.9017944 941.4356689453
270.551239 4148.7875976563
271.5641785 1100.3684082031
271.8621216 1510.0981445313
271.9012146 1916.6259765625
272.7479248 3461.5446777344
272.927948 1521.6607666016
273.0804749 1503.0598144531
273.4176941 2562.7453613281
274.0619507 4979.2338867188
274.5611572 1487.2546386719
274.9096985 1185.7718505859
275.0518188 1156.2956542969
275.5419006 1344.3353271484
276.0662231 949.5716552734
276.7482605 1863.6663818359
277.8708801 1283.1555175781
278.2212524 2062.4423828125
278.7516479 10306.712890625
279.0535583 1726.2198486328
279.0853577 3028.0009765625
279.1590881 865.2489013672
279.2325745 7157.0966796875
279.4208069 2198.2651367188
279.8939819 1027.7202148438
280.9064941 3683.6354980469
282.7508545 9312.0146484375
282.8922729 4197.58203125
283.0851746 2691.8679199219
283.4213257 1078.2396240234
283.5671692 914.5959472656
283.9173584 2014.9847412109
284.8643494 1109.1008300781
285.0011597 1054.6466064453
285.0415955 3296.8020019531
285.1021118 1642.1633300781
285.1394043 3898.3132324219
285.1748047 7831.1586914063
285.8973083 943.4348144531
286.1356506 2216.3247070313
286.1777344 1954.0412597656
286.8726807 2394.328125
287.0479431 811.7893676758
288.0594177 12262.09765625
288.5592957 3228.8605957031
288.7548828 26946.078125
289.0916138 10185.3359375
289.4231567 3525.5146484375
289.869873 7436.5581054688
290.9351501 3329.642578125
292.755127 1115.0809326172
293.8563232 2899.2468261719
293.920105 1044.8103027344
294.9046936 14814.0283203125
295.1574707 2333.0578613281
295.1956177 5618.0771484375
295.882843 2979.5700683594
296.1316528 1467.5139160156
296.260498 1906.6364746094
296.9044495 2882.5671386719
297.0646057 9947.69921875
297.1691284 1340.5550537109
297.5673218 2499.9204101563
297.9039612 1980.4508056641
298.0674744 1382.8634033203
298.7586975 8787.990234375
299.0940552 2777.2568359375
302.0583191 3708.2924804688
303.0613708 4061.1369628906
303.1855774 2428.0588378906
303.5646973 2148.0283203125
304.0558472 1836.7192382813
308.5722656 2431.1318359375
308.9072266 1001.4839477539
310.8867188 1955.8463134766
311.0627441 4549.1235351563
311.8611145 1054.4219970703
312.0697327 1428.0286865234
312.856781 2957.6997070313
312.9149475 38162.92578125
312.9845886 2335.1318359375
313.0258484 6838.8510742188
313.0953369 1074.8966064453
313.1357422 1562.154296875
313.1712341 4712.3120117188
313.2065125 12481.9169921875
313.8531494 1295.4002685547
313.8861084 3883.5146484375
314.0310059 1122.3741455078
314.1366882 1140.9484863281
314.1755066 4559.20703125
314.2045898 5848.29296875
317.0632324 1505.1726074219
317.5694275 1200.9940185547
322.5688782 1390.8732910156
326.0662537 1523.2999267578
330.0753479 2082.2536621094
330.5702515 2555.4125976563
330.8658752 2945.1735839844
330.9261475 10312.7880859375
330.9977417 1133.5559082031
331.0389099 6710.8930664063
331.1776428 1182.3353271484
331.2174377 1699.2279052734
331.8494263 1290.5467529297
331.9002075 2366.1030273438
332.1878052 1223.1032714844
338.8713074 1536.0601806641
339.5733643 2836.56640625
339.848938 1028.5443115234
345.57547 2210.7746582031
346.077179 1042.373046875
347.1880493 1206.3070068359
349.0500183 1537.8516845703
349.172821 1489.6441650391
351.0981445 1877.1485595703
354.5795898 1290.4619140625
357.0979614 837.994140625
360.581665 1095.4891357422
366.867981 4126.404296875
369.5846863 974.3129882813
373.5922546 785.7893676758
388.1037903 984.3274536133
408.1204224 1272.5948486328
428.8417358 1721.6988525391
429.8443604 1022.8701782227
446.8489075 1641.4105224609
454.8429871 1073.5933837891
END IONS
BEGIN IONS
TITLE=ADAR-1d-DSBU-3.598.598.3 File:"ADAR-1d-DSBU-3.raw", NativeID:"controllerType=0 controllerNumber=1 scan=598"
RTINSECONDS=229.6100012
PEPMASS=308.435089111328 143610.234375
CHARGE=3+
101.0600662 741.1245117188
101.070816 467.6517333984
101.107666 953.0932006836
102.0557098 3071.0534667969
102.9708252 12590.5419921875
105.0336075 604.1749267578
106.0255432 663.6471557617
106.0327301 9539.837890625
106.9632874 524.1282348633
109.1012497 784.572265625
110.0717239 1217.8739013672
111.0555573 1171.412109375
111.0918427 619.2954101563
111.1171722 1132.3660888672
112.0870361 1395.5119628906
113.0599823 446.592376709
113.0712585 770.2474975586
115.0868912 422.1054992676
116.0166245 1783.5694580078
116.0709686 1195.0236816406
116.0802765 482.3718261719
116.9863434 838.2905273438
117.091095 911.0821533203
120.9726944 764.248046875
120.9814301 10961.9716796875
121.0759354 448.0101623535
123.055191 654.944152832
123.1168137 487.8187561035
124.0868912 766.0047607422
124.973259 614.8116455078
125.0705719 797.4470825195
126.0562515 436.877532959
126.0657959 500.4362182617
127.0500717 439.5273132324
128.071106 996.5020141602
128.0806427 523.2830200195
129.0658875 618.1508178711
129.0930481 885.4505004883
129.1029358 12750.0830078125
130.0501556 1120.2728271484
130.0767517 1011.0113525391
130.0869904 16553.248046875
130.0979156 1007.9465332031
131.0814056 879.6506958008
133.1010437 508.9805908203
134.070755 593.7330322266
136.0757751 930.1128540039
136.0867157 1209.9990234375
137.071167 1116.6597900391
138.0668793 1438.6508789063
139.0511932 701.356262207
140.082016 1740.0239257813
140.9195099 624.5676879883
141.0661316 1921.9415283203
143.0827179 514.676574707
146.9846191 716.7296142578
147.0059814 874.2026977539
147.1133728 15675.837890625
147.9739685 556.4099731445
148.0387268 577.8160400391
148.0873108 944.9842529297
148.1161804 1032.2795410156
149.0709534 626.4515991211
150.0667572 610.8903198242
150.4989471 517.1444702148
150.9388428 743.7837524414
152.0827484 4028.0969238281
153.0659637 2138.8720703125
154.0975952 2167.51171875
155.0814514 681.3074951172
157.0608826 1598.5378417969
157.0971527 675.4385375977
158.0925598 1179.6309814453
158.9285278 5109.4604492188
159.0770721 2441.0412597656
160.923996 1302.9758300781
164.0826874 1310.328125
165.0328979 739.0234985352
165.9841156 720.4907836914
167.0801544 798.7681884766
168.0771484 671.5413818359
170.0930786 1678.9515380859
171.0167084 952.5601806641
171.032196 693.0397338867
173.012146 735.9630126953
173.038269 721.8067016602
175.0718842 1287.4696044922
175.1195221 3522.1079101563
176.0821991 770.6868286133
176.9392853 7733.837890625
178.0979767 676.6772460938
178.9341888 2343.3793945313
180.9313965 1068.5444335938
182.0930176 1259.1328125
182.9562531 976.7289428711
184.5393219 25494.212890625
184.5583801 1240.8941650391
185.0416565 3050.9765625
185.5361786 999.0494995117
186.9235992 5485.1889648438
187.0961304 745.3555908203
188.9187469 4495.0537109375
190.0558167 3493.3347167969
190.5387878 3212.0361328125
190.914978 676.3540649414
191.0585938 720.5896606445
191.0940552 680.7286987305
192.940567 1062.8483886719
192.984436 755.1281738281
193.1077728 1039.7845458984
193.544754 19157.203125
194.0455627 1771.4375
194.0928955 697.6823730469
194.9493256 1320.9508056641
196.9451141 844.6064453125
197.0126953 699.6550292969
197.1035309 875.9133300781
198.0364227 691.9983520508
198.5370636 4635.4985351563
198.9416656 880.7549438477
199.0389862 712.5462646484
199.1072083 748.485168457
199.5445709 55372.27734375
200.0464783 7841.0776367188
200.5435028 3163.6208496094
201.9080353 696.1969604492
203.0651398 2833.4750976563
204.9339752 13398.72265625
205.0597687 1298.4880371094
205.1086578 1026.55859375
205.9379883 631.0955200195
206.9090881 1213.4450683594
206.9296722 15156.2158203125
206.9993286 796.867980957
207.0516815 583.5195922852
207.5415497 1370.5799560547
208.0388031 729.5042724609
208.5506592 650.9421386719
208.8833618 2062.4567871094
208.9270782 1249.7319335938
208.9565277 2280.5043945313
209.0659332 918.8671264648
209.0927887 3841.8845214844
210.8827667 1217.8557128906
210.9220581 1303.1466064453
210.9512482 4005.5712890625
212.0519257 758.9822998047
212.4081573 1410.7679443359
212.9465942 1089.6668701172
213.0499573 880.2422485352
213.541687 3785.1137695313
214.9184418 34658.55859375
215.9219818 931.9219970703
216.9506989 3855.6655273438
218.0702362 3572.0012207031
218.4118958 1489.1671142578
218.9116974 1443.7348632813
219.0513611 1058.3665771484
220.0654297 1416.2731933594
220.5656128 924.838684082
220.907196 1933.7370605469
222.9442749 2799.3947753906
223.1204071 3067.8959960938
224.941452 5547.6904296875
225.043335 906.8478393555
226.118988 4696.5346679688
226.8939056 751.123840332
227.0456848 980.3195800781
227.1021118 4439.0610351563
227.3953705 819.4278564453
228.0553894 2614.0883789063
228.4157562 657.2075805664
228.9346313 1598.2048339844
228.961792 727.029296875
229.0730591 668.0155029297
232.1430969 808.349609375
232.9290161 86099.1328125
233.0734558 1799.5145263672
233.3984222 1931.8438720703
233.9327698 2366.9362792969
234.0557556 944.3594970703
234.1358032 941.6799926758
234.9286499 1859.1704101563
234.9619904 1768.6779785156
235.561142 2945.9375
236.0523376 886.2026367188
236.9226532 3453.6726074219
237.070343 987.1013793945
237.4020538 1480.1608886719
237.9073029 1417.6333007813
238.7454376 1108.8717041016
238.9453888 1310.1317138672
240.0547638 1088.8601074219
240.8674774 1037.2456054688
241.5792084 889.3862304688
242.050354 1220.4781494141
242.3922882 716.2024536133
242.7455292 1044.8359375
243.0772247 4801.1782226563
243.4029083 3327.9838867188
243.5719299 3309.4350585938
243.7369843 1776.0413818359
244.0711975 1142.2359619141
244.1303864 2142.8415527344
244.9654083 1835.3979492188
245.1148987 2391.33203125
245.567688 1056.2310791016
245.718338 3367.3442382813
246.0528107 1879.9190673828
246.4135132 1213.2827148438
246.8775024 743.6742553711
246.9145203 710.4849853516
246.9446259 2637.1997070313
247.0731964 3118.1821289063
247.193512 797.729675293
247.5561218 1467.9659423828
248.5695038 5494.232421875
248.7489624 2576.7954101563
248.9008484 1465.2906494141
249.0618591 882.028137207
249.4164581 736.5933227539
249.747345 749.7747192383
250.1315613 1244.8708496094
250.5637817 3377.1472167969
250.9094543 1343.4041748047
250.9396515 19051.26953125
251.0584259 1914.3259277344
252.0276794 2110.802734375
253.0781708 5928.5659179688
253.5639648 849.3473510742
253.7442627 889.0701293945
253.8986053 1184.4068603516
254.5367737 1156.4202880859
254.569519 3525.5754394531
254.9337158 930.3910522461
255.5780792 1912.3439941406
256.0693665 2507.1596679688
256.5632324 1784.4261474609
256.9737549 1084.2227783203
257.8787537 2151.2446289063
258.7531433 2217.8872070313
258.8779602 2227.9616699219
259.0866394 1409.8941650391
261.7487488 2944.5278320313
262.1445313 5772.416015625
262.8885498 1324.4382324219
262.9182434 947.5183105469
262.9770203 2148.6906738281
263.1607666 1312.1394042969
263.5404358 1849.2875976563
263.5739441 13882.0791015625
263.8828125 956.4757080078
264.0728455 2578.7163085938
264.144989 1476.22265625
264.5822754 14771.3623046875
264.8537903 1250.1600341797
264.8847961 2635.8444824219
264.9206848 1566.8167724609
264.9645691 1118.2634277344
265.0780334 5653.7353515625
265.5701294 4104.4970703125
266.0761108 2647.6118164063
266.5709839 1067.5218505859
266.9080811 877.897277832
266.9620361 2790.7758789063
267.0522461 1294.0817871094
267.3884583 973.7206420898
269.5726318 891.3649291992
270.0395203 1288.0729980469
270.9317017 3103.8068847656
271.9016113 1306.8695068359
273.1444397 1096.8746337891
273.5882263 3862.3786621094
274.0869446 2399.5668945313
274.1296997 941.7962036133
274.8923035 975.5241088867
275.0855713 1466.4366455078
276.5857239 1130.9587402344
277.0800476 2444.2302246094
278.5804138 5930.6479492188
279.0798035 1996.3740234375
279.1581421 1194.1391601563
279.8894043 995.5625
280.0740356 1343.1428222656
280.8623657 1872.8056640625
280.907959 1091.3516845703
281.0535583 1706.80078125
281.1436157 1454.6032714844
281.5837708 857.1912231445
282.8978882 1317.2685546875
282.9307556 7323.6967773438
282.9702148 1169.8178710938
283.4309082 1747.4344482422
283.7603455 920.2485351563
284.0975952 941.0391845703
284.8560486 1452.7419433594
284.9706421 2135.5732421875
285.17276 1195.9771728516
285.5932312 12115.0458984375
286.0874329 5326.9765625
288.8855286 1134.4119873047
288.942688 4773.7290039063
289.0782471 1396.740234375
290.0905457 1890.6484375
290.1740417 1454.9691162109
290.8610535 1156.5604248047
290.891449 2474.5007324219
290.9478149 1360.6002197266
291.1246643 1372.3308105469
291.1578979 6392.1049804688
291.1944275 1751.4158935547
292.1416016 1413.2132568359
293.4335327 1393.1584472656
293.7632141 766.6427612305
294.5987244 15330.291015625
295.0975647 2470.7377929688
297.8991394 1399.8276367188
298.8898926 1027.5452880859
298.9276123 912.85546875
299.0605774 6080.7456054688
299.1170959 864.9653930664
299.5695496 1507.6937255859
300.0740967 2245.830078125
300.5875854 1481.8905029297
300.943634 1189.0484619141
301.0836182 1053.9064941406
302.3874817 1094.6744384766
302.8965454 1213.3569335938
303.3835754 824.5390014648
303.5986328 1252.5698242188
304.0866394 1154.845703125
307.8786621 2541.1938476563
308.0535583 2663.9580078125
308.1532288 2518.4418945313
308.1856079 6236.7563476563
308.2164917 2285.4919433594
308.8746033 10658.697265625
308.9067078 22315.255859375
308.9598083 3283.8974609375
309.0517273 6840.9560546875
309.1371155 4432.71484375
309.1692505 23724.888671875
309.2073059 8675.69140625
309.5970459 3056.1877441406
310.0881653 1321.3468017578
310.5932617 772.7814331055
310.9217834 1193.9323730469
311.8896179 1096.2288818359
314.5740051 1647.9111328125
316.9376221 900.146484375
317.5864258 854.573059082
317.8655396 849.938293457
318.042572 879.4744873047
318.6029663 1008.2471923828
319.0956421 1007.1165161133
323.068573 1325.1243896484
323.5799866 1227.564453125
325.5846863 1145.6252441406
325.8866577 2640.9311523438
326.5913086 1747.0180664063
326.8853149 4130.556640625
326.9223328 32890.21484375
327.1481323 2247.8959960938
327.1856689 3175.2258300781
327.2232361 2126.6691894531
331.1618347 1190.2136230469
334.5898743 843.7338867188
335.5959167 2196.9655761719
336.8884277 1391.7878417969
339.8466492 1352.8568115234
340.5888062 2086.9055175781
341.596405 1303.3427734375
344.8731384 1140.5947265625
344.9355469 1200.31640625
348.867157 830.2049560547
349.1731567 6957.4912109375
349.5941162 2250.9157714844
355.1038208 2097.9357910156
355.5941467 1824.8739013672
356.8803711 2525.44921875
362.8865662 3210.4431152344
364.1085815 2615.5493164063
364.6039124 1481.1339111328
365.1016235 1825.9671630859
366.8677063 1281.7016601563
368.0719604 1266.8439941406
372.6192932 977.9338989258
374.890564 3464.2736816406
379.1065674 1304.7302246094
382.8804932 2664.1264648438
383.8354797 1085.8358154297
396.067627 1981.0902099609
400.8918762 1395.5460205078
405.1219788 2277.8283691406
483.7935791 1108.0153808594
616.1358643 1747.0661621094
664.8529053 627.0752563477
900.4020996 614.5272827148
END IONS
BEGIN IONS
TITLE=ADAR-1d-DSBU-3.607.607.4 File:"ADAR-1d-DSBU-3.raw", NativeID:"controllerType=0 controllerNumber=1 scan=607"
RTINSECONDS=232.7110628
PEPMASS=318.876220703125 813702.3125
CHARGE=4+
101.0710831 1372.0174560547
102.964386 1014.3530273438
102.9708633 12643.876953125
105.0702133 1388.2698974609
105.121666 533.4893188477
106.032196 1167.3239746094
106.0505753 635.3623657227
110.0717087 986.8822021484
111.1167984 2711.4208984375
112.0872192 1276.7087402344
114.912468 897.0659790039
114.9204941 2831.3820800781
116.986496 912.770324707
120.9814453 9246.84375
127.0087204 3007.3405761719
129.1022949 3558.5561523438
132.9286194 2487.4689941406
134.9971466 1041.9456787109
140.9194336 2052.4196777344
143.3934174 719.9666748047
144.9310608 1531.3179931641
145.0077209 1054.0158691406
145.0179443 12819.578125
147.1139374 1335.0684814453
150.9393005 2254.2556152344
154.0980682 1570.54296875
155.081131 2531.3310546875
158.0934906 1701.4869384766
158.9283447 9190.8056640625
160.924118 11722.21875
163.0285797 37907.54296875
167.567688 825.7999267578
168.9498901 1103.2947998047
173.0124664 1961.2716064453
175.1195984 7077.1240234375
175.1446533 2864.1650390625
176.1477814 1490.6947021484
176.9394989 13972.1650390625
178.299942 1035.8996582031
178.9346008 23143.5
180.930481 2025.4447021484
181.0387268 6291.6162109375
181.5069275 911.6821899414
182.0930481 1213.3680419922
182.9021301 1344.5535888672
186.9237213 13194.7900390625
187.0282745 1473.1943359375
188.9191132 214577.5
189.043457 1037.6811523438
189.921875 4728.765625
190.9167633 1441.6772460938
191.0235443 15064.80859375
192.9105225 1186.1560058594
194.9498291 2578.9645996094
196.9456482 8024.0620117188
197.0119629 4145.421875
198.9406738 1736.4104003906
202.9353333 1447.6495361328
202.9614105 990.9440917969
203.059082 1781.4575195313
203.9019775 1223.3013916016
204.9341736 32214.85546875
206.929657 761674.0625
207.933075 17844.876953125
208.932373 2065.408203125
208.954895 1974.3635253906
209.0337372 7716.6645507813
210.9521027 4602.6987304688
213.0809631 6914.7958984375
214.9185333 55974.640625
215.9211121 1339.4484863281
216.9007568 1828.1208496094
216.9234924 838.0239868164
216.9503326 2335.810546875
218.9104004 1362.328125
218.9493103 1432.3057861328
220.9069824 2840.7006835938
220.9423676 975.1577758789
222.9442902 11308.0107421875
224.9402924 491566.34375
225.9439087 11601.6953125
226.9429321 1968.9938964844
228.9351654 1663.6072998047
228.9613953 1835.8908691406
231.0911407 20640.28125
232.9290619 182522.015625
233.9341431 5143.9526367188
234.9286499 3512.1501464844
234.9616089 2451.7531738281
236.9217529 5387.9819335938
236.9584503 1148.2672119141
237.9084473 2590.8178710938
238.9183197 1475.4095458984
238.9476166 1738.5065917969
242.9507294 12681.68359375
244.9606476 1207.1136474609
246.4135742 1040.7650146484
246.9451294 4344.7270507813
248.8997345 2098.48828125
249.0681458 1103.1575927734
249.1015015 7497.697265625
250.9395599 99677.1015625
251.9428711 3729.3195800781
252.9394989 1974.6137695313
254.9313049 2584.486328125
255.1277466 27797.18359375
258.0415649 1133.4526367188
258.8939209 2255.5837402344
259.8699951 2070.6940917969
260.8900452 3092.5759277344
260.9337158 2350.2570800781
260.9620972 1772.6206054688
261.9036865 1583.2280273438
262.1520996 2235.2431640625
262.8873291 15926.275390625
262.9740295 1920.1114501953
264.0428467 2038.0617675781
264.8506165 2054.9064941406
264.9556274 1898.6241455078
266.3941956 2518.8864746094
272.9075012 1410.1157226563
273.1382446 87606.7265625
274.072052 2468.4799804688
274.8803406 1428.8107910156
276.8699341 1868.8881835938
276.9030151 1998.8392333984
277.8836365 6639.3071289063
278.9003601 2502.189453125
279.0566711 1527.2719726563
279.916687 2943.2043457031
280.8981934 25434.279296875
281.9025269 1717.1281738281
282.8512573 1655.4730224609
282.9075623 2153.8381347656
284.9194946 1533.8950195313
285.8763733 3953.6918945313
288.8884583 2567.3159179688
289.0997925 3703.861328125
290.3818665 1176.326171875
290.8809204 3703.4699707031
290.9377441 3260.0991210938
291.1141357 2234.5759277344
291.1489258 11794.8466796875
292.8894653 10813.6376953125
293.8550415 3634.2390136719
293.8939514 1527.5251464844
294.9069214 1889.4725341797
295.8954773 5523.8979492188
298.394928 1760.2366943359
298.9024963 6349.5029296875
299.9045105 1566.5708007813
300.1922607 4492.0590820313
300.9215088 9335.431640625
301.0043335 1911.6815185547
301.0613708 2688.1186523438
301.1333923 110321.1640625
302.1421509 3342.1481933594
302.3853455 2004.767578125
302.8921814 2782.6997070313
304.8712769 3121.5
305.8794556 3376.1655273438
308.8872681 6388.3671875
308.9467468 1222.5635986328
309.8461914 4407.4501953125
309.8941345 1275.0056152344
310.0512695 2333.3256835938
310.8522034 1365.7672119141
310.8907776 5296.6064453125
311.393158 5051.8491210938
311.8639832 1773.3664550781
312.9160767 8226.31640625
315.8844299 2583.2529296875
317.8859558 5314.9575195313
317.9425964 1686.8778076172
318.0514526 1805.9200439453
318.169281 5629.3881835938
318.2061157 4802.4477539063
318.2384644 4286.2319335938
318.3014221 18084.421875
318.8771362 39278.40625
318.9274292 16896.59765625
319.1425781 122470.109375
319.3047791 3837.4694824219
319.6860352 1456.4392089844
319.8803101 5322.0625
320.1474609 2103.4665527344
320.3977051 4326.7583007813
320.9025269 3923.8698730469
322.8776245 4164.5610351563
323.8854675 3602.7387695313
326.8766174 3876.3583984375
330.9255676 5196.0864257813
334.8861389 1630.2154541016
336.1563721 1842.7133789063
336.2242432 1628.1142578125
336.8876038 94298.53125
337.1316528 8199.8720703125
337.1702271 30499.482421875
337.8433838 7390.853515625
337.8935242 3890.6398925781
338.916626 2179.0671386719
344.8774109 1919.2845458984
348.8646851 2075.2797851563
349.8603821 1520.3448486328
350.8616333 6089.0200195313
354.8505859 4008.1284179688
354.8992615 24054.521484375
355.1450195 2071.2739257813
355.8644104 1891.7659912109
360.8297424 2173.9611816406
362.8922424 5161.2099609375
368.8721924 1901.0399169922
374.8887634 2005.3953857422
376.8613586 3699.8317871094
378.8560486 5035.171875
380.8527832 5731.9321289063
382.885376 1163.9698486328
386.8667297 1359.7979736328
388.8171387 2073.4951171875
398.8695068 3042.8972167969
402.8860168 1580.470703125
404.85495 5622.4458007813
406.8526001 23971.802734375
422.8288879 1802.3707275391
424.8647156 6396.0395507813
429.838623 1286.4327392578
440.8366394 1510.1005859375
483.7939148 1853.9749755859
528.3308716 2975.2463378906
664.6906738 1131.9748535156
878.6090088 1092.2373046875
1115.862183 1118.4533691406
END IONS
BEGIN IONS
TITLE=ADAR-1d-DSBU-3.617.617.3 File:"ADAR-1d-DSBU-3.raw", NativeID:"controllerType=0 controllerNumber=1 scan=617"
RTINSECONDS=236.136219
PEPMASS=337.862487792969 237893.984375
CHARGE=3+
101.059639 1380.609375
102.9709091 11854.642578125
105.0693588 945.9005737305
106.0324402 1995.4235839844
110.0716171 1928.8084716797
111.1167145 765.1461791992
112.0870438 2214.1579589844
113.0708313 1210.3601074219
115.087532 1261.0241699219
116.0709839 1151.2309570313
119.0854874 1079.1552734375
120.9814758 10375.0185546875
129.1021576 1651.4954833984
130.0866089 851.4204711914
136.0764313 7406.6162109375
140.0821381 2298.5061035156
140.9198608 964.9040527344
152.0823059 1667.8238525391
157.1093445 1267.7691650391
158.093399 4978.3149414063
158.9283447 11228.6044921875
160.9239197 1811.2385253906
161.0114899 1286.3471679688
164.0823669 1883.3624267578
169.6529083 869.140625
170.0924072 956.1384887695
175.1195984 23838.3359375
176.9390411 20336.341796875
177.1280365 824.8185424805
178.9342194 4213.48046875
180.9298096 2809.1420898438
181.1088257 1931.1138916016
182.9024506 2922.4313964844
186.923233 11694.443359375
188.9191895 8757.2705078125
189.9209595 1137.8247070313
190.9180756 1143.3531494141
192.9109344 987.0720825195
194.9492493 7706.2890625
196.945755 1635.6077880859
198.9403229 1694.0534667969
201.0429993 1178.3234863281
203.0231171 4149.9213867188
204.9341278 28040.16015625
206.0936127 8484.55078125
206.9296722 32971.75390625
207.9334412 4480.9501953125
208.9274445 4878.2338867188
208.9570618 1598.3818359375
210.9236298 1264.2354736328
210.950943 5843.103515625
212.9046021 1708.8132324219
212.9478607 1667.8731689453
214.9186249 36958.6953125
215.923111 1174.7010498047
216.9510345 1736.8677978516
218.9116516 1280.6939697266
218.94841 1656.1911621094
219.0891266 1076.3415527344
220.9189301 999.7682495117
221.0354919 1432.7034912109
222.9453278 13608.1005859375
224.9402618 31174.080078125
225.9185791 1268.2989501953
225.9425964 4225.5004882813
226.9395294 2545.4440917969
227.8985901 1637.1196289063
228.0479889 1209.3791503906
228.933075 3146.0668945313
228.9596252 2067.6547851563
230.9577484 2422.5102539063
232.9290314 146186.9375
233.9327698 5912.60546875
234.1360321 1966.4938964844
234.9285583 3033.8168945313
234.9617615 4627.7490234375
236.9220581 6050.0083007813
236.9474182 1044.3592529297
237.8847656 7006.5947265625
237.9081116 1750.6469726563
238.9467163 4769.814453125
242.9517822 1230.3693847656
246.9443665 6092.2412109375
248.9028931 1550.5286865234
250.9396057 123239.140625
251.9442444 5148.2846679688
252.1452179 1420.1516113281
252.9399414 3004.2062988281
254.93396 5633.6376953125
255.8942566 76555.328125
256.895752 7782.869140625
256.9560547 1419.1439208984
260.9708252 1342.2259521484
262.1517029 3791.3923339844
262.9762573 1665.6889648438
263.1610107 1157.9658203125
264.144989 1668.0227050781
264.8786926 1558.9432373047
264.9558105 4962.4233398438
264.9833984 1244.1163330078
265.8789063 4163.544921875
266.8364258 1434.6918945313
268.7147522 1779.1905517578
268.9491577 1741.146484375
269.0196228 6187.9360351563
272.8961487 2651.2895507813
273.9050598 10409.16796875
274.9051208 4084.5078125
277.8746338 3657.5656738281
278.9035645 1158.0900878906
279.1349487 2612.9768066406
279.9182434 1764.8519287109
280.1385193 1113.5534667969
280.9075012 1319.9029541016
281.0422058 1156.9427490234
282.8503723 1306.1552734375
282.8812866 1495.1501464844
283.0306702 1340.2523193359
283.8888855 36328.12109375
284.8465576 1619.8643798828
284.8911743 3517.0634765625
285.8724976 1677.384765625
286.9146423 1265.2807617188
287.0314026 10636.35546875
288.8865662 3254.8864746094
292.8661499 5761.947265625
293.1786194 2785.0822753906
294.8846741 1886.8319091797
295.8909607 3906.3374023438
297.0137024 6953.9633789063
297.8739319 4971.4506835938
300.8919983 23408.275390625
301.8981323 3332.2485351563
302.8936462 2765.5505371094
302.9292603 2099.0134277344
303.1488342 2924.970703125
304.9234924 1652.1997070313
305.0234375 1501.6568603516
305.8684998 3147.3542480469
306.9000244 4683.896484375
309.1708069 1311.3571777344
309.9038086 2204.9262695313
310.0534973 1859.0386962891
310.1719055 6665.013671875
310.8771973 38694.62109375
311.1165771 2642.2895507813
311.1918945 5484.4379882813
311.8790894 3717.3278808594
312.9180908 4409.498046875
315.0217285 1565.9359130859
315.1485596 4506.6938476563
315.8864136 27516.52734375
316.0545654 4229.1376953125
316.1551208 1497.6658935547
318.9035339 4462.109375
319.1548767 1697.9365234375
319.8831177 2428.8776855469
320.1845093 11979.2509765625
320.8684998 2619.7043457031
320.9048767 12017.04296875
321.1567688 12852.365234375
322.1594849 3011.7890625
322.8706665 2188.2509765625
323.8825989 3885.255859375
328.8873596 64266.1171875
329.1287231 2434.0434570313
329.8905334 5874.201171875
330.9230652 3820.8645019531
333.158905 1926.0915527344
333.3755493 1490.8917236328
336.8857727 8568.5849609375
337.130249 2334.3647460938
337.1681824 4291.1733398438
337.2070007 2689.7260742188
337.2540283 4005.3486328125
337.8433228 4596.83984375
337.8936768 3965.7648925781
338.1840515 101321.3203125
338.2676392 8243.9013671875
338.8058777 3685.0192871094
338.8731689 7474.5405273438
338.9180908 11809.2841796875
339.0400085 3151.2946777344
339.0741272 2015.978515625
339.183197 27809.9609375
341.880127 3007.5146484375
342.8691101 1878.4020996094
346.8482361 3701.1774902344
346.8993225 8115.978515625
349.8568115 9001.169921875
350.8615417 3931.7019042969
354.8948059 2825.4833984375
355.1410217 1480.0631103516
355.2287292 1410.6711425781
355.8742371 29792.5
356.8912659 3864.3591308594
357.0572815 2224.9987792969
357.1555176 1486.892578125
357.2340393 2488.7883300781
362.8864136 4125.0024414063
365.8529358 1500.4174804688
367.868042 4508.9331054688
368.8744507 1914.9780273438
373.8842773 4142.32421875
374.0298462 1720.7071533203
374.8911133 5571.8530273438
378.8573914 8785.62109375
380.8510437 6818.9975585938
389.8213196 2916.748046875
391.8337097 1770.6802978516
396.8660583 3917.306640625
398.8623352 5334.509765625
404.8534241 3607.8720703125
406.8583679 5195.9555664063
407.8306274 4899.1840820313
418.8462524 4950.7822265625
424.8585205 2967.0141601563
434.8573303 2052.2873535156
436.8564148 3459.5959472656
452.8482666 2729.5478515625
460.8366089 4017.0007324219
461.8064575 3072.4255371094
478.8520813 1390.9382324219
480.8470154 1780.2631835938
END IONS
BEGIN IONS
TITLE=ADAR-1d-DSBU-3.628.628.3 File:"ADAR-1d-DSBU-3.raw", NativeID:"controllerType=0 controllerNumber=1 scan=628"
RTINSECONDS=239.9446412
PEPMASS=381.899566650391 37392.72265625
CHARGE=3+
102.9004059 517.9710083008
102.9706116 3630.4194335938
105.0701675 1472.7569580078
106.0324707 1144.5179443359
107.7742844 568.2507324219
120.9811478 3301.5336914063
121.0654144 1036.4912109375
129.1024933 1811.8414306641
130.0869293 1031.447265625
140.0826416 749.2212524414
140.9202423 2445.8803710938
147.1135712 1123.9727783203
148.942627 711.0349731445
158.9286194 5952.9599609375
159.0090637 1270.4091796875
160.9250641 1309.1400146484
160.9772949 3804.4301757813
162.920166 1221.4117431641
163.0287323 815.6148071289
175.119751 1614.6351318359
176.9388428 6549.7407226563
178.9339294 1953.8286132813
180.9314728 1737.5666503906
183.0898895 827.9090576172
186.9230957 9678.986328125
188.9191132 12396.8564453125
194.9495087 1163.9670410156
196.9451599 1365.8150634766
198.9407959 990.2785644531
204.9340973 20420.115234375
206.9297028 40331.21875
207.9334106 1135.0532226563
210.9222412 1084.3277587891
210.9506073 1077.2216796875
212.9050293 1090.138671875
214.9184265 105004.0859375
215.9214478 4650.8256835938
216.9185486 3342.5480957031
216.9518585 2461.3879394531
218.9111938 2363.1540527344
220.9443359 1535.7917480469
222.9447479 6197.0263671875
224.9403076 23552.46484375
228.9339905 5417.009765625
232.9289551 280301.71875
233.9324341 13696.1416015625
234.9297028 8586.287109375
234.9622803 3027.5810546875
236.9215851 7144.9780273438
242.9604034 4549.0834960938
244.9681702 1607.8530273438
246.9445648 10587.3232421875
250.9395447 110168.6015625
251.9436798 6345.5341796875
252.9400635 3556.3508300781
252.999054 3206.5751953125
254.1070557 1968.681640625
254.9324951 3039.4516601563
254.9966431 1369.5651855469
256.0858459 1678.736328125
256.8953857 1727.7149658203
258.8936768 1451.4815673828
259.8657837 1095.5509033203
260.8919678 1745.8962402344
260.972229 7790.2255859375
262.8869934 1002.431640625
262.9749146 2398.4074707031
264.9546814 4070.9523925781
268.9065857 1112.396484375
272.9430542 1116.0297851563
273.0039673 1487.8133544922
274.9038391 1117.8239746094
277.8829651 4934.8974609375
278.9827881 2173.5107421875
279.056366 1991.6859130859
280.9020691 1280.4919433594
282.388031 957.6884155273
284.8892822 1449.4802246094
285.39505 973.7445678711
286.8803711 1517.6455078125
286.9141541 4176.1801757813
288.8858948 6193.8984375
288.967804 3449.8679199219
291.4016724 3491.7687988281
292.8417969 946.0701293945
292.909668 3801.0895996094
295.0310669 1305.3972167969
295.8946838 3076.6127929688
297.0663452 4148.7915039063
297.4025879 1697.0686035156
302.8937683 1500.2646484375
304.8717041 3135.0893554688
304.9265442 3125.1418457031
305.8776855 1713.2091064453
306.8977356 3371.0256347656
309.5640564 3335.2556152344
310.8461609 1140.3394775391
310.8869324 1840.4760742188
310.9205017 8889.9326171875
311.050293 1574.8269042969
312.9144592 3960.9418945313
313.2071838 1441.9901123047
316.8830872 1683.4389648438
318.8769836 15832.0478515625
320.9060669 4693.9106445313
321.5697327 4590.6455078125
322.8805847 3637.7465820313
323.8929443 2293.2878417969
324.8622131 4331.947265625
328.9311218 3499.1154785156
330.5747681 10314.15234375
330.8671265 2915.0588378906
330.9281006 1838.8067626953
331.0795593 1586.8297119141
335.2101135 1694.2902832031
336.2209167 9693.2734375
336.8301697 2867.0925292969
336.8875732 28435.9765625
337.8950195 2677.6928710938
338.9142761 2965.4990234375
340.0116577 1649.1030273438
341.5434265 1190.0887451172
342.8714905 6892.8286132813
344.8779602 18041.341796875
345.8852234 1600.2252197266
346.8722839 2073.2036132813
348.8658447 3103.9128417969
349.8565369 3159.0998535156
350.8605957 2051.1447753906
352.8615112 1861.9345703125
353.8545837 1488.9044189453
354.2326355 17496.486328125
354.8458557 4811.7563476563
354.8985291 4454.3286132813
355.021759 1264.2982177734
355.8760681 1340.7254638672
356.8685303 2525.154296875
358.8550415 1472.8298339844
360.8812256 3307.6655273438
362.8881226 40647.55078125
363.1101379 3955.9311523438
363.1984253 1795.0490722656
363.8883362 2704.5979003906
364.2182617 2986.6721191406
364.8809814 5178.0263671875
367.8660278 2534.6787109375
370.8738403 1403.7955322266
371.8423767 4088.7912597656
372.8910217 6250.5419921875
374.8809204 1656.3636474609
375.2372131 3200.5024414063
376.8606262 17556.140625
377.8623352 1629.5150146484
378.855072 7152.5244140625
380.8476257 13603.8193359375
380.9042053 13201.189453125
381.1190491 2259.6870117188
381.2121582 3548.4809570313
381.2675476 5029.7065429688
381.8302002 3964.6225585938
382.1817017 1467.8298339844
382.2271729 14759.3310546875
382.8468628 7623.0048828125
382.8841553 7184.9135742188
383.1095581 1957.2556152344
389.8576355 2616.7709960938
390.8737183 1382.1353759766
394.8744812 2760.5563964844
396.8720093 2635.296875
398.8126221 1705.9880371094
398.8603821 6154.0634765625
399.8421326 5882.1586914063
400.8981323 8185.0205078125
401.1199951 1734.0396728516
404.8564453 40482.50390625
405.8609009 1907.9215087891
406.852478 3181.6782226563
416.8193054 2236.6025390625
416.8752747 1654.7238769531
417.8299561 1394.7218017578
418.8505554 1499.0285644531
422.8714905 2322.8752441406
432.8521729 1483.0328369141
456.791626 1280.0592041016
474.8348694 4241.5854492188
480.8144531 1202.6217041016
481.8114319 1628.4057617188
490.787323 2206.4650878906
492.8424988 1093.9272460938
522.8152466 1504.0571289063
536.8026123 1032.1320800781
537.8046875 1528.8338623047
538.8094482 1681.6198730469
950.2398682 1175.4251708984
END IONS
BEGIN IONS
TITLE=ADAR-1d-DSBU-3.652.652.4 File:"ADAR-1d-DSBU-3.raw", NativeID:"controllerType=0 controllerNumber=1 scan=652"
RTINSECONDS=248.6716659
PEPMASS=309.42 181319.109375
CHARGE=4+
101.0597916 2136.5441894531
102.0550308 3195.2116699219
102.7956238 755.289855957
102.9708557 12547.251953125
103.2688675 635.0020751953
106.0327606 7932.78515625
109.1013184 1427.7137451172
110.0716629 2073.9736328125
111.0556717 800.3023071289
111.1173706 1139.2845458984
112.0871124 1187.4769287109
113.0703583 765.5277709961
113.4985962 622.739440918
115.0859375 903.6884155273
116.0162888 2033.712890625
117.091713 877.0289306641
119.0850906 823.8081665039
120.9814453 9290.744140625
125.0713043 1489.5894775391
126.0666199 922.4176635742
127.0860214 1077.6968994141
128.0709686 853.0267333984
129.1029358 9160.4619140625
130.0779114 1081.4807128906
130.0870056 10579.5244140625
131.0126495 830.0308837891
131.0880432 810.8905639648
136.0749817 842.407409668
136.0871429 1174.1743164063
137.0707092 1215.2088623047
140.0818481 2732.6623535156
140.9202576 3862.4709472656
141.065918 1098.7995605469
143.0821533 1417.0590820313
147.1133118 11773.0107421875
152.0823517 4521.8344726563
153.0664673 2083.6467285156
154.0976868 2640.0456542969
155.0817871 1234.466796875
156.076828 1172.3586425781
158.0928192 1390.4107666016
158.9285278 17515.669921875
159.0083466 6398.322265625
159.0765991 1738.1263427734
160.9237061 2219.884765625
163.0263824 949.1116333008
164.0818176 2449.2990722656
170.0932159 1133.2453613281
175.1184235 2909.8662109375
175.9079742 2526.5405273438
176.9391327 29364.111328125
177.0185699 2552.1877441406
178.0976715 1301.107421875
178.3026428 1027.8408203125
178.9019318 2212.6320800781
178.9344482 5168.5864257813
179.0907593 3560.6135253906
179.9029999 4862.5859375
180.931076 2441.5913085938
182.0933228 1555.2965087891
182.9570313 1082.8692626953
184.5393372 9095.2099609375
184.7210388 1008.3640136719
186.9233704 18458.419921875
188.9192047 6109.05859375
190.0552826 2744.3381347656
190.5392456 2012.9157714844
190.9141846 1028.0588378906
193.5447693 16129.54296875
194.0447998 2152.2729492188
194.9498901 8495.072265625
196.9446716 2171.8439941406
197.1027374 1332.6271972656
198.5367279 1930.2813720703
199.0389862 1306.5207519531
199.1094971 1096.1359863281
199.5446167 35617.609375
200.0456696 5819.3759765625
200.5432434 3041.9333496094
203.0652618 1908.3121337891
203.903717 8246.1328125
204.9341125 42806.6328125
205.0614624 2249.7097167969
206.909668 1700.8713378906
206.9296722 24875.619140625
206.964798 1964.2795410156
208.9288635 1751.8314208984
208.9554138 4116.109375
209.0929108 3196.3862304688
210.9230804 1636.3815917969
210.9512634 4939.0107421875
212.4100647 1167.3046875
213.5423737 3198.3920898438
214.0439453 1438.7244873047
214.3935089 1208.2116699219
214.9184113 81463.71875
215.0531311 1054.3355712891
215.9215393 4594.7465820313
216.9511261 8748.03515625
217.953537 1980.8640136719
218.0688782 2146.1127929688
218.4134064 1319.2915039063
218.9111938 2712.4501953125
219.7417297 1069.4738769531
220.5669861 1307.5627441406
221.5582886 1055.1171875
221.9139709 5682.1166992188
222.9051514 1141.39453125
222.9447327 22049.90625
223.1189575 2801.4768066406
224.9404602 20769.109375
225.1250916 1455.505859375
226.1194611 5130.0766601563
226.9372406 1270.6752929688
227.0604401 1766.8363037109
227.1029205 5310.212890625
227.7288208 1474.5607910156
228.0569153 1573.3900146484
228.9333191 2873.578125
228.9618683 3095.9860839844
230.9573975 1518.1219482422
232.9289551 328620.9375
233.9328003 10893.3427734375
234.9298401 7752.6577148438
234.9617157 19623.59765625
235.5660553 1454.9509277344
235.9632874 2480.7734375
236.0639648 15826.833984375
236.5628662 2734.2192382813
236.9220276 11361.4521484375
236.9494629 1547.7360839844
237.0697327 2261.3579101563
237.3999481 1397.3662109375
237.909317 1578.3898925781
238.9462891 1431.8062744141
239.0749207 1365.3765869141
240.9168854 1634.6463623047
242.7446747 3278.5986328125
243.0740662 3861.1962890625
243.4040527 4009.9890136719
243.5701294 4322.7353515625
244.0690613 1367.2346191406
244.96875 1131.8984375
244.9938507 4939.3354492188
245.0728607 1226.2235107422
245.1133118 1441.6439208984
246.4132385 1136.6684570313
246.9449158 5162.626953125
247.072464 1380.6558837891
247.2062836 1254.4533691406
247.4063873 1480.5445556641
248.5693512 3031.4677734375
248.7481384 3378.3298339844
248.923584 3314.970703125
250.0836945 4337.9912109375
250.1529999 4898.8154296875
250.5648346 1952.0537109375
250.9395752 251313.15625
251.5319672 1891.2135009766
251.7473297 1154.9172363281
251.9428864 9153.5068359375
252.5760956 1164.7681884766
252.7487335 1254.0847167969
252.9402924 6392.4194335938
253.0780182 7072.10546875
253.7446442 1191.8568115234
254.568512 3159.3764648438
254.9317627 9613.2373046875
254.979538 2417.3508300781
255.5773315 1514.3839111328
255.8939667 13668.9150390625
256.0705566 1687.5458984375
256.5635071 2027.4176025391
258.7512817 2125.5935058594
259.0869446 1950.3934326172
260.8762512 1907.0357666016
260.9725342 2618.7155761719
261.7500916 2682.0070800781
262.1486511 7583.4614257813
262.9754639 5673.6528320313
263.004303 3725.2897949219
263.5423889 1795.1872558594
263.5734863 9458.7490234375
264.0744019 3043.19921875
264.1451416 5056.21484375
264.5827942 11886.9833984375
264.8821106 1939.4406738281
264.9550781 3993.5244140625
265.0761719 5189.1752929688
265.5742798 2778.9582519531
266.0766602 1140.6784667969
266.932373 1766.193359375
268.920105 2006.8697509766
268.9498596 2524.0654296875
273.1450806 1760.9556884766
273.5872803 9627.44140625
273.9067383 1595.3295898438
274.0879211 3101.703125
275.2026672 6847.0146484375
276.9031067 1305.802734375
277.0792542 1530.1156005859
277.8705139 1573.1159667969
278.5801392 4037.6325683594
279.0787354 1576.2025146484
280.6098938 2322.8872070313
280.8556213 2124.7141113281
280.907959 5809.23046875
280.9395752 1779.7846679688
281.0550232 2019.4764404297
281.1729126 2367.3881835938
281.8998108 1366.2690429688
282.1400146 2331.7275390625
282.8976135 1790.7861328125
282.9317017 7529.3828125
283.888916 2302.9528808594
285.59375 13437.169921875
285.9079895 1977.8470458984
286.0878601 8274.748046875
286.5906982 2131.4304199219
286.9330139 3560.2341308594
287.0852661 1300.1359863281
288.8874817 3306.7534179688
288.9406433 8142.9609375
289.4906921 1535.671875
289.9133911 6685.4916992188
290.9136353 2337.3334960938
290.999054 1420.7718505859
291.072113 1579.9201660156
291.1571045 6426.4936523438
292.1416016 3628.7482910156
292.176178 4979.1049804688
292.2263184 2640.708984375
293.1664429 1298.5681152344
293.2124939 6559.4091796875
294.073761 1405.5787353516
294.5983887 19221.115234375
294.908844 3347.5004882813
295.1022034 4517.8173828125
295.5985413 1683.7418212891
296.594635 1418.8983154297
298.8939819 2003.9229736328
299.0595398 4813.443359375
299.8865356 1679.8153076172
300.0739441 2077.5168457031
300.8898315 1739.9577636719
300.940979 2444.2712402344
302.8965454 1782.4842529297
304.8677673 2338.0173339844
304.9261475 1983.4735107422
306.8928528 1789.4334716797
308.5732117 1480.1401367188
308.8722839 5509.2490234375
308.9054871 17576.203125
308.9609985 3478.5029296875
309.052887 4068.5725097656
309.134613 3935.4885253906
309.1685791 39202.27734375
309.2056885 14707.341796875
309.5959778 1509.0213623047
309.8722839 2768.1447753906
309.9060669 1943.5336914063
310.1513062 8281.7587890625
310.191864 14424.083984375
310.5881348 1358.2973632813
310.9188538 3329.8347167969
312.9161682 5326.3793945313
316.9390564 2594.7280273438
317.8952637 7186.5849609375
320.9046021 3224.4743652344
322.8831177 1629.9666748047
325.8806152 2486.126953125
326.8847656 16410.830078125
326.9215088 58282.47265625
326.9710388 5569.8432617188
327.0710144 1704.1401367188
327.1473694 2138.2194824219
327.1852722 5705.2578125
327.2232056 1817.7454833984
327.8862915 6612.0551757813
327.9255981 2944.2961425781
327.9694214 1609.8807373047
328.1826477 1496.1893310547
328.9294128 2862.5910644531
330.9259338 4229.896484375
331.1608887 1539.8330078125
335.0968933 1370.2874755859
335.5973511 1841.1319580078
335.8949585 1573.2713623047
336.8881226 2201.9440917969
338.8742371 1429.0207519531
338.9169922 2373.6809082031
340.5889282 2046.2664794922
344.8792114 3089.1286621094
344.9416809 8102.8090820313
345.8910522 1972.5961914063
348.864563 11517.4208984375
349.1734619 6978.9418945313
349.5939026 1601.0661621094
349.8595581 2478.3071289063
350.5991211 2146.7819824219
350.8611145 1970.369140625
355.1026917 2250.3410644531
355.5967407 2081.0441894531
356.881012 3692.8366699219
359.1130371 1732.2967529297
360.8833313 3162.7971191406
362.8858643 21457.55078125
364.877655 2812.2756347656
366.8755188 3783.009765625
374.8892517 9896.8505859375
376.8616638 8609.7548828125
380.8540344 1754.4838867188
380.8980408 11523.291015625
382.8853455 5698.63671875
386.8608704 2902.2561035156
388.8779602 2005.6391601563
392.9024963 2873.6154785156
400.8909912 4142.0659179688
402.8827515 3527.9831542969
403.8413391 2213.0041503906
404.8556213 10581.85546875
421.8548889 1328.8583984375
422.8247681 2799.8327636719
422.887207 1532.4191894531
440.8319397 3237.2722167969
446.8452759 2270.4895019531
520.2351074 1740.5367431641
532.8109131 1279.9711914063
552.7748413 1396.9884033203
570.8869019 1186.7691650391
END IONS
BEGIN IONS
TITLE=ADAR-1d-DSBU-3.660.660.3 File:"ADAR-1d-DSBU-3.raw", NativeID:"controllerType=0 controllerNumber=1 scan=660"
RTINSECONDS=251.336234
PEPMASS=576.835510253906 114138.0703125
CHARGE=3+
102.9704437 242.4102935791
120.9810181 389.9326782227
129.2206116 215.6460418701
140.9202728 735.7477416992
143.4855042 231.4534301758
143.9970856 303.8856201172
146.9812469 405.7469177246
147.0032806 355.9753112793
158.9278259 501.8307189941
159.0082245 1226.3057861328
176.9385681 1470.4504394531
186.9240112 1865.5502929688
188.920166 327.4419250488
197.4832153 319.8021850586
204.9341736 3998.4909667969
206.9293518 1489.1300048828
214.9184113 20967.6640625
215.9215088 785.9131469727
216.9508514 332.8973083496
218.91185 938.3687133789
220.9352875 1213.3891601563
222.9453583 666.0852050781
224.9397278 762.4250488281
232.9289703 57128.046875
233.9322205 2305.2790527344
234.9298706 1053.7054443359
236.9215851 1897.3868408203
239.0960541 639.333190918
242.9609528 8387.080078125
243.9644623 457.2539672852
244.9940948 907.9218139648
246.9448242 885.3666992188
250.9397278 15133.365234375
251.9415131 774.5278930664
260.9715576 16994.43359375
261.9762268 699.1026000977
262.9729919 544.6937866211
264.2785034 407.0000305176
264.9584351 354.6089782715
270.8840637 407.7382507324
272.9888306 732.5757446289
274.9823914 696.2040405273
278.9813538 2424.7836914063
282.9050293 1408.0500488281
288.8883667 663.5234985352
288.9264221 1081.763671875
288.9662781 13652.4794921875
289.9682617 620.3265380859
291.0051575 358.1755981445
299.062439 677.4409790039
299.9838562 681.6758422852
300.9180298 383.3845825195
301.0019836 1042.2724609375
302.8989258 542.6198730469
306.9775391 2534.7346191406
310.8877258 933.1437988281
316.8818054 5209.5322265625
318.8764954 3672.8708496094
319.0163269 590.2366333008
320.9067993 1728.0424804688
331.8478088 831.9912109375
334.8912659 4626.0112304688
336.8879395 5980.6181640625
338.9133911 1193.1961669922
343.0238342 364.391204834
344.8763733 12906.94140625
345.8818665 615.8922119141
348.8700256 906.8534545898
349.8557434 1726.0389404297
350.8961792 1619.6401367188
352.9030457 767.3839111328
354.8969116 1165.8883056641
355.0717163 2039.0344238281
362.8873596 22894.94140625
363.8894043 1057.5858154297
364.8850098 626.6480102539
366.8793335 1222.6536865234
372.9190369 6589.7578125
373.8434448 444.3851623535
373.9182434 459.581817627
374.9584656 430.4093933105
376.8594971 600.1593017578
376.9080811 559.9582519531
378.8569946 7597.9897460938
379.8539429 427.6575927734
380.8490906 433.4860534668
380.8978882 6276.076171875
384.8910522 471.2975769043
388.87854 700.7467651367
389.822876 1304.8020019531
390.9298096 16698.0078125
391.9339905 675.969909668
392.8451233 1013.0773925781
392.932312 535.8666381836
396.8674011 1434.6489257813
400.8882446 764.629699707
404.8562317 3940.1899414063
406.8589172 1781.1390380859
407.8312073 560.5454711914
408.9397583 829.78125
416.8155823 815.7899780273
416.8734741 1756.2646484375
418.8435059 7685.5205078125
420.8378296 715.3899536133
422.8352356 2460.1420898438
424.8652649 687.1856079102
430.9606628 1004.2215576172
432.8507385 5594.5654296875
433.8622131 469.1911010742
435.8063965 1257.1540527344
436.8538818 2772.767578125
437.8407898 566.5787963867
440.84552 657.7032470703
444.980011 500.7474060059
445.8275146 4373.0947265625
445.9762878 814.4766845703
446.8378601 11772.90234375
446.9783325 516.6525268555
447.8266907 2815.6953125
448.5877686 695.6830444336
448.8356628 11088.23046875
448.890625 464.4434509277
449.5825806 805.2282104492
449.8389893 553.6689453125
452.8289185 792.9329833984
456.1136169 426.1190490723
458.8552551 1046.5314941406
460.8532104 509.6496887207
461.8040771 7089.2465820313
462.8531799 1289.0166015625
463.5302124 740.8817138672
463.8039551 1374.9138183594
464.8536987 3377.33984375
466.8470459 1357.2891845703
472.9855957 490.302947998
474.8347473 51841.47265625
475.8375854 4497.9477539063
475.9055176 842.0427856445
476.8285217 1187.9698486328
476.8833008 1485.1335449219
478.8303528 2098.4123535156
479.5793762 796.4705200195
480.8188477 1426.4409179688
482.8466492 1168.8216552734
483.7886047 510.8583679199
483.9768372 914.1474609375
491.7934265 1237.970703125
492.8463135 15080.6796875
493.8479919 1028.2117919922
496.8381042 612.4477539063
497.9529419 459.8312988281
498.8339539 2359.4516601563
500.8554077 538.2146606445
501.9832153 1285.2647705078
502.8782349 15811.7197265625
502.9605408 851.6838378906
503.8907776 2441.8896484375
506.8117981 870.1010742188
508.8153381 6004.4609375
516.909668 617.2500610352
518.7896729 540.2231445313
519.7894897 1249.7750244141
520.7977905 1311.8043212891
520.8876343 2993.3266601563
522.803772 1282.6556396484
525.8114624 564.194519043
526.8259277 1581.7583007813
530.9266968 1164.3189697266
531.522644 606.9871826172
531.9135742 589.0376586914
534.9250488 521.5959472656
542.7988281 557.8432006836
548.8053589 8757.490234375
548.9490356 703.3753662109
549.7953491 1261.0333251953
552.789978 1316.125
560.9172974 644.8671875
566.8029175 1397.5970458984
567.786438 675.6481323242
570.7994995 605.8504638672
576.7929688 1352.8112792969
578.7935791 4193.2807617188
594.7990723 2969.8044433594
596.7976685 604.4548339844
602.7678223 751.9253540039
604.7937012 25935.822265625
605.7936401 2180.8234863281
606.7995605 1361.7161865234
608.7792969 670.1174926758
610.7722168 659.1400146484
622.8063354 4694.123046875
632.8395996 569.9378051758
636.7801514 759.8966064453
664.7382813 577.7422485352
666.7703857 711.8373413086
672.7796631 525.9680175781
682.755249 834.4520874023
708.7540894 1104.1898193359
721.7163696 548.7378540039
724.739624 549.707824707
734.7525024 8699.103515625
735.7561035 1417.0482177734
736.7451172 574.7508544922
752.7595215 684.3029785156
794.6990356 734.6803588867
796.7215576 745.2597045898
844.6812744 606.5405273438
864.7023315 1345.6342773438
906.6300049 595.3227539063
910.6525269 542.1590576172
911.6109619 476.5730895996
912.65979 562.8070678711
END IONS
BEGIN IONS
TITLE=ADAR-1d-DSBU-3.667.667.4 File:"ADAR-1d-DSBU-3.raw", NativeID:"controllerType=0 controllerNumber=1 scan=667"
RTINSECONDS=253.9104186
PEPMASS=480.850555419922 321475.625
CHARGE=4+
120.9813004 726.2911987305
140.9208069 854.7767944336
158.9280853 2088.3547363281
159.0086365 2231.8959960938
160.9234772 868.0974121094
163.3570709 751.2567749023
176.9390259 2745.6516113281
178.3176422 2470.2875976563
186.9233246 4458.8701171875
188.9196014 2275.4462890625
204.1336975 1494.2045898438
204.3597565 787.6500854492
204.9342651 6786.0732421875
206.9294586 6307.8413085938
214.9183044 45898.80078125
215.269104 819.5698242188
215.9212189 2206.0141601563
216.0283966 868.3471069336
216.9208069 1438.0964355469
218.9114227 3165.3198242188
220.9135742 1110.5710449219
220.9350281 33043.828125
221.9396973 978.6899414063
222.9444122 3215.4809570313
224.9393158 4548.8217773438
228.9346313 2497.1809082031
232.9287872 143311.109375
233.9330597 5606.5434570313
234.9285889 5168.9267578125
234.9577942 1347.5960693359
236.9218445 8764.2900390625
238.9476318 1194.6173095703
240.9172668 1226.1013183594
242.9625244 4565.662109375
246.9446869 7913.8115234375
250.9394073 75720.84375
251.9424591 3325.5200195313
252.9411316 2973.0974121094
254.9323425 5264.212890625
258.8883362 907.7109985352
260.9715271 11408.3251953125
262.9722595 1180.2130126953
264.9542542 4723.2236328125
272.9880371 1208.1782226563
278.98172 2737.310546875
282.9057312 117372.25
283.9095459 5085.568359375
288.8868713 2496.2619628906
288.9662476 12460.1259765625
292.8780518 1469.8116455078
294.8742371 977.3171386719
300.9163818 71795.5
301.9185486 3009.2622070313
302.8926086 2047.9346923828
305.8661194 2163.9829101563
306.9764404 5495.0239257813
310.8882446 2599.4177246094
312.9129944 1035.3485107422
316.8821106 1790.5157470703
318.8776245 7057.0380859375
320.9032593 2503.62890625
322.07724 5016.8549804688
322.5714417 1022.555480957
328.8984375 1620.7775878906
331.0827026 20872.501953125
331.5842285 3705.970703125
331.8457642 2685.7045898438
332.8916626 1211.0770263672
334.8917236 1948.8466796875
336.8871155 18794.673828125
337.890564 1426.1468505859
338.9162598 1139.8603515625
340.8803406 1890.9405517578
343.0228882 1289.4517822266
344.8762207 30410.0625
345.8808594 1522.1706542969
346.078064 8727.0263671875
346.5795288 2079.8479003906
346.8718262 1469.8272705078
348.8682251 3006.3933105469
349.8554993 9319.7978515625
350.8942261 121588.6640625
351.8995056 6994.4711914063
354.8982544 6246.9467773438
355.0716553 1091.1868896484
358.895752 5573.4765625
362.8869934 79819.71875
363.8887024 3842.0412597656
364.8816833 4063.7526855469
364.9290771 3591.2648925781
366.8811035 8911.259765625
367.5819702 10296.4736328125
367.875824 5840.2475585938
368.074646 7901.74609375
368.8320618 4319.03125
368.9169006 10728.99609375
372.9157715 1545.3127441406
376.587616 112138.9765625
376.8586731 1872.2581787109
376.9025269 10551.5986328125
377.0882568 29813.54296875
377.5874634 3188.6069335938
378.8563538 6448.4912109375
380.8530884 3607.3728027344
380.8988037 31215.529296875
381.9026184 1787.1848144531
382.8961487 2473.1691894531
383.5982056 7262.7729492188
384.8905334 3378.6401367188
385.0007629 1352.1988525391
385.8956299 1242.9278564453
386.852417 6887.4311523438
386.9013062 2871.2399902344
388.8802185 2724.314453125
389.8276672 1573.3082275391
390.9300537 3277.0002441406
391.1398926 4861.9614257813
391.5917969 15578.494140625
392.0960083 1966.5791015625
394.9147644 2841.1684570313
395.8432312 1312.3067626953
396.8731079 1672.3265380859
397.835022 1175.2017822266
398.6009827 6730.6826171875
399.829834 1250.2783203125
403.0096741 1929.6971435547
404.8568726 13084.427734375
406.8515625 61541.52734375
407.8510742 3783.6560058594
408.0219421 1558.6408691406
408.5206299 1493.861328125
408.8477478 1804.4656982422
409.1501465 8524.501953125
409.9398804 1310.8592529297
412.864502 40827.60546875
413.6076355 4274.8481445313
413.865448 2818.4858398438
414.8476868 1404.1325683594
417.1538696 1423.1455078125
418.8457642 3247.51953125
420.1010742 1610.0222167969
422.8329468 8743.9482421875
423.8332825 1613.1987304688
424.8659058 20137.52734375
426.8317566 2832.0087890625
427.5622864 1562.2528076172
428.0604553 3009.8679199219
429.1009521 9770.7685546875
429.5370789 1696.4125976563
429.6004639 4611.8422851563
430.8752136 28626.234375
431.8765869 3306.7160644531
432.8499451 7832.5209960938
434.1453857 1702.0992431641
434.5233765 5160.1328125
434.7933044 1878.0145263672
434.897644 1517.3275146484
436.8511047 2657.4899902344
437.148407 5033.7827148438
437.9873962 1363.0205078125
440.8450012 5094.3818359375
442.8056335 1896.5561523438
443.6157532 1948.3276367188
444.1107788 1381.0216064453
444.6112671 1668.0780029297
444.8435669 1306.4566650391
445.8275146 1822.5662841797
446.8323669 2078.7419433594
447.8208923 1798.4030761719
448.8355103 15046.2509765625
452.161499 1781.7053222656
452.8160706 3954.5812988281
452.9019775 6436.9985351563
452.9649048 1527.5704345703
453.8166504 2074.7971191406
458.8545532 5002.7373046875
461.8039551 9015.4765625
462.8385925 2907.8393554688
463.1596375 3164.5310058594
466.839386 2487.5258789063
470.8347778 4307.802734375
474.8344421 55365.6328125
475.837677 4090.6159667969
476.8201599 2324.2077636719
476.8847961 1749.9959716797
478.8265381 3009.830078125
479.8101196 1593.8818359375
480.15979 2077.40234375
480.8251343 7840.744140625
481.1528625 5865.5727539063
481.828186 1445.7658691406
482.1743774 2404.7062988281
482.8238831 1538.9444580078
486.8320007 2568.994140625
488.8542175 8653.1533203125
492.8451538 22068.39453125
493.8537292 1477.1109619141
498.0404968 2444.6967773438
498.8276672 22382.53515625
499.8171082 2882.7309570313
503.8920593 2041.3433837891
506.855896 2942.2585449219
510.8574524 1795.5155029297
512.8370972 6068.234375
516.8354492 2171.5217285156
528.819519 1511.318359375
542.822876 1404.6884765625
552.7914429 1825.1098632813
555.0726929 1418.2706298828
574.7851563 1491.3619384766
578.7909546 2397.2172851563
590.7983398 1759.5374755859
602.7353516 1660.3238525391
604.7932739 22610.98828125
605.793335 2909.3474121094
606.7992554 2800.8041992188
616.7931519 2669.8674316406
622.8024902 5979.6767578125
654.0583496 1699.8120117188
664.7208862 1538.779296875
690.7588501 3657.7517089844
718.7420044 1640.2254638672
720.7546387 1704.3067626953
734.7557373 8782.4853515625
735.7556763 1741.0576171875
864.7034302 1272.0626220703
1003.129028 992.1035766602
1017.689453 994.6108398438
END IONS
BEGIN IONS
TITLE=ADAR-1d-DSBU-3.671.671.3 File:"ADAR-1d-DSBU-3.raw", NativeID:"controllerType=0 controllerNumber=1 scan=671"
RTINSECONDS=255.054768
PEPMASS=470.805023193359 228912.15625
CHARGE=3+
102.970726 1034.5648193359
110.3822021 550.7077026367
112.8802719 717.5382080078
116.9857483 745.205871582
120.981636 743.2460327148
130.0866699 919.0405273438
131.0821075 566.4322509766
140.9199677 1194.1468505859
143.002182 2849.2456054688
144.0631714 687.1696777344
145.7482605 561.9669189453
147.1128082 1306.1831054688
152.0184784 609.7768554688
153.3961639 574.9774780273
155.0817261 1314.6691894531
158.9283752 3078.0061035156
159.0080261 3057.8244628906
161.0127258 1286.3052978516
162.3991699 624.5111083984
175.1193695 1105.5419921875
176.9394989 4540.3159179688
182.9024811 741.5139160156
185.0127869 19639.044921875
186.9235535 5362.224609375
188.9187469 3689.2019042969
194.9502563 689.4403076172
203.0227203 1957.9880371094
204.934082 10043.89453125
205.8509827 773.3256835938
206.9294739 11037.6396484375
214.918396 56664.66015625
215.921814 2099.6828613281
216.0289459 876.0241088867
216.9511414 1713.0924072266
218.911438 3205.1408691406
219.033371 2842.0686035156
220.9354401 2606.6999511719
222.9445648 2313.9489746094
224.9400024 4676.3662109375
226.9527283 1151.2110595703
228.9351501 1886.9818115234
232.9289703 136893.984375
233.9323425 5345.5498046875
234.9288177 2446.9301757813
234.9598083 991.2736816406
236.9216309 8111.5131835938
237.0444946 2631.5205078125
240.9184113 1164.9055175781
242.9611206 10354.783203125
244.96521 984.6716308594
244.9928284 1679.8077392578
245.0492859 6047.439453125
246.9445801 3596.9072265625
250.9395752 32505.244140625
251.9426117 1334.6677246094
252.9419861 1043.4620361328
254.9320526 1734.5686035156
260.9717407 18108.490234375
261.9911804 3237.4582519531
262.9731445 1135.0002441406
263.0586853 4049.6179199219
264.9567261 863.4248046875
266.9286499 3647.36328125
267.9334106 795.053894043
272.9893799 1173.9365234375
274.9770508 2091.4069824219
275.0607605 1280.5966796875
278.9819031 2054.1774902344
279.0535889 1075.9260253906
280.0030212 1801.5467529297
281.0710754 2271.0747070313
282.9058838 26973.859375
282.9417725 1444.0515136719
283.9118347 877.9595947266
284.9391785 2006.6016845703
288.8878174 14857.1044921875
288.9248352 1788.5126953125
288.9656982 14230.919921875
289.892334 1157.2381591797
289.986969 8166.8447265625
291.9468689 932.1176757813
292.8784485 2824.0810546875
292.9576721 1072.580078125
294.9090576 1192.2053222656
294.9716492 2299.6882324219
300.9168396 6785.4389648438
301.0016479 1409.5621337891
302.894165 1996.6915283203
305.0715332 2823.4423828125
305.8664551 958.3902587891
306.8967285 5203.4267578125
306.9767761 2591.7292480469
307.9959412 3494.3676757813
310.888031 2626.7924804688
312.8538818 4841.72265625
312.9163208 1699.7503662109
312.9844971 1208.4375
316.8807373 10076.587890625
318.8773499 17465.427734375
320.9036255 3439.8640136719
322.8696289 1655.2272949219
323.0804138 2561.6369628906
323.9797974 1572.2770996094
328.8989563 1194.8188476563
328.9609375 1523.3359375
330.8631897 5720.166015625
331.8465881 1123.1838378906
332.8923645 1179.0129394531
333.87854 1857.1058349609
334.8902588 8350.998046875
336.88797 27445.7578125
337.8936462 952.4155273438
338.9121399 3029.2080078125
340.8797607 2705.1804199219
341.0598755 2049.353515625
341.9943542 1079.6586914063
344.8765564 23478.134765625
345.8811035 1363.0729980469
346.9130249 2153.6411132813
348.8701477 3993.5405273438
349.8568726 4344.462890625
350.0548096 6099.4189453125
350.5576477 1395.0856933594
350.8999329 1819.4779052734
350.9411621 1328.0052490234
351.0770264 11381.642578125
352.0787354 2086.0698242188
354.9004517 5469.6030273438
356.942688 1632.9958496094
357.9725342 2153.1188964844
358.8923035 2974.0668945313
359.0660706 9292.0126953125
359.5638428 1741.1705322266
360.8822021 2156.7121582031
362.8871155 35079.94140625
363.8982544 1403.1162109375
364.8848267 1805.9516601563
364.9289856 1953.5991210938
366.8809814 4071.2416992188
368.8625488 1037.3247070313
372.9204102 1368.8273925781
373.6422729 1239.6130371094
374.5653992 1085.0954589844
374.9520874 11047.0888671875
375.9539185 2760.5512695313
376.8591919 4571.6005859375
376.9082642 2145.5522460938
377.0873108 1180.6903076172
378.8570862 3632.8054199219
379.9542236 2036.4390869141
380.8530273 2611.1987304688
380.9007874 7539.9697265625
386.5581665 4981.4072265625
388.8799438 5041.6420898438
389.8219299 3385.8181152344
390.8733826 2049.7722167969
390.9298706 3108.0739746094
391.9462891 1163.3881835938
394.8651428 1795.9592285156
395.5612488 48434.8828125
396.0632324 15590.482421875
396.5606079 7334.8540039063
396.6662292 1526.2684326172
396.8823853 5640.4487304688
397.0652161 2163.6472167969
397.1669922 1422.486328125
398.8208923 27947.037109375
399.8238831 1224.3757324219
404.5663452 12631.3984375
404.8569336 11623.4609375
405.0679626 2598.2485351563
406.8528442 11005.33984375
407.8269653 1076.4061279297
409.120636 1402.1784667969
409.6767273 1172.0059814453
410.1679993 1088.0050048828
410.8503418 1028.3479003906
412.8647766 1139.4975585938
414.8984375 2584.2905273438
415.1148987 1505.0620117188
416.8309326 8114.9604492188
418.8431396 5638.9926757813
419.1755676 1594.6602783203
419.5762939 5767.71875
422.8350525 11657.421875
423.8391418 1622.5129394531
424.1252441 2153.0407714844
424.8624878 3177.5383300781
425.1289063 37281.51171875
425.9474487 1335.3948974609
426.1317444 8532.7841796875
432.8536072 9448.0380859375
435.8031311 1625.3142089844
436.8518372 2407.08984375
437.8297424 2874.5505371094
438.8148193 1100.3332519531
440.8479309 4040.9638671875
442.8110962 31148.041015625
442.9421082 2278.4431152344
443.1395569 38496.78125
443.8136597 3485.9809570313
443.9507446 1968.0921630859
444.1430969 8782.97265625
445.8266907 2006.2775878906
448.1355286 1503.1922607422
448.8350525 28460.302734375
449.8385315 2665.7121582031
450.8294067 1446.5686035156
451.8179016 1796.8894042969
452.8231506 3265.0200195313
454.187439 1219.8978271484
457.8188477 2195.1022949219
458.8589478 1415.4888916016
460.8206177 16788.8359375
461.1472168 1849.6993408203
461.8044739 9553.892578125
465.8002319 1332.0201416016
466.8493347 6178.8115234375
470.1022034 1419.7580566406
470.8160095 1683.0729980469
471.1344604 70129.625
472.1383667 17822.66796875
472.2072449 2417.1530761719
474.8347473 28724.951171875
475.8318176 2762.4157714844
475.9022522 1337.2814941406
476.8877869 5104.3383789063
478.8276062 2996.56640625
479.8193054 2264.8039550781
486.8374939 1403.0769042969
488.8408813 1404.8671875
492.8456726 7576.8120117188
493.8428955 1186.8558349609
502.8845825 1407.2526855469
503.8947754 2374.7348632813
512.8446655 1863.4051513672
536.8026123 1362.7797851563
541.7887573 1398.6400146484
552.8001099 1874.1887207031
578.7982788 5253.984375
604.7911987 2830.4365234375
610.7815552 2070.0817871094
664.7214355 1179.8322753906
679.2733154 997.3842163086
718.7384033 1120.8890380859
726.7189331 1461.1071777344
744.718689 2815.7177734375
816.1677856 1316.2852783203
END IONS
BEGIN IONS
TITLE=ADAR-1d-DSBU-3.678.678.3 File:"ADAR-1d-DSBU-3.raw", NativeID:"controllerType=0 controllerNumber=1 scan=678"
RTINSECONDS=257.3362117
PEPMASS=582.533447265625 63724.65625
CHARGE=3+
102.9705505 229.0881500244
104.1403503 181.456161499
107.2201538 196.0707397461
108.7635269 182.7317657471
110.2504044 211.2871856689
132.5704193 214.2484283447
140.9191895 377.978302002
144.0637665 486.75390625
146.9908905 545.9260864258
147.8323822 296.3970947266
158.9285736 369.8126220703
159.008255 1170.0072021484
176.9388885 641.9284057617
186.9242554 1056.5836181641
188.9206696 592.2490234375
204.934082 1630.5895996094
206.9298248 1135.6159667969
214.9185181 10499.732421875
215.9211121 475.910949707
216.952652 368.1274108887
218.9112854 738.9688110352
220.1096039 289.426574707
220.9338226 1615.8498535156
224.9377899 573.23046875
228.9335175 591.8420410156
232.9289856 33124.01171875
233.9328003 1302.4781494141
234.9291382 730.2232666016
236.9221649 1279.931640625
242.9609528 3932.9848632813
244.9942017 1060.9385986328
246.9456329 812.1817016602
250.9395752 8743.0185546875
252.9463654 324.3213195801
260.9716797 7633.1450195313
261.9727478 503.8982543945
263.00354 385.5460205078
272.9884644 700.6353759766
274.977478 1153.4337158203
278.9823914 1108.8334960938
282.9060974 1942.4254150391
286.9353943 492.7321777344
288.8887024 418.3338317871
288.9239502 1399.0955810547
288.9670105 7711.3256835938
293.1749268 541.4403076172
300.9178467 434.0235595703
301.0038757 840.3402709961
306.977478 1675.4453125
312.8599854 402.8376464844
316.8811951 969.6327514648
318.877594 4237.0288085938
318.9132996 491.1623535156
319.0137634 906.0892944336
320.9046021 1308.1246337891
322.8695374 2803.1811523438
326.8615112 347.5004272461
334.8927307 628.5468139648
336.8874512 7925.6323242188
337.8938599 466.0192260742
338.9143982 1189.6311035156
340.8806152 4041.0471191406
341.993927 430.8441772461
344.8769226 6095.2646484375
348.8685303 504.2228088379
349.8569641 603.3073120117
350.8938599 1394.0483398438
354.8983154 1344.8587646484
358.8919373 1310.2607421875
362.887207 12324.076171875
364.9318848 595.63671875
366.8810425 748.7348632813
372.9185181 1363.9591064453
376.8591003 552.0218505859
378.8566895 10949.7392578125
379.8588257 549.8858032227
380.8516235 826.1967773438
380.8989868 3136.8693847656
385.0867615 504.5761413574
388.8778992 972.2456665039
390.8760376 592.1967773438
390.9300232 4233.40234375
395.56073 387.5326538086
396.8683472 2404.7719726563
398.8680725 537.1713256836
401.9492493 754.471496582
402.8654785 903.7645263672
404.8561096 2835.7360839844
406.8531799 2645.4067382813
412.8613281 429.2086486816
416.8726807 1377.8516845703
418.8459778 1399.1511230469
422.8378601 1178.6209716797
424.8677368 603.6454467773
425.942749 1900.6315917969
430.9607849 2557.17578125
432.8527832 5345.3774414063
433.9978027 728.9339599609
434.8982849 2079.7397460938
435.8060913 430.1972045898
436.8500366 746.1047363281
445.8252869 1003.666015625
446.8408508 4714.7578125
447.8302307 602.0581665039
448.8349915 12182.7158203125
449.8397827 770.5108032227
452.8292847 21377.673828125
452.9051208 8348.1904296875
453.8286743 1295.6828613281
453.9428101 3960.09765625
455.5724792 1784.5089111328
458.8579102 1305.0610351563
461.8027649 2319.2109375
461.9926758 873.9493408203
464.8503418 937.3394165039
465.5176086 491.4686279297
466.8453674 2751.1826171875
470.0444336 499.3936157227
470.8418884 4673.0288085938
470.9179382 795.0969238281
474.8351135 22187.685546875
475.8388672 1521.1737060547
475.9078064 551.3472290039
476.8363037 489.8516845703
476.8763123 546.4686279297
478.8279114 1123.5880126953
479.8171387 411.8629150391
480.8239136 1108.4660644531
482.8068237 442.5288085938
483.9906921 549.4262695313
485.5011902 450.1507568359
486.0162354 2120.6940917969
486.8320313 2876.0209960938
488.8546143 1696.7023925781
489.9985962 472.5367431641
492.8458862 6992.0244140625
492.9237671 358.0133361816
493.8573914 509.0974121094
498.8294678 2734.0512695313
502.877655 4385.9067382813
503.8928833 611.1964111328
504.8410645 638.6594848633
506.5448303 710.6060180664
506.8303223 430.4820861816
508.8146362 6144.0415039063
513.0507813 1246.3287353516
513.8952637 548.3854370117
514.8305054 1335.3803710938
515.5405884 574.8044433594
520.8929443 778.361328125
526.8255005 1476.3000488281
529.5435181 548.4862060547
532.8219604 2425.603515625
536.8600464 1443.8449707031
537.0627441 863.7116699219
541.0502319 899.3283691406
542.8197632 674.6668701172
548.8018188 963.9846801758
552.788269 998.5681762695
554.0007324 846.6829833984
554.8704224 1919.8985595703
555.0718384 1457.7478027344
555.81427 461.7832946777
555.9047852 6156.9873046875
560.9188843 1156.2135009766
564.857666 519.3084106445
573.0861206 945.5383300781
574.93573 614.0987548828
578.7946777 2987.1552734375
582.00177 558.7942504883
582.7781982 1414.4906005859
582.8636475 3591.8527832031
583.1188965 1100.9367675781
583.3633423 2090.1494140625
600.7910767 582.3372192383
602.7766724 574.3735961914
604.7940674 12689.947265625
605.7928467 1112.5126953125
606.7974243 838.2786865234
618.8062744 1199.1135253906
622.8033447 2493.6020507813
632.8375854 1136.2705078125
636.7749023 792.3121948242
672.7789917 636.2774047852
682.7553101 670.1470336914
708.7491455 1113.9564208984
718.7453003 554.475402832
734.7526245 8859.8681640625
735.7559814 760.4808959961
736.7504272 517.0825805664
752.7538452 879.4119262695
762.7926636 620.9824829102
794.710144 778.7415771484
802.7384644 635.3849487305
844.6861572 932.4076538086
848.6826172 766.1139526367
856.6981812 436.5068664551
864.708313 4281.552734375
865.7227783 582.3668212891
904.6593018 501.4540710449
906.6450806 891.2339477539
994.671936 967.8427124023
1619.486572 442.0508422852
END IONS
BEGIN IONS
TITLE=ADAR-1d-DSBU-3.687.687.3 File:"ADAR-1d-DSBU-3.raw", NativeID:"controllerType=0 controllerNumber=1 scan=687"
RTINSECONDS=260.6940196
PEPMASS=502.875762939453 221980.03125
CHARGE=3+
108.0799713 562.9334716797
111.252594 653.3760375977
115.1475983 649.3991699219
115.7270813 622.2515258789
120.2782059 586.8794555664
128.5312347 673.6827392578
140.9203491 1464.9975585938
149.0452271 2935.8754882813
155.082489 6206.1977539063
158.9286041 1373.0540771484
159.0083008 1934.8405761719
167.0564117 5381.3916015625
175.1197662 2704.9211425781
176.9391174 1495.1787109375
177.0191803 908.1018676758
186.9276733 4117.9501953125
204.934021 6552.21484375
206.9296265 3193.3115234375
214.9182892 16924.455078125
220.9366455 1683.4923095703
222.9454041 3766.0554199219
224.9403992 2459.3818359375
232.9290161 73820.7109375
233.9326935 4095.9438476563
234.9308624 1396.3826904297
234.9599915 1807.4898681641
236.920517 4131.78515625
239.0957184 2517.7446289063
242.9611816 56444.5234375
243.9650116 2116.5173339844
244.141098 1209.2950439453
244.9941559 2392.0183105469
246.9464417 1527.9975585938
250.9396362 69507.125
251.9434662 2806.5678710938
252.9414063 1366.3135986328
254.9327698 2868.78515625
260.9716797 152838.28125
261.9758911 6063.4897460938
262.1516724 2621.5532226563
262.9759827 1199.6118164063
263.0057678 3523.6003417969
264.95578 2955.0102539063
270.8797607 1442.7923583984
278.9824524 58008.31640625
279.9858398 2981.7751464844
288.9663391 9403.28125
290.9999084 2724.0085449219
299.0632935 19732.740234375
300.0641785 4384.009765625
304.8970337 5724.2543945313
306.896759 1767.4822998047
306.9766235 8053.1674804688
310.8877869 1091.0297851563
310.9240723 1139.4313964844
316.8819275 16470.228515625
318.8785095 3251.9545898438
319.0152588 1424.5573730469
320.9059448 2276.6262207031
334.8937073 2550.7658691406
336.8875732 10663.6455078125
338.916687 2153.9428710938
342.6132813 1309.9464111328
344.8773193 10903.8125
344.9790039 2842.7612304688
348.8691101 1322.5187988281
349.1347351 2200.9104003906
349.8582458 1281.6364746094
350.8972168 2304.3156738281
351.6236572 1508.0461425781
354.8529663 1266.9895019531
354.8991089 4480.0703125
359.0296326 3855.3325195313
360.0592957 1152.2633056641
362.8876343 46864.1796875
363.823761 1225.2374267578
363.8893738 2293.75390625
364.8856812 2232.236328125
364.9306335 3214.0666503906
365.124054 1271.1160888672
365.6268005 1314.4920654297
366.8720093 13194.2607421875
372.0543213 1093.6312255859
372.9193726 153600.515625
373.6351318 2809.3642578125
373.9213867 10467.7392578125
374.9535828 3086.2568359375
376.8623047 4195.7099609375
376.9078064 1966.884765625
378.8560181 1563.5478515625
380.8458862 2067.7153320313
380.8985596 26738.623046875
381.9033508 2458.4084472656
382.0559387 7379.2685546875
382.5576782 3182.1716308594
382.8992004 1608.1525878906
384.6344604 1767.6495361328
384.8908081 4003.0339355469
388.881073 2793.7895507813
389.6394958 1695.3565673828
390.9297791 601517.3125
391.5632629 2153.8972167969
391.9335632 40891.02734375
397.5898438 2023.2783203125
397.6427002 1682.6284179688
398.6473389 3469.5825195313
399.1437683 1825.2009277344
402.0593567 1339.4398193359
404.6498718 4794.7109375
404.8561096 16628.080078125
405.1485291 4524.326171875
406.6401978 4550.8002929688
406.8526001 3366.5720214844
407.1435852 2362.1166992188
408.8203735 1726.5748291016
408.8433838 2679.0046386719
408.9405518 44860.79296875
409.9446411 3760.6486816406
410.6524658 3173.5991210938
411.1469116 2649.384765625
411.6503906 1816.6162109375
413.6556702 9720.3427734375
414.1564331 4898.3833007813
415.0368958 7990.6865234375
416.0393066 3134.0563964844
418.8430481 12166.25
419.6543274 15836.591796875
420.1557007 8424.20703125
420.6558533 4912.5009765625
421.1565857 3167.3195800781
422.8381348 2972.6923828125
424.8684082 2220.8212890625
426.6624451 7106.591796875
427.1053467 1686.4545898438
427.1633911 2291.1171875
427.5603638 58678.09765625
427.6635437 1686.4501953125
428.0628357 19455.32421875
428.5621948 12199.9931640625
428.6607056 45562.109375
429.0616455 2053.5888671875
429.1627808 18447.69921875
429.6644287 3541.6765136719
432.6651917 2970.5234375
432.8519897 5481.9301757813
434.526001 3252.6293945313
434.8532104 1955.8609619141
435.0279846 1590.9649658203
435.6691284 10057.466796875
435.8058167 6705.1860351563
436.1708374 4765.4243164063
436.8508301 5330.8686523438
440.8460693 1911.4378662109
441.6688843 18793.99609375
442.1678162 10868.7763671875
442.6672058 2996.5998535156
442.8396301 2146.4858398438
444.1183777 4027.7438964844
445.1139526 4684.6923828125
446.8415833 3488.9033203125
448.8366089 9707.291015625
450.6740112 98597.421875
451.1749268 44146.8359375
451.6759033 8392.7275390625
452.8292542 2468.9973144531
452.9061584 8870.7119140625
453.8176575 4078.3310546875
456.1157227 1555.6236572266
457.1114807 1435.4776611328
458.8561401 4319.9975585938
460.8659973 1311.279296875
461.8056641 4092.8625488281
465.6321716 2474.8522949219
466.8475037 3103.3078613281
474.8340149 32486.201171875
475.9031677 52285.9453125
476.875061 2909.6223144531
478.8242493 1754.6790771484
490.8348694 2290.3291015625
492.8475647 13803.9775390625
493.8369446 1213.4592285156
493.9139709 15465.8876953125
502.8781738 88653.8203125
503.2755432 3087.3046875
503.888916 14258.0859375
504.2558899 9538.158203125
520.8068237 2674.3083496094
520.8913574 12756.0869140625
521.8936157 1925.5949707031
548.8029175 3781.9304199219
560.9260864 1557.8881835938
578.8016968 1561.998046875
588.8132324 2955.5603027344
602.7786255 2776.3835449219
604.7948608 8829.1435546875
615.9718628 2003.9298095703
640.7675171 1740.4420166016
746.2619629 1344.4293212891
748.3324585 1263.1540527344
862.3951416 2498.4291992188
863.3855591 1438.6473388672
1091.336182 1251.6826171875
END IONS
BEGIN IONS
TITLE=ADAR-1d-DSBU-3.688.688.4 File:"ADAR-1d-DSBU-3.raw", NativeID:"controllerType=0 controllerNumber=1 scan=688"
RTINSECONDS=260.9592709
PEPMASS=528.819641113281 59410.875
CHARGE=4+
100.0997467 264.4933776855
101.7613602 327.6250610352
105.0011292 265.671081543
107.0186157 348.0988464355
118.5232315 311.7760620117
120.76474 291.6981506348
120.9806442 399.9855957031
121.4741592 292.2828369141
125.8702469 313.0265197754
140.9206543 527.983215332
141.0663147 387.9428405762
144.0635071 420.7361450195
146.9863281 942.0083618164
147.0095062 414.9364013672
158.9289856 720.9998779297
159.0087128 2198.8657226563
176.9392242 697.8048706055
186.9242706 1141.1121826172
188.920929 829.6459960938
204.9345398 2928.7915039063
205.0233154 404.7843017578
206.9293671 2268.7861328125
214.9185333 22436.75390625
215.9223022 754.2086181641
216.9533539 538.3167114258
218.909668 954.3114624023
220.9357452 862.4657592773
224.9402008 752.2727661133
228.934967 625.5801391602
232.9290924 54687.23828125
233.9328003 1899.2730712891
234.9313812 1010.1155395508
236.9234161 2162.3725585938
242.9609222 8000.1801757813
244.9926605 753.642578125
246.9456329 1303.6204833984
250.939682 13372.8681640625
254.9312592 451.9157104492
260.9717102 12208.982421875
261.9728699 799.1097412109
262.973175 450.7320861816
272.9904785 889.178894043
278.9820557 2304.9875488281
282.9058228 6735.6181640625
283.9102478 912.0687866211
286.9362183 556.5326538086
288.9284668 1261.0526123047
288.9666443 16867.287109375
290.9680176 566.189453125
292.9584961 553.7985229492
300.9179688 2033.8133544922
301.0029297 598.6212158203
302.894165 549.4371948242
306.977356 3040.3190917969
310.8876343 497.5884094238
316.8830872 1112.7312011719
318.8772888 5324.7309570313
319.0150452 707.2339477539
319.8821106 454.3515625
320.903595 1392.111328125
322.870636 663.6058349609
323.9853821 533.5980224609
324.8956604 1610.5085449219
324.9925537 459.6105957031
331.847168 1208.4716796875
334.8929749 714.5426635742
336.8882751 8770.8876953125
338.9162903 955.9763793945
340.8809814 890.4780273438
341.9923401 653.2071533203
343.0276184 623.0772705078
344.8768311 10398.150390625
345.8818054 951.4722290039
346.8766174 681.6340942383
348.8686829 974.4547729492
349.8573608 2079.9265136719
350.894928 2340.1923828125
352.8589783 1490.4289550781
354.8964233 2288.0703125
358.8940735 673.2937011719
362.8873596 17335.294921875
362.9393005 881.098449707
363.8915405 1404.0498046875
364.9304504 1639.5177001953
366.8808289 1311.1072998047
367.8687439 514.381652832
370.8693542 857.9650268555
372.9176025 4980.5004882813
376.8597412 2597.0197753906
376.9043884 870.5329589844
378.8553467 2072.0749511719
380.8521729 22232.923828125
380.9001465 3832.7646484375
382.9030151 525.879699707
386.8655396 2391.1062011719
388.8149414 670.5590820313
388.8833618 1608.3530273438
389.8202515 2108.7375488281
390.8756714 599.9588012695
390.9298401 12188.6650390625
391.9315491 1339.7451171875
392.8795166 1246.6711425781
396.8839111 615.5029907227
397.0859985 470.2599487305
397.8960571 608.3762207031
398.8080139 18607.7265625
398.870575 11918.68359375
399.8151245 873.4940185547
399.8829346 1063.6282958984
400.8186035 566.2670288086
404.8561096 11485.859375
405.8616333 710.3922729492
406.85849 3137.8195800781
407.8335266 1243.1231689453
409.098938 650.2207641602
412.8617859 2719.283203125
416.8173218 24988.068359375
416.8768921 2675.5739746094
417.8244324 1754.1058349609
418.8457336 1690.3131103516
422.8334045 3562.6171875
424.8647156 1464.8864746094
425.9519653 1923.4812011719
430.875824 1314.4476318359
430.9648743 640.3517456055
431.9530334 709.2047119141
432.8518372 6300.9155273438
433.8057251 883.0150756836
433.9972839 564.4166259766
434.8220825 4638.990234375
435.8024292 2340.3369140625
436.1717529 1033.5115966797
436.8508606 920.908203125
440.84375 828.6112670898
444.8035278 3485.0910644531
445.8233643 839.2090454102
446.8403931 742.4349975586
448.8352356 15612.57421875
449.8417358 1674.00390625
450.8829651 769.4418334961
452.8317261 3503.0798339844
452.8979187 810.4518432617
453.0656433 858.7711181641
453.8236694 651.4486694336
453.9442749 4191.5034179688
454.8569641 5443.6235351563
458.8590698 1997.0389404297
459.8667908 1884.2319335938
460.8511353 2217.6857910156
461.8045349 31273.326171875
462.8233643 1431.4520263672
463.4450989 1442.7700195313
464.8421631 657.3267211914
466.8440857 2797.2189941406
472.8300171 980.8259277344
474.8357544 17143.169921875
475.8384399 1392.6048583984
476.8860779 4341.0283203125
478.8188477 4063.7565917969
478.9002991 1735.4827880859
479.8216858 1923.8388671875
479.8985596 703.1313476563
482.0870972 1324.0439453125
482.1750488 3695.18359375
482.8088074 2843.4311523438
482.8947754 974.9797973633
483.1793823 949.1390991211
483.9645691 948.4893798828
484.0338135 1009.7462768555
485.0497742 799.1743164063
488.8459167 1586.2761230469
490.7905579 1869.5026855469
491.7940674 648.6025390625
492.8482666 5255.1567382813
494.8907471 1212.4783935547
496.829895 1338.1180419922
498.8302917 737.0049438477
500.816864 5343.7412109375
501.9819336 1520.0375976563
502.880127 2631.1923828125
503.887146 665.326171875
508.8188477 745.7886962891
510.8158264 1742.8486328125
518.8311157 1002.5897216797
528.0755005 1138.2526855469
528.7510376 1911.1572265625
528.835022 10719.6826171875
529.0742188 69560.875
530.0753784 5883.013671875
545.9503174 845.5510253906
546.7714233 2031.0633544922
546.8297119 1936.4359130859
552.7941895 1843.8679199219
555.9019775 1924.3881835938
565.7677612 659.8329467773
578.7927856 5219.0805664063
582.7800293 1238.8580322266
583.9029541 766.1398925781
596.8071289 910.5724487305
604.7949219 5439.1254882813
606.8278809 1393.6643066406
610.7790527 6028.6264648438
622.8007813 1498.9506835938
636.7744141 1244.7586669922
640.7723389 4015.3103027344
664.7425537 586.7689208984
665.7272949 939.0279541016
665.9129028 726.6597900391
682.7509766 843.7896118164
708.7506104 1257.2098388672
714.6831665 2419.4033203125
732.6943359 874.4907226563
734.7496338 2071.3669433594
740.7369385 7454.6689453125
741.7366943 979.8350830078
742.732666 703.7844848633
770.7268066 1283.8948974609
794.6887817 718.0829467773
844.6557617 1674.9146728516
906.6347046 1314.9353027344
1063.128418 508.1984558105
1496.906494 492.160949707
1941.479492 510.9079284668
END IONS
BEGIN IONS
TITLE=ADAR-1d-DSBU-3.698.698.3 File:"ADAR-1d-DSBU-3.raw", NativeID:"controllerType=0 controllerNumber=1 scan=698"
RTINSECONDS=264.5690414
PEPMASS=535.850830078125 74366.65625
CHARGE=3+
101.8172684 319.7799682617
101.9685516 322.407623291
120.263855 462.1670837402
122.0814133 1274.8854980469
146.9807434 537.4516601563
147.0037994 1382.8923339844
149.0452881 4223.3178710938
150.0468903 528.9804077148
159.0081329 2252.5441894531
167.056076 4720.6147460938
175.1186829 664.5029296875
176.9385834 1439.8895263672
186.9229889 1447.4599609375
204.9342957 2849.1936035156
206.9302673 2776.7082519531
207.7038116 652.91796875
211.5539093 659.1248779297
214.9183502 21056.12890625
215.9220276 884.452331543
216.0289001 617.9334716797
216.9512787 821.2969970703
218.9105377 973.1448364258
220.9355621 2135.5883789063
221.0849609 2168.62109375
222.9447174 636.6500854492
223.0631561 2586.34765625
224.9420471 1072.7705078125
226.5572815 655.8408203125
228.9342499 1147.7955322266
232.9289856 55076.69921875
233.9324341 2340.9841308594
234.9295197 1420.8260498047
236.9223328 2786.3532714844
239.0951996 3797.8154296875
242.9609375 6312.9165039063
244.9929047 1366.4660644531
246.9456635 1244.8139648438
250.9394989 14665.525390625
250.9672241 1287.0797119141
254.9334717 783.4293212891
256.8925171 642.778503418
260.9714661 11767.0751953125
264.9624023 809.432434082
274.9784851 860.5938110352
276.9000244 637.8387451172
278.9825439 1258.1928710938
281.0522766 9657.6455078125
282.0527649 1639.533203125
282.9052429 2451.6264648438
288.9279785 1376.1809082031
288.9659424 12422.2080078125
289.9891357 4111.1064453125
290.9962769 922.4170532227
292.8771667 839.4789428711
292.9591064 735.8999633789
297.0812988 1181.8864746094
299.0627441 41565.6796875
300.0636902 6422.763671875
306.9781189 2187.5397949219
307.9965515 1928.5579833984
310.8864136 1395.2375488281
312.9121094 837.4063110352
318.877655 6094.5234375
319.0131226 784.6361694336
320.9029846 1336.3741455078
322.8707275 710.2731933594
331.8471069 2299.3671875
336.8890991 7117.9536132813
337.8927917 732.2825927734
338.9137573 1172.9503173828
340.8792725 919.9321899414
341.0171814 1030.8011474609
344.8765259 9804.2353515625
344.9778442 2176.2868652344
346.9147949 810.3526611328
348.8685608 1354.1068115234
349.8574524 6361.9731445313
350.8955078 1916.2268066406
354.8967285 1473.2795410156
359.0284119 4309.677734375
360.0314026 1586.5924072266
361.889801 598.3051147461
361.9433289 764.891418457
362.8874512 16418.359375
363.8890991 1497.1684570313
364.8850098 1111.4382324219
364.9316101 1381.7625732422
366.8809814 2521.4323730469
367.8678589 918.3822631836
372.9187317 1502.7996826172
376.8607178 1518.3314208984
376.9073792 1238.8421630859
378.8559875 4120.72265625
380.8480225 4325.3818359375
380.9046021 3883.58984375
388.8887939 4516.7084960938
389.8204956 8119.7216796875
390.8735046 1441.3831787109
390.9307556 3744.95703125
391.9370117 802.4353637695
394.8646851 765.340637207
398.8643799 2622.98828125
399.8357239 1891.3493652344
404.8568115 7245.6435546875
405.8074036 1233.73828125
405.8602905 3296.7922363281
405.9654846 738.9884643555
406.8521729 90251.7578125
407.8285522 5050.3813476563
408.5453796 1171.4422607422
409.5469055 1350.8522949219
415.0378723 14824.8310546875
416.0397339 3695.8215332031
416.8354492 7170.1538085938
418.8392029 1463.3553466797
422.8349304 8500.1396484375
424.8634033 24268.919921875
425.9739075 862.8771362305
430.5900269 787.5301513672
432.851593 6308.03125
433.0462646 1188.4951171875
433.8091431 13997.2294921875
433.9977112 1873.2725830078
434.8085632 1134.6379394531
434.8564453 1767.6151123047
435.8097229 1153.5155029297
438.5466309 3852.7993164063
439.0482178 1296.4265136719
440.6382751 929.6866455078
440.8483887 2816.4934082031
442.8701477 1669.2528076172
445.8282471 948.7819213867
447.3075256 892.4488525391
448.3305054 715.6159667969
448.8348999 14679.7314453125
449.8365173 948.2575073242
450.8301086 1090.9392089844
451.6153259 834.9814453125
452.8306885 1982.1110839844
453.5509338 3078.8627929688
454.0530396 773.2320556641
454.7743835 1305.9919433594
458.8577881 1760.5769042969
460.6089172 3469.8420410156
460.8286438 727.4921264648
461.1117249 1393.3780517578
461.3196716 901.8065185547
461.5428772 1211.1424560547
461.6135559 1056.009765625
461.8038025 37461.62109375
461.9862671 903.0499267578
462.798584 1223.8690185547
462.8579712 2667.1516113281
463.7887878 2903.2373046875
465.8004761 2138.4594726563
466.8453979 3394.265625
467.822052 1950.8035888672
468 959.1972045898
470.8370361 1264.0242919922
471.3795166 1024.8088378906
474.8348999 22594.9375
474.9111938 1200.8201904297
475.6162109 1380.7561035156
475.8358154 2142.1535644531
475.9020691 1412.8244628906
476.8860779 2934.8022460938
478.8236389 3823.2263183594
479.8164368 2447.244140625
480.8279724 2397.76953125
482.8261414 1823.0583496094
483.8266907 844.3541259766
486.01651 2319.4516601563
486.8372192 1372.6137695313
489.9938354 886.9447631836
490.8799744 2409.2290039063
491.7837219 3273.9375
492.8451843 7206.7016601563
496.8391418 1150.4180908203
497.5487061 1171.4312744141
498.8267517 2425.5310058594
502.8798828 2555.0827636719
503.109375 7420.3510742188
503.8999329 3498.2602539063
504.1075745 3040.4521484375
507.8623047 4149.7509765625
508.9022827 1164.1706542969
508.9776611 5541.701171875
512.8356323 1207.9130859375
513.0477295 1408.3519287109
516.8092651 1173.7183837891
519.1375122 1366.6680908203
522.7839966 955.3751220703
525.8102417 875.1624145508
526.7843018 1877.3419189453
526.987915 1702.1744384766
535.2821045 1388.6533203125
535.7734985 4390.7265625
535.9246216 1040.6215820313
536.8121338 1850.9506835938
537.0498657 980.4276733398
537.2056885 5942.2602539063
548.800415 1019.9229736328
552.7952881 4481.0458984375
553.7756958 1213.4602050781
554.7931519 2398.3547363281
570.8071289 1768.1701660156
578.7941895 6311.5551757813
596.7996826 1382.00390625
604.795166 5693.7924804688
608.7867432 1019.0708618164
610.7694092 1437.5111083984
612.7734375 1019.7183227539
616.8009033 1143.9462890625
622.8015747 983.8817749023
636.7756958 952.4824829102
640.7601318 1289.8765869141
682.7536621 1374.4798583984
708.753479 2939.9619140625
734.7559814 863.046875
744.7259521 1243.6636962891
800.6821899 1087.0426025391
856.6720581 786.3146362305
900.6937256 808.4498901367
906.6467896 1407.6901855469
END IONS
BEGIN IONS
TITLE=ADAR-1d-DSBU-3.701.701.4 File:"ADAR-1d-DSBU-3.raw", NativeID:"controllerType=0 controllerNumber=1 scan=701"
RTINSECONDS=265.3777745
PEPMASS=422.662384033203 733509.375
CHARGE=4+
101.0715485 2178.16015625
101.1075287 719.1773071289
102.9713135 1234.5250244141
103.97509 748.9901123047
105.0664368 2033.9930419922
111.056282 943.2395019531
113.0715332 1782.9678955078
120.9810333 1109.2502441406
124.0400314 7748.658203125
128.9674835 850.342956543
129.1029968 17874.724609375
130.0871124 13045.3515625
130.1061401 1606.3677978516
139.0501404 1148.4055175781
139.0871429 4272.759765625
140.9203491 1536.0982666016
141.0668793 1843.5521240234
147.1134491 22509.630859375
148.1165771 2240.7670898438
150.055603 18609.81640625
151.0635681 23080.158203125
152.0663147 1425.5506591797
154.7141724 996.844909668
154.739212 1075.4985351563
155.0824432 3493.9001464844
157.0616913 1941.0190429688
157.0979156 30686.466796875
158.1015778 1788.2994384766
158.9287872 3575.3110351563
159.0082855 6530.0307617188
162.9210815 1372.1092529297
167.0823059 14972.701171875
168.0657654 6486.583984375
168.0823517 991.8903808594
169.0620422 1396.2250976563
171.078064 1187.8406982422
176.9395599 8293.29296875
177.0184326 3704.7993164063
180.9308472 4808.4155273438
184.0405579 1267.0335693359
185.0929565 19575.046875
186.9232941 6258.1264648438
188.0390778 3061.7819824219
188.9201508 2961.7275390625
194.9498291 4478.4873046875
198.9413452 3767.0478515625
203.1031952 10981.13671875
204.9342041 17609.25390625
205.0646362 2358.6748046875
205.1018524 2136.7451171875
206.9297943 9720.6123046875
213.0341949 1302.6527099609
214.0541687 45719.44921875
214.9187164 34979.87890625
215.0575256 4022.9504394531
216.0509949 1344.7989501953
218.9121094 4386.6240234375
220.0768738 1842.5177001953
220.9329987 1471.9019775391
222.9446411 15249.7900390625
224.9404449 13571.1943359375
226.119339 3113.1120605469
228.9346924 1108.5592041016
231.0800934 6958.8134765625
232.9290466 182146.4375
233.9316711 6540.666015625
234.9303589 3671.0727539063
234.9619598 6181.3959960938
235.0765839 1659.5228271484
235.9640045 1351.2946777344
236.9219666 17910.10546875
242.9593658 5030.3505859375
244.0903778 1650.6058349609
244.6128387 1767.5760498047
246.9519958 6202.7778320313
248.0713959 9765.1025390625
249.0916443 28663.58203125
250.0947723 3146.9372558594
250.939621 312026.28125
251.9433441 11354.8974609375
252.9411926 7185.9736328125
253.9364624 2709.3078613281
254.9025879 1982.4641113281
254.9324493 34196.86328125
256.8971252 1843.5456542969
258.9300232 3663.7097167969
260.9718018 25311.478515625
261.9748535 1460.4787597656
262.1405334 14922.32421875
262.9730225 1417.1433105469
263.1402893 1343.5325927734
264.9640198 21623.64453125
268.9512634 3774.1384277344
272.1255188 2489.3745117188
274.9064941 1941.5284423828
276.9018555 1752.0145263672
278.9822083 12703.267578125
282.9749756 9290.34375
286.899353 4211.77734375
288.888092 1938.0296630859
288.9305115 2151.3283691406
288.9656372 9719.9150390625
289.6160583 3665.9035644531
292.8783569 48780.453125
300.9161377 2110.3256835938
303.0093079 1489.8813476563
304.9101563 5389.5556640625
305.8665771 1959.6876220703
306.8976135 2831.8825683594
306.9773254 8952.80859375
310.8886719 175265.796875
311.8927002 4619.56640625
312.9147034 2852.3933105469
317.6150208 2096.6677246094
318.0205994 1606.0769042969
318.1124573 3109.0278320313
318.8783875 4997.650390625
319.0125122 2863.3283691406
320.9091187 2601.1354980469
321.0194092 1804.5356445313
322.8810425 4673.6953125
323.8765259 1973.6627197266
326.9250183 1853.9000244141
328.8988647 100382.078125
330.9241028 4702.2592773438
331.0833435 1995.1282958984
331.1630859 3322.2897949219
332.0535278 3749.6381835938
332.1371765 1752.0850830078
335.1053772 2514.1555175781
336.1228943 3853.904296875
336.8875427 25374.751953125
338.9189148 4237.1357421875
340.1400757 10984.8388671875
340.6408081 2865.6638183594
344.8762207 18446.6640625
346.678772 1860.5240478516
346.9120789 11170.23046875
348.8697815 4819.28125
349.1726685 27968.96484375
349.8574524 2678.9897460938
350.1769104 4179.3115234375
350.8612976 3153.6911621094
352.8572388 2012.5687255859
354.0788574 2191.4875488281
354.9013367 12139.1962890625
356.9996643 3368.7548828125
357.4953308 1598.0238037109
359.0067749 1778.1561279297
359.6473389 1719.4327392578
360.1375122 8869.166015625
360.6396484 3837.9541015625
362.8874207 83054.2421875
363.0874939 3783.1618652344
363.1353149 3067.0812988281
363.6347961 3681.3295898438
363.8901978 4737.640625
364.1371765 5042.5473632813
364.6429749 2237.9235839844
364.8842468 3897.3645019531
364.9336243 7151.25
366.0020142 1992.6005859375
366.8417664 12828.4296875
366.8890686 19266.349609375
367.8687134 2598.0061035156
368.0891418 1533.3916015625
368.6504822 18026.18359375
368.8742676 2283.3937988281
369.1548462 8561.451171875
369.6531067 3470.0263671875
370.874054 4619.796875
370.9945984 2523.0710449219
372.056366 2395.3811035156
372.1383362 11265.1650390625
372.6467285 4615.4370117188
373.1449585 5353.1381835938
376.1306763 20054.2109375
376.5895081 2135.6376953125
376.8609009 11374.0888671875
376.9040222 12114.775390625
377.1331177 4299.1870117188
378.8555908 11738.912109375
380.0003052 11414.7802734375
380.5002441 2417.6457519531
380.8543396 4059.9323730469
380.8988953 62875.46484375
381.0074768 2196.0024414063
381.6589661 23431.81640625
381.9025269 3119.8957519531
382.1603394 6656.3432617188
382.896698 2663.2729492188
384.8495789 8714.0830078125
384.8918762 14026.0439453125
386.8636169 1899.3269042969
388.8772888 3904.1484375
389.0024719 15045.5537109375
389.5056152 2718.0004882813
390.6645203 51279.31640625
390.8770752 3138.6733398438
390.9302979 5849.5815429688
391.165802 16733.4453125
391.668457 6014.9780273438
392.1368713 2385.9978027344
393.9450684 2821.2626953125
394.8283997 3494.4870605469
394.8711548 3753.3759765625
394.9232178 56899.27734375
395.9322815 3464.2954101563
396.8625793 4720.4370117188
398.8641968 5673.76953125
403.8587036 1923.234375
404.6556396 3799.8713378906
404.8570862 34475.44140625
405.0022278 1664.6574707031
406.8552551 13485.6953125
408.5875549 4368.759765625
411.8567505 2489.5629882813
412.8329468 8166.8178710938
412.934906 2526.9792480469
413.6589355 23093.830078125
414.1592407 9080.720703125
414.6622009 3498.5881347656
418.8468628 4613.4013671875
421.8706055 2426.6997070313
422.2285461 3413.7790527344
422.663208 34905.64453125
422.8340454 63223.5859375
423.161438 10235.234375
423.2084351 7685.9111328125
423.6628723 6250.3115234375
423.8343201 3175.9211425781
424.8596802 5334.7045898438
426.8473511 2105.2670898438
428.9846191 2002.2171630859
432.1196289 1942.9650878906
432.8533325 5084.6333007813
436.8536682 1894.7034912109
439.8540649 1970.9333496094
440.8473206 43954.05078125
441.8451538 2520.4011230469
448.8345642 9837.8896484375
450.1322632 7614.3920898438
452.9055481 2233.1237792969
455.9912109 4905.90234375
458.8598328 12290.5009765625
460.8526611 2434.1520996094
461.7998047 6236.9497070313
474.8351135 43372.69140625
475.8403015 3022.517578125
476.8607178 5203.4765625
478.8269348 2512.5390625
482.8235474 2636.9313964844
487.2147827 3458.3515625
492.8481445 16652.603515625
493.8469543 2674.0808105469
498.0404358 2893.1638183594
500.7562866 2719.2575683594
500.8356934 2468.1220703125
502.8779907 2443.0881347656
505.2270813 6359.2270507813
509.2036438 17957.88671875
510.208252 4075.3911132813
518.7722168 4839.1547851563
527.0669556 5430.408203125
540.0638428 2946.009765625
545.0767212 3662.0268554688
552.7753906 1664.8123779297
555.0695801 2210.642578125
560.8042603 1902.9217529297
578.2258911 15968.1103515625
579.2311401 4207.978515625
585.9522705 4277.2924804688
590.1893921 3975.3894042969
592.7611694 2447.9602050781
596.2363892 161072.90625
597.2399292 41955.77734375
598.2406006 13628.41796875
603.9626465 2614.6044921875
604.7959595 6067.0166015625
606.2164307 2426.9519042969
607.2158813 1655.7501220703
608.2114868 1698.7933349609
610.7683716 1671.6702880859
616.2053833 4089.4772949219
620.774292 1715.8227539063
630.7428589 1531.8732910156
634.2156372 2942.7734375
648.7489624 6610.7924804688
649.7542725 1892.7834472656
652.2424316 2518.3405761719
672.7747803 1575.0535888672
679.274353 20317.21484375
680.2771606 4135.2211914063
681.2752686 2657.2219238281
690.3063965 1998.3146972656
725.2580566 2620.8371582031
743.2717285 31113.10546875
744.2763062 9559.91015625
745.2763062 6103.2182617188
1307.694946 1356.0347900391
END IONS
BEGIN IONS
TITLE=ADAR-1d-DSBU-3.710.710.3 File:"ADAR-1d-DSBU-3.raw", NativeID:"controllerType=0 controllerNumber=1 scan=710"
RTINSECONDS=268.4210738
PEPMASS=458.855865478516 1104345.25
CHARGE=3+
102.9708862 1049.4881591797
108.6295471 607.8595581055
112.4534225 602.1129150391
114.3246765 547.6781616211
131.013092 929.7711791992
140.9093018 1681.0177001953
140.9212952 4235.3076171875
149.0459442 1699.0355224609
158.9287567 2821.5102539063
159.0084534 5655.2216796875
167.0557709 2762.9091796875
167.3663483 785.809753418
167.9634552 777.6822509766
176.9386902 4646.4770507813
177.0183258 1679.6983642578
178.320694 1973.1849365234
182.9027252 1263.1767578125
186.923172 5475.3408203125
188.9185638 2007.5676269531
194.9494629 1393.1877441406
204.9338531 11705.1318359375
206.9299774 6453.6513671875
214.9184418 156233.796875
215.9218292 4231.6967773438
216.9510651 3411.091796875
218.9113464 1172.1539306641
220.9353333 1626.9780273438
221.0841522 869.2813720703
222.9450836 5975.642578125
224.9400635 4630.9038085938
225.0440216 3584.0715332031
226.9983673 838.5689697266
227.0236969 1044.9835205078
232.9289703 503299.125
233.9325714 15645.1142578125
234.9311218 3639.3103027344
234.9621429 4463.0708007813
236.9218292 6900.4682617188
239.0956573 5534.6494140625
242.9616852 9387.7578125
244.9930115 1159.7272949219
246.9451599 3599.9836425781
250.9396057 319233.09375
251.9425201 10372.6943359375
252.9421539 2177.3513183594
254.9319153 4093.6206054688
256.8963318 1272.8321533203
260.8928528 1271.5762939453
260.9717407 23583.6796875
263.0039368 1220.7945556641
264.9602966 1986.25390625
268.9507446 3656.3737792969
268.9821777 1063.5455322266
270.8821106 2763.4106445313
272.9103394 1587.3419189453
274.905365 1638.3901367188
278.9820557 6540.9892578125
282.9051208 1628.6018066406
284.9385681 5902.8657226563
286.93573 2415.7475585938
288.8862 3721.5131835938
288.9666748 12567.505859375
290.9191284 2474.4240722656
292.8811646 1726.7537841797
292.9571228 1289.1021728516
295.1043091 2549.1787109375
299.0621338 3486.78125
300.9152832 1514.6177978516
301.0022888 1941.9759521484
302.894928 2663.20703125
302.9419861 2824.1362304688
303.8712158 3443.4011230469
304.944397 1120.7573242188
306.8962097 2182.5322265625
306.9775391 6852.5712890625
309.125824 6824.115234375
310.8883972 2502.9357910156
312.8610229 1273.0895996094
312.93396 1918.8950195313
316.881073 1758.0909423828
316.9177551 1228.564453125
318.8774719 5956.8017578125
319.0125427 2979.5173339844
319.1413879 2715.6345214844
320.905426 8245.0
320.9456177 1500.3958740234
325.1677856 12521.9072265625
327.1352844 2496.1677246094
328.8587036 1585.7364501953
328.8987122 10932.3193359375
328.9587097 2743.3989257813
329.0419006 1083.5584716797
329.8511047 3360.7692871094
329.8986511 1390.7022705078
330.8672485 1903.2005615234
331.8448181 2423.4421386719
333.0310669 2671.3356933594
334.8927917 2567.95703125
336.8878479 15904.693359375
337.8963318 1310.7122802734
338.9167175 9966.080078125
339.8749084 1860.3536376953
340.8795471 2700.3603515625
341.9920349 2076.5170898438
344.8767395 147760.953125
345.8792419 7829.4194335938
346.9095154 52265.2109375
347.0480347 1478.4241943359
347.8616943 16276.5595703125
347.9111328 10449.9404296875
348.868103 5250.2236328125
348.9077759 1382.5043945313
349.0503235 1832.8974609375
349.8570557 10083.1787109375
350.8995667 1533.4317626953
351.146637 15347.111328125
352.129364 8035.150390625
354.8991089 4364.9936523438
359.8277893 1362.5986328125
362.887146 456659.75
363.8917847 23368.79296875
363.9682007 1137.5219726563
364.875061 2132.4985351563
364.9220276 38775.49609375
365.8722534 6231.7827148438
365.9221497 6174.451171875
366.8776245 3259.4401855469
367.8681641 3393.931640625
369.1571045 124666.046875
370.1535645 2868.916015625
372.9215088 4481.7021484375
376.0041809 1394.673828125
376.8599548 3822.3459472656
376.90802 2350.8312988281
378.8588562 3667.4916992188
380.0046997 1395.5374755859
380.8981018 208466.8125
381.9026489 10330.2353515625
382.8987122 1527.7768554688
386.8428345 2642.587890625
387.1689453 7853.5600585938
387.8247681 6857.1142578125
388.8809814 1909.6448974609
388.9993591 1463.0347900391
389.8221741 1536.0581054688
390.8738403 11407.720703125
390.9309082 11793.181640625
391.1390381 1595.8187255859
391.9693298 3389.4826660156
394.0152588 2905.0534667969
394.9228516 1729.4357910156
396.883667 1718.7794189453
398.9133606 4529.2880859375
400.0172424 1304.9943847656
402.872406 5085.6328125
403.7874146 2129.4799804688
403.8621521 1599.7419433594
404.8640747 11679.1123046875
405.8363342 8746.818359375
406.8545532 7168.515625
407.8382874 1385.0637207031
408.8871765 5442.01171875
409.1477356 1550.0535888672
412.8684082 1613.0860595703
413.1798401 2311.7634277344
415.8431396 1515.6715087891
418.8449097 9973.486328125
419.8514709 1556.3760986328
420.8801575 3128.9440917969
422.8311768 8730.3134765625
424.8624268 3347.4240722656
428.6112061 2997.1606445313
428.8304443 1304.060546875
429.8388977 1965.2893066406
430.0558777 1509.9094238281
430.119812 1770.2314453125
430.8337097 3439.7993164063
431.0551147 1508.3441162109
431.7774353 3041.6293945313
431.8797607 1893.9108886719
431.9656982 1429.1097412109
432.8562012 5068.6005859375
436.8557129 5384.6948242188
440.8445435 3954.3041992188
440.908783 1963.4846191406
444.8332214 1636.2702636719
444.9779663 3489.1772460938
446.8530579 2141.0500488281
448.8380737 17678.4296875
449.8434143 1577.3387451172
454.848053 1383.4798583984
458.0528564 7316.333984375
458.2213745 5648.2768554688
458.858429 30408.73828125
459.0545349 8630.681640625
459.2654724 1601.6329345703
459.8059082 3863.3596191406
459.8587036 5781.1645507813
459.9290161 5203.373046875
460.8365173 1493.1666259766
461.805542 2539.0114746094
466.8475647 3518.8103027344
474.8352356 32118.62890625
475.8338623 1970.6890869141
475.9033813 3568.1408691406
476.8761597 10413.1650390625
477.9386902 1380.3907470703
478.8289185 3195.0754394531
488.8499146 2234.1467285156
492.8458252 11084.5458984375
502.8746643 3776.58984375
506.8694763 3207.5493164063
518.7734375 1796.3192138672
548.8016968 2243.4226074219
552.786377 1434.6228027344
574.776001 1997.7534179688
585.9517212 2596.5393066406
599.9946899 1186.1745605469
603.9636841 1532.3060302734
604.7949829 6066.8681640625
646.7251587 1271.8201904297
648.7543945 2224.4829101563
664.7207642 1680.7451171875
794.6833496 2676.7497558594
END IONS
BEGIN IONS
TITLE=ADAR-1d-DSBU-3.730.730.4 File:"ADAR-1d-DSBU-3.raw", NativeID:"controllerType=0 controllerNumber=1 scan=730"
RTINSECONDS=275.6195316
PEPMASS=390.663330078125 1138899.25
CHARGE=4+
101.0713654 1742.1547851563
101.1078033 3427.1052246094
102.0553436 5991.8354492188
102.9710159 1862.7694091797
104.3367996 997.8843994141
105.0659485 4868.5922851563
110.4015579 1589.1854248047
111.0559387 9779.6201171875
116.5022278 1267.2572021484
128.0714264 1971.609375
129.0665436 5701.6025390625
129.1028137 80950.09375
130.0869446 63356.64453125
130.0977936 1297.9161376953
130.1053925 4162.3193359375
131.0904388 2731.5905761719
133.0434265 2711.6369628906
139.050766 2900.6164550781
139.0866852 1809.3071289063
140.9204559 3693.7248535156
141.0665283 7896.365234375
145.0977631 6059.6044921875
147.0997467 1699.3472900391
147.1133423 74569.2734375
148.1165619 4927.4643554688
149.0239105 128955.09375
153.0664368 2099.4313964844
157.0977936 6652.3583984375
158.9292297 4259.419921875
159.0087891 13579.9560546875
159.0770264 4766.3286132813
159.1132965 3132.9663085938
167.0344086 25100.953125
167.0818939 23721.615234375
168.0858765 2954.5725097656
171.077179 5270.298828125
172.1167908 2232.7609863281
173.0392609 3150.5493164063
176.93927 8011.4916992188
177.0190735 14060.6748046875
178.3009033 2136.9973144531
181.0612488 2159.6384277344
185.0927124 163904.046875
186.0962219 12616.0126953125
186.9261932 6779.9345703125
188.9205017 3160.1923828125
194.9494476 4634.4169921875
196.0715942 1629.3916015625
196.9451294 2401.5212402344
199.0722198 3165.2731933594
199.1087646 1951.6243896484
200.1037598 14681.0947265625
200.59552 2718.978515625
202.0640869 3094.3103027344
203.1033325 145714.375
204.106781 10693.6171875
204.9338989 18157.23046875
206.9296265 17018.83984375
209.0921631 3014.9699707031
210.0879822 2892.2797851563
211.0718536 3549.4172363281
213.0348969 3712.6977539063
214.9180908 26090.61328125
220.0759125 2862.8986816406
222.9444885 31258.0625
223.0654907 3537.3745117188
224.0650177 4836.8422851563
224.9401093 39979.76171875
224.9632416 3218.3740234375
226.0831146 11899.3134765625
226.1193542 20956.439453125
226.9389496 3701.4665527344
228.0986786 11301.82421875
228.9329529 2883.35546875
230.0594635 5564.9296875
232.9289398 169539.09375
233.0570526 4032.1125488281
233.9322357 7224.8989257813
234.1443787 2634.9255371094
234.9326172 4234.8813476563
234.9606934 4015.2209472656
236.9217529 13696.7626953125
242.9613953 29766.626953125
244.1092377 17394.087890625
244.6147614 3343.5107421875
245.1155853 5370.9287109375
246.1012115 2395.3989257813
246.9428558 3291.0498046875
248.0707092 16002.263671875
250.9395142 492449.40625
251.9425507 23487.361328125
252.9411621 11586.2646484375
253.9358826 3413.4379882813
254.0792694 2270.7297363281
254.1149292 4004.5354003906
254.9325104 39963.0546875
260.8918457 6790.9184570313
260.9716492 149878.578125
261.9749146 4101.751953125
262.1401672 29077.947265625
262.9747925 3128.2463378906
263.0048523 2357.2143554688
263.1435242 3606.5454101563
264.9546509 8531.873046875
266.5893555 8458.259765625
268.9503784 6373.7802734375
269.1243896 3691.0283203125
271.8921509 2454.3354492188
272.1249084 10366.9267578125
274.1412354 4713.4379882813
274.9852905 3414.0444335938
275.1043091 5245.3481445313
278.9035645 7805.162109375
278.9822998 87656.484375
279.1634827 2161.1403808594
279.9647217 4047.3518066406
280.9399109 1959.7347412109
281.1031494 2495.7177734375
282.0830994 3440.1950683594
285.0086975 2371.7277832031
286.0071411 2372.828125
287.0084534 8361.326171875
287.8868408 4306.8857421875
288.0070801 2664.4409179688
288.8841248 8848.5048828125
288.9332581 3092.8962402344
288.966156 39278.40625
288.9999695 3754.5395507813
289.6159973 15540.3173828125
289.9674988 2479.5671386719
290.1187439 4004.0014648438
291.4014893 6527.09765625
292.8788147 2933.4230957031
295.1065369 2758.8876953125
295.1402893 3331.0300292969
296.8804321 2540.4724121094
297.4049377 2795.4135742188
300.0613403 3765.6760253906
300.9170532 6351.0859375
301.0604248 2688.6962890625
302.897583 3041.7102050781
303.6161499 3585.9411621094
305.8678589 2680.9731445313
306.8969116 12001.74609375
306.944519 3382.5498046875
306.9776306 40872.0625
307.8990784 3348.5632324219
308.8518982 3672.0869140625
310.0517883 3492.2106933594
310.8875732 3195.0283203125
310.9225769 3137.2241210938
312.9157104 12850.3037109375
313.1526184 3729.6987304688
314.9476013 7866.4477539063
316.8815918 9708.0927734375
318.8395386 2642.693359375
318.8789368 7172.8842773438
319.0154419 7567.998046875
320.9034119 10581.1005859375
322.0783081 15770.484375
322.5694275 3959.3757324219
325.3834534 3485.3034667969
328.9312439 5144.1811523438
330.9255676 24895.13671875
331.0814514 15626.49609375
331.1669312 2403.8469238281
331.3852234 3819.9274902344
332.625061 2492.3642578125
332.6940002 2510.0168457031
332.8851013 2689.5229492188
333.8287354 5556.5859375
333.8738708 4370.916015625
334.890625 32461.259765625
336.846344 10953.986328125
336.8883972 32380.5546875
337.8924561 2803.3100585938
338.9150085 7954.9409179688
339.0136414 2753.5554199219
340.1403809 29283.322265625
340.6431274 8822.0556640625
340.8816833 5152.1811523438
341.1074829 13647.3125
341.1505432 4454.505859375
341.9932251 3260.9846191406
342.1192017 3161.7426757813
344.8771667 12266.5859375
345.0305176 7224.1928710938
345.0910645 3565.9416503906
345.1336365 4732.1640625
345.6358337 3141.4951171875
348.8679199 5245.5087890625
349.1726074 37212.23046875
349.8545837 8635.45703125
350.177063 6617.6005859375
350.902771 2806.1437988281
351.1349487 3232.1057128906
351.8396912 3170.0971679688
351.8893127 4328.8432617188
352.9019165 20533.9609375
354.138855 8635.6533203125
354.6436462 3071.7143554688
354.8995667 20473.72265625
355.0691223 2460.130859375
356.0699463 3427.9035644531
357.069397 51080.49609375
358.0690308 19068.28125
358.8913269 5193.5747070313
359.1609192 9530.8857421875
359.6457825 21855.103515625
360.0595398 3408.1782226563
360.138855 24371.458984375
360.6430359 8312.1171875
360.8817444 6271.7084960938
361.1725769 8162.8500976563
361.8259888 8809.0751953125
361.8847656 16618.740234375
362.0097656 2674.546875
362.8849792 88225.3671875
363.0990295 5775.2509765625
363.894989 5345.0610351563
364.8919678 13010.40625
366.1447754 3607.9689941406
366.8797913 6019.3637695313
367.1268921 5238.7084960938
367.5843811 6074.4594726563
367.8745422 3311.5749511719
368.0718384 3798.6923828125
368.6512451 139204.703125
369.1526184 47883.5234375
369.6519775 12407.58203125
370.9168701 2834.3540039063
372.657135 6045.08984375
372.8742371 3082.3427734375
372.9202271 26912.103515625
373.0990906 6290.9946289063
373.1502991 7119.880859375
375.0813293 5359.6020507813
376.5881958 20414.400390625
376.8588562 8493.669921875
378.8519592 14146.2392578125
379.8375244 5576.5190429688
379.8963013 6031.2836914063
380.8994446 56301.9765625
381.65979 30518.658203125
381.9055786 4311.9672851563
382.1611633 10562.892578125
382.6582336 5773.927734375
382.9045715 15477.7939453125
383.157074 12226.4921875
384.1566162 4454.7885742188
388.1321411 7118.1630859375
388.8790588 4642.4658203125
389.8306274 9714.8076171875
389.8813477 35059.08203125
390.0766296 7764.1987304688
390.1893616 6774.2377929688
390.244751 18450.529296875
390.5755615 7075.5732421875
390.6644287 155491.84375
390.8743896 112518.5390625
390.9313354 141236.3125
391.0758667 4411.2280273438
391.1609497 47528.37109375
391.6648865 19563.333984375
391.8752747 4961.0668945313
391.9440308 12713.611328125
393.8730774 4314.34375
396.8670654 3174.9604492188
398.8632507 5721.0991210938
402.8678284 3013.7297363281
403.8554077 3944.1789550781
404.8565369 24253.966796875
405.8128052 3203.3503417969
406.8554382 3923.5944824219
407.8309937 9795.3037109375
407.8911133 5992.5610351563
408.8901672 51215.3828125
408.9421692 5175.7734375
409.1498718 5607.640625
409.8848877 2889.9284667969
410.1708984 3274.876953125
412.8683167 3051.8688964844
418.8507996 2784.2021484375
426.8809509 2686.4677734375
428.1798401 3566.580078125
432.1185913 6674.0859375
433.8074951 3758.5324707031
436.8497009 2731.1108398438
447.1731567 2644.4384765625
450.1290283 10322.0908203125
452.8299255 2665.3591308594
457.1516113 5214.1567382813
461.8004761 5378.8676757813
469.2065735 4108.3198242188
470.1948547 5073.00390625
473.182373 2746.4118652344
474.8337708 15762.4091796875
475.1618347 7496.6474609375
476.1622314 3238.3420410156
478.8312378 3250.150390625
487.2174377 27176.513671875
488.2213135 6497.2880859375
491.1904907 3624.6271972656
492.186615 2638.7722167969
492.8485413 7811.8530273438
501.1780396 7682.9013671875
502.8756409 4164.353515625
509.2042236 28799.98828125
510.2093201 7683.4272460938
519.1880493 11718.974609375
520.1907959 2430.8820800781
531.1888428 2839.8520507813
533.2064209 3604.1909179688
536.8031006 5268.353515625
543.1864014 2410.6623535156
544.1898804 3549.1599121094
550.2005005 2253.1435546875
552.7827148 2955.5649414063
554.789978 5737.84765625
556.7780151 6407.2890625
560.2149048 6282.8071289063
561.2011108 7481.0473632813
564.795166 3354.7985839844
572.1777344 10221.5546875
572.7957764 2551.267578125
573.1717529 6934.8256835938
574.7838745 3848.6589355469
578.225708 103802.890625
579.2271729 27678.349609375
580.2259521 10294.42578125
588.2120361 5202.5395507813
590.1896973 30138.05078125
591.1925049 12562.5361328125
592.1843872 3336.1325683594
596.2369995 67431.75
597.2379761 14974.32421875
598.2335815 6192.2890625
606.2211914 23200.130859375
607.2242432 8024.9038085938
608.2002563 8916.6298828125
616.2080078 10168.08203125
617.2098389 3618.9399414063
634.2167358 17918.70703125
635.2234497 4088.3649902344
636.2153931 3027.2175292969
652.2290039 7281.3784179688
661.2659912 3070.4382324219
662.2492065 12072.6748046875
663.2471924 3244.5246582031
679.2738037 29701.634765625
680.2752075 7507.8662109375
689.2558594 5478.3823242188
707.2744141 9752.16796875
708.2776489 2815.771484375
END IONS
BEGIN IONS
TITLE=ADAR-1d-DSBU-3.741.741.4 File:"ADAR-1d-DSBU-3.raw", NativeID:"controllerType=0 controllerNumber=1 scan=741"
RTINSECONDS=279.4183156
PEPMASS=466.845550537109 111934.1953125
CHARGE=4+
101.3488922 734.8623046875
102.9705505 737.5126342773
140.9212646 1901.9313964844
158.9284515 2668.8271484375
159.0084534 2218.3259277344
176.9388123 3696.2241210938
177.0180206 1771.2814941406
178.3193207 1660.9294433594
186.9235535 2681.05859375
188.9190521 1341.166015625
194.9495087 1575.0366210938
197.2474976 1203.8817138672
204.9342499 10593.248046875
206.9290924 5050.4677734375
206.9519196 2781.8449707031
214.918457 30788.576171875
214.9397583 2168.8532714844
218.913147 1107.8072509766
220.9347839 3936.7255859375
222.9446411 7772.7592773438
224.9399109 10403.3828125
232.9290009 158790.375
233.932373 4973.8491210938
234.9286346 1989.2697753906
234.9609985 2649.4340820313
236.9219666 4004.9526367188
240.918869 1456.0651855469
242.9623718 7481.5952148438
244.9960327 1643.5716552734
246.9444733 1464.7473144531
250.9395599 275111.5
251.9432678 10011.935546875
252.9401245 5175.9243164063
254.9319611 5575.2329101563
258.9303284 1866.4871826172
260.9716187 26614.904296875
262.9736023 1324.2800292969
263.0038452 2347.0573730469
264.9562683 3455.595703125
268.9501648 5188.6240234375
278.9829712 12716.298828125
282.9060974 8395.1435546875
284.9389954 1993.9310302734
286.9362488 1480.3624267578
288.966095 16880.30859375
291.0013123 1618.1239013672
292.9547729 1353.8989257813
299.9820557 1931.0158691406
300.916626 14743.818359375
306.8964233 2418.9289550781
306.977478 18799.912109375
312.8581848 1381.7149658203
317.9929504 1567.0301513672
318.8764343 9998.3427734375
319.0145874 2956.7797851563
320.9064331 2050.9982910156
324.8959961 1993.2687988281
328.9597473 2111.724609375
330.8662109 1486.4262695313
331.8451233 1688.9141845703
334.8930359 2802.4763183594
336.8862915 45325.390625
338.9167175 2814.6779785156
344.8768005 28387.412109375
345.0519409 2173.2624511719
346.9104004 4691.4814453125
347.9109497 1645.1538085938
348.8688965 1801.2913818359
349.8572083 10641.7412109375
350.8952942 6372.5092773438
352.8592834 2086.2370605469
353.8501892 3044.7553710938
354.8531189 1721.61328125
354.8980103 29925.578125
355.8716431 4488.0849609375
356.1522827 1567.2689208984
358.8927002 1999.9499511719
361.0314331 1884.4426269531
362.0232849 1798.98046875
362.8872375 144530.609375
363.890564 7929.705078125
364.887207 2887.5517578125
364.9293213 15109.2109375
365.9191589 1631.2744140625
366.1250305 1544.5926513672
367.868042 4384.0131835938
370.8729553 7264.1938476563
372.8638 2789.962890625
372.9101563 3516.8142089844
374.9525757 1744.9973144531
376.8618164 10568.1904296875
378.8580627 4779.7250976563
380.8982544 116506.5625
381.9035339 7179.1918945313
382.8400879 1831.3553466797
382.893158 5240.8452148438
384.0677795 1911.041015625
384.59729 1630.2766113281
384.8912964 1735.6398925781
388.8847961 6333.2841796875
389.8263245 1899.9322509766
390.9291382 5907.0522460938
391.9512634 26133.552734375
392.8769226 6441.2236328125
392.9325562 2368.2124023438
393.2987366 7791.5913085938
393.8149719 1808.5181884766
393.8854065 3450.2290039063
393.941803 1896.1591796875
394.0012512 4560.171875
394.8695679 2599.9685058594
398.8080139 2744.5886230469
398.8695679 5611.3818359375
399.8338318 4675.8515625
400.0227051 3354.361328125
403.0075684 6209.173828125
404.8545837 11418.8037109375
406.8527527 7269.7646484375
408.8440552 1641.7440185547
409.9626465 3519.2985839844
410.8276367 3747.6064453125
410.8922119 4123.7309570313
411.8216858 3232.2729492188
414.5337524 1977.7492675781
414.8460388 2516.4125976563
415.5930786 1902.3395996094
416.8190918 7789.1352539063
416.8706055 1573.3842773438
416.881134 2267.7893066406
417.8419495 3283.265625
418.846283 4952.2563476563
422.8296204 5433.2651367188
423.5370483 2987.9431152344
424.8681946 2142.9650878906
425.983429 4766.212890625
427.5921936 2049.1325683594
428.8244324 1943.3448486328
429.8291931 2429.5634765625
430.9614563 1656.3204345703
432.8521729 6439.2260742188
432.9711914 1593.9467773438
433.0887451 1726.7878417969
434.8285522 5263.0297851563
436.5993958 8650.6845703125
436.8515015 2647.7482910156
437.0993652 3656.6477050781
437.8300476 5053.6870117188
438.0557861 1910.8975830078
438.928009 2055.181640625
440.8466492 5398.505859375
443.9904175 2672.3427734375
446.8428345 2307.1706542969
448.8352661 23085.599609375
456.8364258 4052.4853515625
458.8579407 30191.203125
459.8646851 5702.63671875
460.8538208 5154.591796875
461.8067932 5940.6357421875
462.8521423 3401.1108398438
465.7901001 1898.7761230469
466.1855469 3631.3090820313
466.8552551 12689.7119140625
467.1036072 115311.171875
467.8185425 2667.3251953125
468.105011 15481.365234375
470.8345032 2475.7761230469
471.8556824 2011.3140869141
474.8345337 74304.4609375
475.835907 5642.3159179688
476.8720703 14504.494140625
477.8684692 2597.5690917969
478.8283997 1563.5102539063
484.1904602 4581.7431640625
484.8534241 6685.869140625
486.016571 5389.5649414063
488.8479919 2318.1235351563
492.8457031 46016.3671875
493.8493958 3433.607421875
494.8421021 1729.2322998047
502.8679199 4433.171875
503.857666 2351.2890625
510.850647 3582.3051757813
512.8404541 1679.4772949219
528.8222046 2205.0991210938
552.7817383 2203.8798828125
578.795166 4817.3852539063
585.9597778 2269.029296875
588.8098755 3298.265625
590.8009644 1736.3430175781
604.8012085 6206.9897460938
614.7698975 1596.3663330078
615.9679565 4586.0063476563
616.7861328 2466.3217773438
622.8048706 1931.6164550781
644.7663574 1608.1772460938
646.7642212 1667.4127197266
648.7492065 2593.6179199219
664.7339478 5714.1743164063
682.7368164 2227.138671875
690.7628174 5135.8115234375
692.7651367 2178.7219238281
708.744873 1588.9125976563
733.9047241 2497.6677246094
1003.622498 1366.6983642578
1007.445068 1328.3148193359
1019.000488 1549.4763183594
1167.011719 1393.4737548828
1517.639771 1429.0301513672
END IONS
BEGIN IONS
TITLE=ADAR-1d-DSBU-3.750.750.4 File:"ADAR-1d-DSBU-3.raw", NativeID:"controllerType=0 controllerNumber=1 scan=750"
RTINSECONDS=282.4593768
PEPMASS=568.847839355469 111220.3984375
CHARGE=4+
134.0848236 637.5493164063
144.0637817 1425.1812744141
159.0092926 1239.1065673828
166.3885651 713.7702636719
176.9398499 1721.8911132813
178.3208923 1968.3991699219
186.9242706 1142.5679931641
190.7311707 734.0056762695
204.9340363 3214.3857421875
206.9305878 1450.2880859375
214.9183044 21607.99609375
214.9402771 1738.5510253906
216.9521332 1424.7305908203
220.9355316 3186.9880371094
222.9437714 1187.93359375
232.9289551 59173.171875
233.932663 1904.2559814453
234.9310608 1305.8387451172
234.9603882 1401.1770019531
236.9225616 2068.1206054688
242.961319 10728.9130859375
244.9935608 4385.3569335938
250.9396362 23251.083984375
260.9715881 21922.19921875
261.9767456 1228.9370117188
263.0042114 1885.6420898438
272.9897156 3169.3405761719
278.982605 3640.4443359375
282.905304 6571.3173828125
288.8890076 946.0186157227
288.9248352 3301.2214355469
288.966095 20496.009765625
291 2372.0305175781
300.9164124 3374.4387207031
302.8992615 1019.6958618164
304.8959656 1474.29296875
306.9768677 7190.9467773438
309.8632813 1276.0404052734
316.8837891 1000.9874267578
318.8778992 2927.5627441406
320.9031982 2423.9626464844
336.8878174 4309.4926757813
338.914856 2285.4660644531
344.8772888 13837.5224609375
348.8651428 1012.5899658203
350.8944092 4685.2802734375
354.8984375 1687.0769042969
355.7248535 915.1016845703
362.887207 26396.44921875
363.8920288 1358.4875488281
366.8772278 1520.3355712891
372.9194946 5069.724609375
373.9038696 1067.8864746094
374.9547729 4651.99609375
375.9530945 934.6699829102
376.8599243 2302.1169433594
376.9518433 1153.65234375
378.8587952 1569.4796142578
380.8511047 2738.0493164063
380.8981628 11286.4375
388.8792419 1744.4650878906
390.8751831 1488.9372558594
390.9292603 12194.232421875
391.931366 1153.0364990234
398.8646851 1348.5404052734
404.8560181 19082.87890625
406.8536682 2250.7219238281
412.863739 4233.525390625
416.8719177 2655.998046875
417.5465088 1496.8631591797
418.8446655 1674.0811767578
422.8317566 2332.9912109375
425.1037292 1059.6938476563
430.8739014 2328.4470214844
430.9654236 935.5477294922
432.8537903 13522.2587890625
433.8096313 2447.7734375
438.8726501 3198.8842773438
438.9505005 854.3284912109
439.8002014 1256.0115966797
444.9851379 960.5977783203
446.8339233 1329.1494140625
448.8372192 17709.978515625
450.8772278 1488.1005859375
452.8297729 1679.5831298828
455.9897766 2254.365234375
456.8169556 1475.3555908203
456.8941345 2606.7827148438
457.81427 1127.1240234375
458.8566284 6288.578125
459.805603 1484.8813476563
460.8511353 1700.2171630859
461.8048706 2288.0622558594
465.0950928 1181.0843505859
466.8483887 5257.2299804688
473.7997742 1831.1853027344
474.8345642 56672.63671875
475.8338318 4931.5834960938
476.8771362 2379.7241210938
477.5454407 1336.12890625
478.8279419 4222.7495117188
478.905426 1345.9896240234
483.8571777 1250.0068359375
485.506012 2159.43359375
486.8993225 3272.6157226563
488.8487244 1185.5864257813
490.8071594 7785.1435546875
491.8148804 1379.0977783203
492.8461914 24799.37890625
493.0887451 10723.0009765625
493.8535461 2452.8288574219
494.836792 1495.7261962891
499.8634033 1595.0242919922
500.8504028 5377.15625
502.8782349 12098.9453125
503.882019 2580.9313964844
503.9707031 1219.4309082031
504.9107971 2490.6049804688
510.857666 1613.611328125
511.1010742 23911.8984375
512.8444214 2874.0539550781
518.8303833 2299.6791992188
520.8882446 1452.9919433594
522.8781738 1365.1599121094
523.100647 1676.7249755859
523.982605 1888.7064208984
527.8297729 2420.537109375
532.8392334 1735.8862304688
539.0835571 1221.9567871094
540.7835083 6884.5375976563
541.7849731 12633.9560546875
548.8018188 1717.8542480469
557.0991821 1260.0875244141
558.7939453 5065.0112304688
561.8331299 2127.7250976563
568.803833 2524.90625
568.9171753 1118.9821777344
576.805481 2837.431640625
578.7911987 6243.5942382813
586.788269 1817.8977050781
588.8147583 4929.412109375
596.8015747 1471.0319824219
602.776001 6692.4897460938
604.7931519 28074.638671875
605.8087769 3155.0678710938
606.8146973 3774.337890625
617.829895 1752.2264404297
620.7949829 1492.9772949219
622.8039551 8504.2734375
632.8369751 1495.1625976563
636.776062 2456.2651367188
682.751709 1704.6375732422
708.7484741 1521.8972167969
718.7694092 3375.0219726563
732.7323608 2487.1774902344
734.7513428 11977.484375
735.7664185 1436.62109375
745.9310303 1390.2919921875
794.6870728 2538.9328613281
838.7154541 1480.5675048828
848.7174072 1421.6323242188
864.6976929 1971.8950195313
906.6394043 2407.4333496094
END IONS
BEGIN IONS
TITLE=ADAR-1d-DSBU-3.789.789.4 File:"ADAR-1d-DSBU-3.raw", NativeID:"controllerType=0 controllerNumber=1 scan=789"
RTINSECONDS=296.8621449
PEPMASS=309.42 356424.40625
CHARGE=4+
101.0601501 3213.3742675781
102.0558167 913.1116333008
102.9709015 9163.3701171875
106.0325241 5425.4716796875
114.9086304 1092.0252685547
117.0918198 987.4168701172
120.9811554 6256.75
125.0714645 1618.5744628906
129.1025238 5423.0346679688
130.087326 8320.57421875
131.0131836 1631.5559082031
137.0697937 1898.3568115234
137.0958099 1302.0184326172
140.0819397 3570.1608886719
140.9204407 4384.630859375
141.0674286 1609.9140625
145.5578613 1378.9346923828
147.1132813 8854.3427734375
152.0824127 4649.7846679688
153.0665283 1374.7088623047
154.098053 2398.2858886719
155.2474823 1605.9388427734
158.9283295 22254.591796875
159.0084686 9708.169921875
159.0765076 1359.4239501953
164.0821075 2042.1214599609
170.0922546 1674.4697265625
170.864212 1484.5336914063
171.1149139 2192.5478515625
175.1195068 3360.6755371094
176.9389648 47028.4375
177.0190277 11333.0029296875
178.0601349 1688.5775146484
178.3009338 2082.3771972656
178.9014435 2508.1237792969
178.9345245 5435.6220703125
179.0907593 6942.1767578125
179.903595 9833.0185546875
180.0744324 2069.412109375
180.9329681 1985.2589111328
182.0932465 3683.5866699219
184.5394287 6070.8081054688
186.9234161 16584.01953125
188.919281 2722.8679199219
193.5447693 8366.140625
193.9182892 1776.4932861328
194.0461121 2484.7224121094
194.9306183 2283.1704101563
194.9496918 28288.232421875
196.944931 5145.5205078125
197.102829 3971.8083496094
198.9415436 3574.5051269531
199.5447235 20989.65625
200.0456085 3343.6293945313
200.5436249 1518.0383300781
203.9038239 3396.5783691406
204.9340363 66924.4921875
205.9369202 1957.7583007813
206.9297333 14375.654296875
206.9667206 4226.6391601563
207.0855408 1824.4978027344
208.9252777 1680.0159912109
208.9561462 3639.9340820313
209.0932922 1493.9202880859
210.9227905 1523.2414550781
210.9509277 3131.7609863281
212.9261627 1524.8100585938
213.5415497 1696.9427490234
214.918396 54898.32421875
216.9511871 5179.021484375
218.9120331 1562.1434326172
218.9497375 7277.5424804688
221.9150543 6809.6684570313
222.9445801 81022.9140625
223.1192322 2955.359375
223.9479828 3005.4223632813
224.9403534 36214.11328125
226.1201477 2962.5874023438
226.9376373 2725.6416015625
226.9659119 1741.1857910156
227.0585175 3972.4267578125
227.1035461 4170.4111328125
228.0586548 1653.5762939453
228.9338684 4293.1860351563
228.9615936 4873.4873046875
230.9558105 3347.1166992188
232.9290009 377263.5
233.9332581 14569.0302734375
233.9584045 2697.7321777344
234.9309845 8173.5888671875
234.9618378 42700.05859375
235.5640106 2445.4106445313
235.9629517 6058.5771484375
236.063797 36691.66796875
236.5658722 8657.814453125
236.9221191 11232.1142578125
236.9571075 4485.685546875
237.0662689 3259.484375
242.9585876 4372.2197265625
243.0742035 1680.263671875
243.4038696 2523.8410644531
243.6253815 2619.5842285156
244.0221863 1383.0574951172
244.9683533 2282.37109375
244.9955444 6987.3579101563
245.0704193 3213.9379882813
245.9602509 1971.0142822266
246.9441833 8751.36328125
248.7482758 3949.5871582031
248.9244843 3223.8610839844
250.0854034 14540.56640625
250.1536255 15808.626953125
250.5870209 3058.0173339844
250.9395752 860712.375
251.1378479 3080.0354003906
251.5326538 6012.5854492188
251.9432678 32051.236328125
252.9406891 23187.27734375
253.0752106 5539.1694335938
253.9352112 2421.2758789063
254.9326019 27688.64453125
255.8950806 5904.8916015625
259.0894775 2134.5493164063
260.9711609 13431.98828125
262.1442261 2857.7260742188
262.9755554 6942.2451171875
263.0041504 16608.423828125
263.573822 5124.03125
263.971344 14244.171875
264.0030823 3127.4560546875
264.0784302 2830.87109375
264.1456604 6322.8408203125
264.5814514 5242.8510742188
264.9547119 12834.748046875
265.0786133 2311.2377929688
266.9318848 3013.1958007813
268.1630554 3052.1328125
268.9502258 10496.23828125
270.0468445 2338.9938964844
273.5878601 6501.8720703125
273.9567566 1992.1875
274.0877991 2328.2998046875
274.9050598 2824.357421875
275.1509094 2664.5495605469
275.2008972 4259.201171875
275.971283 2078.3154296875
276.9558716 2863.4790039063
277.951416 1987.0328369141
278.5773621 2194.4855957031
278.9023438 2211.5192871094
278.9837646 6837.29296875
279.9668579 3148.8100585938
280.9064331 4032.3544921875
280.9403076 1955.7258300781
280.984375 2537.5278320313
281.0562439 2031.7559814453
281.1735535 3324.1782226563
281.9824524 4548.8916015625
282.9309692 4724.7768554688
285.5926208 6481.94921875
285.9064026 2493.9631347656
286.0892334 4088.9245605469
288.8862 5300.3793945313
288.9415588 5774.7368164063
289.9115906 5292.0141601563
290.9986572 3841.3588867188
291.1564026 9650.9541015625
291.9687805 8633.2216796875
292.1408386 3710.6782226563
292.1750183 21873.064453125
293.1617126 7780.7978515625
293.2098999 3429.6069335938
294.598175 11067.72265625
294.913147 2776.2407226563
295.0999756 4195.1420898438
298.9048462 2338.6301269531
299.0601807 3279.7390136719
300.9419556 2070.0627441406
301.9178162 13736.0537109375
302.9330139 2768.181640625
304.9255371 4817.8540039063
306.8972473 6747.3754882813
306.930542 2204.8356933594
308.9046326 11775.8076171875
308.9706726 6191.40234375
309.050415 6367.77734375
309.1325378 2969.6335449219
309.1676025 54069.3203125
309.2050781 17837.904296875
309.9028931 2828.3688964844
310.0852661 2756.6604003906
310.1502075 17324.1796875
310.1869202 52349.81640625
310.9180298 6050.3198242188
312.9144287 6204.4306640625
316.8798218 2323.4699707031
316.9473572 2043.5892333984
317.8983154 5117.2172851563
319.0140076 4576.1801757813
319.9298706 8322.50390625
320.9057007 4059.1486816406
326.8851013 14226.4169921875
326.9220276 29442.037109375
326.9731445 8755.1591796875
327.0184326 4016.1555175781
327.1456299 3367.4377441406
327.1842346 2714.1313476563
327.8830566 4242.8872070313
327.9692383 2429.3862304688
328.0140991 3050.1457519531
328.8889465 2303.5681152344
328.9300842 5116.4614257813
330.9273071 7781.5874023438
332.884552 2673.2145996094
336.8905334 3520.9228515625
338.8786621 3822.298828125
344.8739319 3360.7875976563
344.9362488 7941.3666992188
345.8671265 2489.5744628906
345.9090271 33382.234375
346.1842346 1959.626953125
348.8658142 17696.767578125
348.9085388 2506.9404296875
349.1738586 3904.431640625
349.8556824 2185.3269042969
350.8635864 3129.5388183594
357.9091187 5300.9516601563
360.8826904 2720.4904785156
362.8860474 38974.171875
363.9202576 22884.6953125
364.6016846 2172.3937988281
364.8770142 3102.654296875
364.9236755 2118.1770019531
366.874176 7155.5791015625
374.8916321 8664.7587890625
375.9192505 20972.35546875
376.8622437 13512.1845703125
376.9185791 2817.8044433594
377.9562378 2229.1320800781
379.1086121 2052.0454101563
380.8484497 1738.8564453125
380.8976135 28140.25390625
382.8865051 5274.9174804688
384.8389282 2994.3989257813
384.8873901 2949.4450683594
385.8983765 2117.2048339844
388.8774109 3991.5849609375
393.9302979 8469.7119140625
394.8702087 1895.8597412109
396.8922119 1851.7520751953
398.8580017 3771.4008789063
400.8930359 3498.1879882813
402.8917542 2388.3349609375
403.8506165 2241.2973632813
403.9132996 5664.8188476563
404.8542786 11756.10546875
420.8416138 1981.1055908203
422.8213501 2148.3864746094
422.888031 2796.447265625
440.8335571 3881.0422363281
447.2318726 4720.1791992188
486.2433472 5961.8500976563
487.2304688 2330.8784179688
504.2545776 14857.595703125
505.2555847 3579.4936523438
520.2270508 2766.8239746094
END IONS
BEGIN IONS
TITLE=ADAR-1d-DSBU-3.799.799.3 File:"ADAR-1d-DSBU-3.raw", NativeID:"controllerType=0 controllerNumber=1 scan=799"
RTINSECONDS=300.2668158
PEPMASS=885.019348144531
CHARGE=3+
106.9505539 470.1197814941
107.30616 192.738861084
107.3144531 223.708114624
108.5176468 202.2207183838
108.9940567 216.7050476074
120.0030289 245.3026885986
122.9241867 546.1873168945
131.9636688 261.2771911621
133.8081055 224.1876220703
144.1320953 259.616027832
146.34375 258.3433532715
146.9893646 654.4753417969
147.0134125 267.3813171387
158.9640198 381.3998718262
214.9194031 868.8530273438
220.9121246 481.7991027832
220.9351959 6301.0415039063
226.9519348 436.7684326172
232.9291229 2266.5124511719
239.987442 343.492767334
242.9602814 508.9317016602
250.9385986 750.82421875
252.9506989 600.1802368164
260.9705811 804.2484741211
282.9057922 3779.642578125
288.922699 5087.498046875
289.9248352 418.2227783203
300.9156494 1120.150390625
304.8979492 1025.9926757813
318.8767395 450.897644043
334.9143372 638.0798339844
344.8757935 1804.1143798828
350.8937073 5305.0439453125
362.8884583 2898.7468261719
366.8706665 473.8824768066
372.9178772 388.9985046387
376.8995056 441.0393066406
380.8978882 760.2643432617
390.9302673 1985.154296875
391.9156494 378.7254943848
412.8638611 1193.4309082031
416.8726807 625.9977416992
422.8355713 385.366973877
432.8516541 2133.478515625
434.8564758 445.5135192871
448.8356934 2126.5100097656
458.8591614 610.0327148438
461.8018799 649.704284668
466.8506165 414.5817565918
474.8348083 10532.0947265625
475.8362427 749.8276367188
476.8327637 454.2410583496
478.8299866 614.3336181641
480.8514709 944.2882080078
488.8521729 931.535949707
492.8473206 2843.4873046875
496.8330994 539.7846069336
502.8769531 3248.5568847656
503.8641052 1276.720703125
520.8918457 380.1599731445
528.821106 422.00390625
542.8247681 823.0041503906
552.7921143 461.6117858887
578.7921143 2230.4104003906
588.8099976 367.9625854492
596.239624 826.5291137695
602.7814331 402.2795715332
604.7938232 7850.7954101563
605.8046265 976.7763671875
606.7958984 663.9661865234
608.7945557 655.5553588867
612.7792358 503.7167663574
618.8109131 1750.2646484375
622.802063 2265.6567382813
624.7950439 1189.7083740234
632.8369141 1177.5450439453
633.824707 921.6698608398
636.7960205 418.1615600586
640.7668457 2061.8344726563
642.7880249 488.1393127441
650.8502197 624.2194824219
666.7602539 628.4369506836
672.7767334 667.7896118164
680.7662354 727.2533569336
682.7513428 1116.1516113281
702.7443237 519.882019043
708.7612915 1620.8103027344
714.7389526 683.9356079102
718.7804565 709.63671875
720.7525635 953.0658569336
726.7626953 659.1115112305
727.7167358 418.7358703613
732.7285156 458.5274658203
734.7489624 5100.9594726563
735.7597656 893.1702270508
736.2993774 932.8827514648
736.7595215 712.0097045898
738.7441406 749.7642822266
740.744812 642.9633178711
742.734314 652.9893798828
744.7209473 496.563079834
748.7566528 2006.5717773438
752.7652588 624.8198852539
754.7592163 917.0417480469
755.7481689 544.633972168
766.7225342 756.6354370117
770.729187 1429.4190673828
772.7478027 615.9796142578
780.3253784 951.6419677734
780.5378418 492.2970275879
783.0218506 742.8368530273
788.7266846 514.3506469727
802.7254639 802.1636352539
806.7819214 1004.415222168
810.7093506 523.3771972656
812.7090454 650.731262207
816.7283936 559.9527587891
838.7161255 981.4296264648
839.5219727 613.701171875
857.6767578 554.3483276367
864.7067261 3268.4367675781
865.7210693 756.3193359375
893.7398071 601.6307983398
900.6789551 650.2265625
905.9609985 424.2240600586
906.647583 743.8099975586
968.6608276 701.2426757813
978.7046509 529.4568481445
994.6673584 2377.3698730469
998.6557007 469.825012207
1008.661438 551.4443359375
1036.608765 594.1537475586
1062.665283 486.9544372559
1124.63269 1121.5183105469
1153.624512 511.8421630859
1254.600098 529.1413574219
1900.445679 401.7551269531
1971.894165 471.8580322266
END IONS
BEGIN IONS
TITLE=ADAR-1d-DSBU-3.819.819.3 File:"ADAR-1d-DSBU-3.raw", NativeID:"controllerType=0 controllerNumber=1 scan=819"
RTINSECONDS=307.7531387
PEPMASS=396.884979248047 363328.90625
CHARGE=3+
102.9707108 2438.4738769531
104.773262 674.2958374023
107.4903107 897.091003418
112.4756851 889.4006958008
120.9810791 1413.7331542969
124.0702744 865.3137207031
129.1029816 2895.900390625
130.0868988 2491.2048339844
134.0736084 991.2469482422
137.0692444 1609.732421875
140.9204559 2311.2204589844
142.086853 1348.7825927734
147.113327 2423.5063476563
155.8643341 1233.7143554688
158.9285126 6403.2641601563
159.0083008 12232.45703125
162.96521 1087.6158447266
169.9229889 1259.6998291016
170.9580841 1595.0703125
175.1208038 1484.9722900391
176.9393768 11442.7763671875
177.0197449 11504.5595703125
179.0910797 2793.32421875
185.0926056 4620.4482421875
186.9236755 8683.7255859375
188.9181213 6639.921875
194.9494934 7015.0424804688
195.8132172 1301.6761474609
198.9586945 2013.9794921875
200.0399933 1327.5941162109
203.1032257 4633.3955078125
204.9342957 32582.255859375
206.9299164 27792.208984375
214.9185791 36835.328125
215.923645 2124.7092285156
216.0307159 1567.2176513672
218.9131165 2327.7185058594
218.9495392 4567.7412109375
222.9446411 30255.494140625
224.9402466 48765.35546875
226.9372559 2445.3293457031
228.9341278 5365.5341796875
230.9163666 3128.6928710938
232.9290924 219523.84375
233.0581055 2646.3308105469
233.9324951 7002.3793945313
234.9326172 2988.3076171875
234.9627686 4588.2231445313
236.9214478 6938.234375
236.9618378 1945.8977050781
241.1169739 3443.7229003906
242.9616089 18100.83984375
243.946579 4001.1823730469
245.9612579 1735.1730957031
246.9141998 2475.9738769531
246.9442749 13212.6484375
250.939621 429973.25
251.9431305 14981.6923828125
252.9420624 9305.8759765625
253.9345856 1888.2778320313
254.9316406 15395.5517578125
256.8959351 3699.1166992188
256.9828796 2367.2795410156
258.8941956 1864.4020996094
258.9477539 8369.18359375
260.8930969 3453.4389648438
260.9718628 75090.3984375
261.9542236 17201.880859375
262.0065918 1512.0202636719
262.9745483 2217.5310058594
263.0065308 2994.9184570313
264.9552917 12233.26953125
266.9279175 2517.8439941406
267.0754089 1946.1687011719
268.9507751 8340.9423828125
272.9612122 4175.1044921875
273.9578857 1940.9526367188
274.9066467 5236.189453125
275.9943848 8879.609375
276.9022827 3073.26953125
276.9563293 6477.9018554688
276.9967651 1486.4035644531
277.9498901 1706.9580078125
278.9031677 4833.8852539063
278.9507446 3061.0441894531
278.982605 37085.328125
279.9660339 13847.2822265625
280.8993835 2628.0620117188
281.9667664 1893.6770019531
282.9063721 27861.896484375
284.8904114 12283.9599609375
284.9373169 17342.72265625
284.9701538 1496.3713378906
285.9404907 3552.5900878906
286.8735657 1908.4692382813
287.9968567 1499.4919433594
288.8874512 8806.5146484375
288.9684448 12987.2041015625
290.9215088 2669.0258789063
291.9466858 2294.375
292.9165344 1642.1358642578
292.9511414 8722.8681640625
292.9872437 2840.0490722656
293.15979 4155.3833007813
293.4513245 2538.1066894531
293.9559937 2072.7163085938
295.0603638 1878.0950927734
297.0655823 8438.9423828125
300.9165649 42645.1640625
300.9525452 4434.6220703125
301.0038757 5577.7690429688
301.9196472 4567.146484375
301.9554443 5478.4545898438
302.455658 1716.7640380859
302.899231 19643.9296875
302.9399719 2378.3671875
302.9804993 1724.9116210938
303.9486389 2121.2133789063
304.9251709 1783.5688476563
306.8981323 13315.5615234375
306.9435425 3320.7951660156
306.9785156 12461.291015625
307.9036255 1537.0487060547
307.9504395 5016.216796875
308.88974 1695.53515625
308.9477234 1596.3386230469
309.9547119 3510.0671386719
310.8885193 5101.6235351563
312.8530579 5538.5703125
312.9155579 9032.3837890625
313.2080383 1881.4412841797
313.9988098 4267.0688476563
315.5704651 1672.6423339844
315.9537659 6791.9853515625
316.512146 3067.0939941406
316.8808289 3685.1818847656
316.9183655 4926.3393554688
316.9561157 2581.8635253906
317.0177002 2138.2016601563
318.8782959 12795.7509765625
318.972168 1727.56640625
319.0133362 10691.4521484375
320.9049683 25897.12890625
322.8735046 3251.01171875
322.9981384 5297.6538085938
323.1453247 3753.6477050781
323.9342651 2643.9096679688
324.906189 1913.8132324219
324.9607849 2096.9790039063
328.8984375 3614.7241210938
330.5737 2734.6706542969
330.8633118 39923.5234375
330.9264221 9994.765625
331.0305176 1928.1733398438
332.032959 2656.8020019531
332.191864 2284.3754882813
333.0329895 2476.9621582031
334.8921509 8072.5634765625
336.574646 3478.5610351563
336.8880005 70647.8828125
337.1862793 22632.796875
337.8903503 3337.0200195313
338.9169006 23070.146484375
339.921936 1717.1619873047
340.8439636 2766.55859375
340.8832092 5558.8598632813
341.9483948 2267.4523925781
341.9923706 12034.841796875
344.8751526 10536.0205078125
344.9188232 2076.2458496094
345.0578308 1743.1995849609
345.1601563 4522.5122070313
345.9101257 2470.7006835938
347.8613892 3225.9743652344
348.8709106 11551.2041015625
348.9486389 2743.7521972656
349.8582764 3947.921875
350.0505981 2960.9641113281
350.2018433 12502.8828125
350.559845 4404.0634765625
350.8586731 7485.0146484375
350.8999939 4183.7778320313
350.9414063 8013.3901367188
351.2044067 4617.9985351563
352.905304 2945.2683105469
353.1901245 4281.1655273438
354.8988647 36980.7265625
354.9421692 1987.7396240234
355.9145813 2112.7978515625
356.9205017 5264.1733398438
357.8731079 2561.6896972656
358.8944702 3906.1169433594
359.5637817 2367.4038085938
362.8874207 41837.296875
363.4387207 2554.7700195313
363.8852234 1997.7974853516
364.8825684 3020.826171875
364.9259644 5519.6591796875
366.8792725 3892.3447265625
366.9591675 2038.0576171875
367.8652954 7991.1958007813
368.2125854 10126.017578125
368.8697815 18372.4765625
368.9168091 2185.9797363281
368.9529114 2323.7294921875
369.2140503 2402.7858886719
369.8736572 4709.7529296875
372.9174194 3891.919921875
373.9054565 6498.91796875
375.657959 2395.9138183594
375.9230042 2202.8586425781
376.8598633 12114.5830078125
377.1782837 2380.85546875
378.1950989 2749.0100097656
378.8554077 38652.65234375
379.2085876 34803.11328125
380.1936646 3959.0227050781
380.8537292 3192.8061523438
380.8999329 27970.298828125
381.9021912 2235.0834960938
386.9011536 13589.28125
387.8904114 2855.8913574219
388.8737183 2588.525390625
389.8161621 2083.9748535156
390.8757629 2271.095703125
390.927887 7577.4155273438
391.9135742 6662.9360351563
396.0797729 5569.2885742188
396.2080994 9958.9560546875
396.8268127 1675.3316650391
396.8761902 16752.220703125
397.0801697 2826.2163085938
397.2181702 61311.37890625
397.6683044 2771.8010253906
398.8657227 3802.4731445313
401.8617859 4533.259765625
402.8721619 3273.216796875
404.8551025 10743.7392578125
405.8144836 2264.4694824219
406.8503723 10653.5439453125
410.8584595 2981.4206542969
413.8753052 2531.5859375
413.9820557 3981.453125
414.8442078 4398.9638671875
414.8929749 4131.8911132813
415.1382751 6678.2475585938
415.903595 11215.0791015625
415.9649353 2488.8327636719
418.843689 10657.6259765625
419.8937378 3755.9204101563
422.8356628 2505.4267578125
424.8636169 5635.4990234375
428.8649902 8765.033203125
430.9624939 5539.6704101563
431.879425 4772.5537109375
432.8508911 19806.595703125
436.8545837 5096.0004882813
440.8409729 1978.4291992188
442.8440857 2842.4865722656
443.1192627 2393.173828125
444.9802246 2438.4719238281
448.8354797 25501.076171875
448.8969421 1497.0910644531
454.8880005 2279.4011230469
460.8446655 2256.6579589844
461.8045654 2291.2819824219
466.8473816 5992.9584960938
468.864624 2038.8255615234
474.8342896 8585.072265625
475.8660889 4608.9482421875
478.8326721 2238.9543457031
484.8598328 2151.318359375
487.2200623 2070.2946777344
492.8462524 4629.4106445313
503.8662109 2174.6166992188
506.8128662 2185.4033203125
534.7591553 2266.2824707031
552.7787476 9711.91796875
570.7923584 4493.8974609375
576.8323364 1630.6687011719
578.7976685 1810.9443359375
588.2644043 2704.7937011719
END IONS
BEGIN IONS
TITLE=ADAR-1d-DSBU-3.829.829.4 File:"ADAR-1d-DSBU-3.raw", NativeID:"controllerType=0 controllerNumber=1 scan=829"
RTINSECONDS=311.1609283
PEPMASS=422.662780761719 360588.375
CHARGE=4+
102.9712448 984.4362182617
113.0715714 1041.4095458984
120.9809799 1513.0423583984
123.5111237 1241.0163574219
124.03965 3181.0100097656
127.0395508 1373.9353027344
129.1029205 7081.3935546875
130.0866394 4408.2670898438
139.0718384 1130.8724365234
139.0859833 1350.8735351563
140.9201202 2497.4868164063
147.1136017 9249.91796875
150.0559692 7301.7641601563
151.0632782 8365.23046875
152.0641022 1225.6427001953
155.0817719 1699.51171875
157.0978851 14112.7109375
158.9284363 4574.4638671875
159.0081482 4733.9643554688
159.6497955 1331.1175537109
162.9217834 2710.3942871094
167.0819244 6526.6318359375
168.0662384 1524.2729492188
176.9389648 8978.7314453125
177.0187988 3996.6020507813
180.9301758 2552.7319335938
182.9740448 1965.1995849609
185.0933838 7418.251953125
186.9243927 4119.7387695313
188.0374298 1769.6956787109
188.9201508 2152.0405273438
190.9197845 1642.65234375
194.9497681 7931.6723632813
196.9468689 1514.9793701172
198.9412231 5949.3310546875
203.1027985 4825.7758789063
204.9344482 17459.71484375
205.0644989 1647.2159423828
205.1012573 3738.4553222656
206.0330658 1857.3680419922
206.9294586 7850.4975585938
214.0545044 15626.5927734375
214.9186096 31104.326171875
218.9116669 3512.3210449219
218.9495239 3033.4323730469
220.9346008 3436.92578125
222.9445953 21062.1171875
224.9409332 15412.2158203125
231.0814209 1714.3283691406
232.9290161 195351.375
233.9320984 7873.40234375
234.9295502 5001.0024414063
234.9623566 8654.1142578125
235.9261017 1625.4793701172
236.9221191 19031.03125
242.9602661 6320.9692382813
246.9167023 1334.6201171875
246.9466705 8816.7255859375
248.0712433 3986.3669433594
249.0916748 8495.607421875
250.9395905 475594.0625
251.9434509 16795.78515625
252.9417114 12229.3212890625
253.9375458 2973.9755859375
254.9029236 1990.2009277344
254.9321136 44243.71875
256.8953552 2323.001953125
258.9435425 6629.8950195313
258.9973145 2128.8276367188
260.9719543 31475.650390625
261.9546204 3136.4443359375
262.1401978 5676.3510742188
262.973999 2349.4562988281
263.9735718 1676.4919433594
264.9640503 26385.14453125
266.9902649 1527.7584228516
268.0029297 2974.4396972656
268.9500122 6174.1215820313
268.9811401 1966.6887207031
272.9615479 3694.2739257813
274.9057617 3786.2531738281
274.9853821 1544.5245361328
276.955719 10420.4765625
278.9825439 20007.59765625
279.0384216 2918.0083007813
279.9673157 1501.9766845703
280.97995 2250.685546875
282.9051208 2221.1989746094
282.9747314 14414.2021484375
286.8990479 4323.7861328125
286.9354858 1825.2778320313
288.8881226 2636.708984375
288.9246826 2541.6335449219
288.96521 11617.6923828125
289.0082703 4429.203125
291.9663696 3411.8283691406
292.8781128 55027.3125
292.9157104 3021.8811035156
298.0119629 2283.9565429688
299.0229492 2990.12890625
300.9190979 3930.9233398438
301.0021057 1829.0771484375
301.9942017 1848.3552246094
302.973175 7118.4448242188
304.9081726 7845.3369140625
305.8675842 2013.8472900391
306.8970337 3898.4055175781
306.975708 10708.494140625
307.3789368 1787.3872070313
308.0021362 1716.0567626953
309.9722595 1514.8002929688
310.013855 1589.7612304688
310.8886414 238396.65625
311.8919983 4523.0991210938
311.9335022 1761.3459472656
312.9166565 3735.1130371094
315.8257751 1939.4681396484
317.0335083 1784.9327392578
318.8787231 6001.7651367188
319.0151978 4934.4155273438
320.9085083 2572.5541992188
322.8796997 4332.6572265625
327.0404663 1911.9581298828
328.8989868 141908.390625
329.9012451 2029.7836914063
330.9284058 4982.5639648438
332.0533142 6644.9584960938
333.2136841 2134.2680664063
334.8911743 2483.0065917969
336.8871765 30155.603515625
338.9173584 3235.2426757813
340.1401672 4134.6713867188
340.8817444 2270.6752929688
344.8753357 22725.275390625
345.9127808 3180.2727050781
346.9100952 13869.5556640625
348.8686523 6314.271484375
348.9082031 3426.8063964844
348.9781799 2116.1301269531
349.1724548 11045.732421875
349.8579712 2547.6877441406
349.9032898 2107.7377929688
350.0620422 2367.400390625
350.8621216 3843.9262695313
354.8954468 22002.296875
355.0265503 3031.8088378906
356.8276978 4039.4221191406
356.9141235 2175.0134277344
359.0093994 2767.3168945313
360.1385193 3013.8671875
361.9294128 2402.603515625
362.8872986 111286.40625
363.8893433 5813.1357421875
364.882782 3005.5048828125
364.9324646 8715.267578125
366.0030823 3493.4526367188
366.8412476 13031.6103515625
366.8877869 26893.462890625
368.6506958 7979.548828125
369.152771 3637.6489257813
370.8778992 4343.4819335938
370.9915466 2567.8044433594
372.0502319 3207.5578613281
372.138031 3411.0708007813
372.9099121 2708.6088867188
373.1456604 2585.45703125
375.921051 6106.0102539063
376.0241089 2521.4191894531
376.1313477 15167.0908203125
376.5865173 2133.8466796875
376.86026 13446.26171875
376.9124756 14597.90625
376.9563293 2275.7302246094
377.0118103 2736.3334960938
377.1237488 2664.7370605469
378.855957 12678.62109375
379.9979858 11486.712890625
380.4990234 3799.6960449219
380.8547974 5031.951171875
380.8984375 87860.453125
381.0032043 4777.677734375
381.0636292 3259.5275878906
381.6582642 8526.3369140625
381.8995972 5854.6762695313
382.1620178 3447.2219238281
382.8922119 5652.7036132813
383.8969421 2718.0026855469
384.8468323 6715.3583984375
384.8991394 24115.064453125
388.8823547 2659.1433105469
389.0016785 15272.5390625
390.0149841 2261.853515625
390.664978 15230.4873046875
390.8735352 3532.0212402344
390.9290161 6310.490234375
391.1664124 6011.7998046875
391.6629639 2115.1713867188
393.9364319 7920.5454101563
394.9230957 72961.34375
395.0148621 2875.9191894531
395.9400635 2845.4489746094
396.8652344 5407.9375
398.8574219 7141.359375
404.8562622 41314.7578125
405.0026245 2576.958984375
405.8582458 2188.0732421875
406.8522949 8215.4677734375
412.8478088 2981.0502929688
412.9318848 4919.0747070313
413.65979 8112.1127929688
414.1594849 4189.6962890625
418.8474731 2683.3854980469
422.0259094 2715.9719238281
422.2202148 4374.1918945313
422.3405762 2148.8547363281
422.6635742 11596.2666015625
422.8340454 76504.3359375
423.1524658 3175.7575683594
423.2042847 6411.953125
424.8622742 4504.2158203125
428.8644104 4419.8759765625
431.8764954 3272.3679199219
432.8534546 4070.0983886719
436.8641968 3148.7265625
440.0425415 2987.5153808594
440.8460693 54644.68359375
441.8460693 2227.2492675781
441.9793396 2517.3408203125
443.1162415 2809.2724609375
448.8360596 7141.7666015625
450.1335449 2996.0810546875
452.9002075 2746.900390625
454.8786621 2529.818359375
455.9944458 4060.6166992188
456.9848328 2003.5306396484
458.8588562 16889.5390625
460.8525391 3409.5053710938
461.8019104 3510.0307617188
466.8408508 2251.4582519531
474.8349915 57375.50390625
475.8409729 3027.533203125
476.8601379 5107.9770507813
478.8259277 3191.7197265625
482.8193054 2517.6408691406
492.8458252 29466.6875
494.8448486 2463.6184082031
498.0401611 4617.4926757813
500.7576599 2215.4194335938
500.8340149 2312.5747070313
502.8802795 7071.9970703125
505.2268066 2032.9459228516
509.2045593 5712.1953125
518.7702026 3883.888671875
527.0682373 5841.9389648438
531.9349976 2229.3039550781
540.0618896 3954.7683105469
545.0783081 4455.8442382813
555.0592041 2310.6887207031
578.2236328 5022.1557617188
585.9611816 4134.8247070313
596.2364502 56251.1953125
597.2437744 12912.42578125
598.237793 5487.1489257813
603.9592896 2583.9860839844
604.7925415 10740.6875
606.8070068 2194.4477539063
610.2521973 6231.7548828125
611.2601929 2265.7900390625
648.7401733 2073.5444335938
679.2698975 5749.24609375
680.2772827 1833.3857421875
723.6900024 1951.7742919922
743.2644043 9133.9560546875
744.2733765 3957.2326660156
745.2740479 2287.6091308594
1162.178467 1671.8046875
END IONS
BEGIN IONS
TITLE=ADAR-1d-DSBU-3.837.837.3 File:"ADAR-1d-DSBU-3.raw", NativeID:"controllerType=0 controllerNumber=1 scan=837"
RTINSECONDS=314.5997224
PEPMASS=458.855743408203 1260260.375
CHARGE=3+
104.2862015 798.4025268555
125.1537704 1139.1909179688
129.1034698 1091.6301269531
137.0672607 1246.0809326172
140.9102936 1250.1865234375
140.9210205 4263.9907226563
158.9273376 2038.3153076172
159.0078888 4020.5666503906
167.0555115 2748.1923828125
176.9381409 5314.3549804688
177.0182037 3741.4008789063
178.3204346 3177.5900878906
182.9017944 2563.376953125
186.9231567 6194.6240234375
194.9494781 2500.8876953125
204.9338226 10575.2763671875
206.9292297 5781.66796875
214.918457 65667.90625
215.9223175 2768.2995605469
218.7941742 1342.1137695313
218.9119568 1390.9968261719
218.9483795 1593.9383544922
220.9351654 2071.8833007813
222.9447021 13671.3310546875
223.0653381 1808.3533935547
224.9399719 9828.744140625
225.0441132 3157.7185058594
228.935257 2264.5483398438
232.9290009 368392.3125
233.9324188 10386.2548828125
234.93396 1810.5230712891
234.9610901 7538.06640625
236.9210358 3840.8859863281
239.0950623 5057.208984375
242.9597473 5350.27734375
246.9452667 8181.4409179688
250.9395905 707795.875
251.943222 24023.03515625
252.941452 5456.1083984375
254.9330292 9800.2392578125
256.8950806 1647.0150146484
258.946991 3124.8444824219
260.9716187 26184.12890625
261.9559937 4014.5234375
263.0051575 2046.0002441406
264.9550781 6509.3828125
268.9507141 10481.5048828125
270.8795471 2363.7587890625
274.9064636 3046.4069824219
276.9546204 4158.4389648438
278.9010315 1778.9088134766
278.9819641 13289.134765625
282.9058533 2162.3625488281
284.9378662 7883.9501953125
286.9360657 3670.9890136719
288.8884888 5888.16796875
288.9661255 16696.9296875
290.9192505 3059.2385253906
292.9577026 1901.0723876953
295.0641174 1728.3234863281
299.0621948 3873.1462402344
300.9176636 3695.2407226563
301.9187927 4131.7626953125
302.8993835 2324.0065917969
302.9457092 5105.025390625
303.8726807 1855.4378662109
304.9473267 1430.474609375
306.8972168 9818.6083984375
306.9759827 11476.7294921875
309.1254578 7432.8041992188
310.8881226 3251.4367675781
310.9228821 1549.3090820313
310.9717407 1840.2967529297
311.930481 1583.0413818359
312.8592529 2315.6613769531
312.9290771 2085.8718261719
316.9197693 2708.3413085938
318.8778992 4111.259765625
319.0135803 4477.5732421875
319.144165 1895.8286132813
320.9058228 10405.021484375
320.9438171 2269.3642578125
322.8674316 2072.5031738281
325.1664429 13726.791015625
327.1350098 4140.2075195313
328.8966675 7706.673828125
328.9584045 4507.5571289063
328.999939 1791.671875
330.8630066 2830.2502441406
330.9021301 2207.6137695313
333.0296326 4871.1879882813
334.8910828 5841.3627929688
336.8868713 16062.5849609375
336.927887 2153.6135253906
338.9165344 10439.798828125
339.8738098 1940.6561279297
340.8785095 3019.4992675781
341.9917603 1731.1207275391
344.8766785 97160.84375
345.8712158 1943.0750732422
345.9095154 5117.3837890625
346.9101257 43860.05859375
347.0513306 2093.8742675781
347.8612671 12748.8740234375
347.9124756 11500.603515625
348.867218 3605.0815429688
349.8562622 8000.6264648438
351.1470337 15896.98046875
352.1312561 8818.4052734375
354.8962097 10123.2626953125
356.9183655 2268.6818847656
360.0556946 1612.8159179688
361.0356445 1983.2772216797
362.8868408 475832.8125
363.8894653 25639.775390625
363.9709778 2138.3520507813
364.9215393 61830.390625
365.8723145 5511.482421875
365.9222717 12885.6220703125
366.8760376 1882.6916503906
367.8685913 5183.064453125
369.1571655 142247.859375
370.147522 4095.5700683594
371.9317627 1613.3786621094
372.9185486 5453.7514648438
375.9324646 2852.8117675781
376.5876465 1792.072265625
376.8583984 2438.015625
376.9078674 2263.9846191406
378.8562927 2557.8125
380.8979187 347312.34375
381.9025879 18486.17578125
384.8945313 3721.1708984375
386.8423767 2043.3870849609
386.899353 1861.4818115234
386.9864807 2483.9409179688
387.1672974 8902.916015625
387.8224182 6944.3471679688
388.880249 2403.5446777344
390.873291 9401.0009765625
390.9300842 20875.453125
391.9237061 2080.4145507813
391.9738159 2727.1850585938
393.9186096 2048.5981445313
394.0157166 1894.5968017578
394.9225464 4257.6723632813
398.9120178 9368.2099609375
402.8622437 6092.5107421875
402.9196472 3674.4931640625
403.9183044 2969.8244628906
404.8611755 11897.1689453125
405.834259 8275.8232421875
406.8600464 6462.7387695313
407.5972595 2108.3469238281
408.8838806 5416.3798828125
409.1495361 2276.5563964844
413.008728 1869.0811767578
416.9449158 2813.1970214844
418.8439331 23283.6796875
420.8778076 4162.1606445313
422.8310242 6511.7553710938
424.8661804 2058.4865722656
428.8632507 4179.3911132813
430.0558472 2581.0119628906
430.9129333 13551.2822265625
430.9588623 1724.4786376953
431.0606079 2842.8264160156
431.1265259 2282.5959472656
431.7763062 2561.8984375
431.8768311 17369.283203125
432.8534851 4222.0629882813
433.8763733 2498.5786132813
436.8540344 12559.1552734375
438.8553467 2518.9858398438
440.8440552 3948.1975097656
442.8439026 2604.8483886719
444.9802856 3476.6965332031
445.8874207 2341.2883300781
446.8735046 2117.0031738281
448.8378906 16508.82421875
448.9083557 6275.2880859375
452.8283691 2347.1782226563
458.0514526 7343.537109375
458.2261658 5216.94140625
458.8570862 35669.37890625
458.9269104 2704.3615722656
459.0496216 5327.3251953125
459.8060303 3222.1560058594
459.8642273 4574.2197265625
459.9259644 3313.5686035156
460.8491516 2134.96484375
461.8022766 2390.2785644531
462.9888611 1965.6092529297
466.8480835 3695.2287597656
474.8340454 36841.48828125
475.8493958 2615.0307617188
476.8717041 12431.236328125
477.874115 2812.525390625
478.8286438 2872.8835449219
492.8445129 21427.54296875
493.9221497 2059.2751464844
496.844696 2293.4978027344
502.8782043 6235.998046875
506.8747253 3352.9677734375
548.8048706 1856.5172119141
555.0648193 1832.8636474609
574.7883301 2080.4392089844
585.9536743 3593.9787597656
600.8161011 1678.1671142578
604.791687 8145.1274414063
605.8239136 3597.2946777344
617.8306885 1837.2393798828
622.8013916 2019.3367919922
664.7279053 2013.2493896484
665.9179077 2001.0130615234
END IONS
BEGIN IONS
TITLE=ADAR-1d-DSBU-3.858.858.3 File:"ADAR-1d-DSBU-3.raw", NativeID:"controllerType=0 controllerNumber=1 scan=858"
RTINSECONDS=322.3459172
PEPMASS=461.802978515625 612722.4375
CHARGE=3+
101.1079788 2717.5859375
105.0704803 34975.234375
106.0742035 4110.1186523438
112.1023483 1432.9490966797
121.0651779 8488.2509765625
129.055481 2253.6325683594
129.1025391 7925.310546875
129.1118469 1578.2518310547
130.0870361 2732.2761230469
140.9218903 2030.0675048828
142.2062073 1706.2390136719
147.0658264 2856.9909667969
147.1136475 7127.4326171875
149.0451202 3014.3000488281
159.0084381 2623.2416992188
159.0773773 2333.2373046875
167.0559235 20218.8359375
176.9390259 4830.9833984375
177.0188446 4425.775390625
178.3193359 3281.9772949219
185.0940857 1962.6467285156
186.9264526 3358.103515625
187.1486359 2011.6479492188
194.9500885 2971.6608886719
204.9345093 10808.0224609375
206.9291382 7250.9497070313
214.9180603 14022.8115234375
215.9208679 2308.0734863281
218.949585 2624.0390625
222.9437103 12005.828125
223.0641327 4867.2001953125
224.9406281 22929.681640625
225.0426941 3547.9990234375
227.022583 3239.8798828125
232.9289856 75833.453125
233.9338074 2717.0444335938
234.92453 2564.8876953125
236.9207764 9477.130859375
242.9605103 5443.6796875
246.9449158 6508.5805664063
250.9396362 263054.90625
251.9427185 13044.9365234375
252.9397125 10074.9169921875
253.9366913 2436.8820800781
254.9324951 33060.43359375
258.944519 4157.177734375
260.9716187 32237.16796875
261.954834 5621.1884765625
263.5739136 9432.3525390625
264.955658 10165.2724609375
265.5720215 3036.2858886719
268.9492798 4410.6342773438
269.5726013 3717.5104980469
275.9717407 2991.4445800781
276.9559937 6508.5546875
277.8713074 13394.685546875
278.5797119 18700.013671875
278.9822388 20174.669921875
279.0808716 2434.7521972656
279.9647827 2843.3857421875
286.8504333 2033.5494384766
287.8567505 2937.4577636719
288.9666748 21401.830078125
290.9975281 3093.4167480469
293.9841614 2743.8601074219
294.8735352 4428.7524414063
295.8821716 15832.4873046875
298.7584534 4123.4624023438
299.5661621 5193.0942382813
300.5932617 4856.6459960938
305.0242004 2829.400390625
305.5663147 5654.36328125
305.8664246 37346.6875
306.9777832 25149.3515625
307.9977417 3838.5029296875
310.8901367 3254.4716796875
314.5716858 28018.9375
315.0736694 7935.7568359375
315.5847168 2186.7585449219
318.1071777 3953.9392089844
318.6037598 2525.0402832031
318.8795166 8700.1474609375
319.0135498 3355.5737304688
320.9089355 4295.6450195313
321.5797424 3301.1416015625
322.8697815 5440.296875
323.5778809 3699.27734375
323.8780823 43937.51171875
324.6033936 2867.9755859375
324.8773193 2687.8916015625
325.9465637 4763.48828125
327.1147766 3430.5849609375
328.8972168 2860.2302246094
331.8456116 22197.90625
332.893219 5684.2451171875
333.0328674 3670.8913574219
333.115448 4766.7221679688
333.6112061 3013.7878417969
334.8907166 9492.173828125
336.5847473 16720.134765625
336.8880005 46385.80078125
337.0887451 2572.9064941406
337.585144 2248.8581542969
338.0355835 2825.11328125
338.9186401 3204.4926757813
340.8812256 3153.685546875
341.0204773 9503.6376953125
342.0241089 4828.3676757813
342.1207581 2995.8134765625
342.9986877 5349.9287109375
344.0432434 3629.0803222656
344.8757019 8668.056640625
348.8695068 6822.447265625
348.9124756 3451.1975097656
349.8569031 218874.96875
350.8587646 17733.966796875
350.9040527 24342.05859375
350.9486084 2452.1179199219
352.9023743 2545.8666992188
354.6110229 3973.5559082031
354.8988342 29292.6875
355.1015015 6792.2348632813
357.9283752 2802.1154785156
359.029541 194623.5625
360.0300293 52663.4609375
361.0350647 2691.5166015625
361.1011047 2975.5886230469
361.8257141 14799.2978515625
362.8865051 47595.5625
362.9317627 3480.3068847656
363.0207214 2405.7849121094
363.6173706 12594.0146484375
363.8881836 3084.2365722656
364.1065979 12869.9033203125
364.8848877 4691.224609375
364.9301147 7494.4428710938
365.9187622 3206.8576660156
366.8802795 23952.86328125
366.9268799 5760.203125
367.8675842 123648.734375
368.8717651 12113.9130859375
368.9118042 9575.8369140625
369.6145935 7894.8901367188
370.1071167 21572.3984375
370.6114197 7719.7124023438
371.8130188 2684.3391113281
372.6188354 19957.505859375
372.912323 3070.7326660156
373.1214905 7335.5190429688
373.907074 3792.09765625
374.9546509 2785.8156738281
376.8597717 9126.529296875
378.6201477 30567.783203125
378.8291016 6019.5776367188
379.1143799 26703.111328125
379.6173706 8115.2250976563
379.8349609 19242.876953125
380.8970642 47302.8671875
381.9028931 6891.3168945313
382.8981628 6664.3286132813
384.8898926 24622.01171875
385.6272583 7437.2783203125
385.8786316 9797.09765625
386.1243286 5740.6572265625
387.5720215 3749.8208007813
387.6242065 42385.15234375
387.9206238 4575.4287109375
388.1272583 17275.595703125
388.8085632 3612.2785644531
388.8492126 3819.4702148438
389.8198547 87568.671875
390.821106 5958.298828125
390.8761292 4042.3659667969
390.9277039 16391.365234375
391.916687 8338.001953125
392.125 3547.6799316406
394.1402893 13725.5712890625
394.6357727 12643.64453125
395.1348267 11013.220703125
396.8385315 3611.2082519531
400.6325684 13809.6572265625
401.1277466 9246.2421875
402.6198425 4788.41015625
404.8537292 10479.861328125
405.8152161 3561.4052734375
405.8739624 4502.8491210938
405.9319458 6585.9541015625
406.8210144 107157.6640625
406.9538269 4594.0341796875
407.829834 149984.90625
408.8323059 9737.47265625
409.5839844 4316.2705078125
409.6381531 23982.279296875
410.1408081 10660.451171875
410.6394043 3262.1481933594
412.0326843 3563.6806640625
412.8877563 3440.1645507813
415.9935913 6781.8212890625
416.1251831 5879.39453125
416.6415405 3217.6831054688
416.8388367 11312.2548828125
418.8473206 7466.3842773438
419.8907471 4681.5014648438
422.8370056 6104.0483398438
424.6386108 5520.0639648438
424.8311157 66471.5859375
425.1407166 3352.2253417969
425.8388672 30061.748046875
428.868866 4302.677734375
429.090271 108836.4921875
429.8914795 3262.5043945313
430.0908203 50074.109375
430.9596558 3762.1066894531
431.874939 3405.7473144531
432.8518066 10709.3447265625
433.8148499 4294.5219726563
433.875946 21074.873046875
433.9952393 40492.53515625
434.8109131 18138.740234375
434.9000854 4705.2153320313
435.8155212 3961.8715820313
435.8756714 3468.5346679688
436.8580322 6143.826171875
440.1472473 4974.9653320313
440.8475342 5763.8715820313
442.8431091 8941.6884765625
445.1216125 21613.59765625
446.1208191 9056.3642578125
447.1027832 3733.89453125
448.8354797 28041.91015625
452.8276062 25415.888671875
460.8440857 4372.3232421875
461.8054504 75640.640625
461.8822327 7871.0771484375
462.1491089 4894.7602539063
462.804718 6440.2944335938
463.1515198 3094.3151855469
466.8452148 8704.5078125
468.8614502 4220.611328125
474.8331604 29702.734375
475.8620911 4020.5529785156
478.8305664 3223.8640136719
480.8422852 3852.5490722656
487.8675842 3370.7270507813
492.8453064 16807.416015625
498.8294678 9996.2080078125
502.8779602 7250.6274414063
503.8670654 8782.95703125
578.7955933 3180.4318847656
594.842041 2794.7377929688
598.1253052 4870.2216796875
605.8284912 3729.5229492188
616.1339722 3935.7639160156
646.1471558 8192.7294921875
END IONS
BEGIN IONS
TITLE=ADAR-1d-DSBU-3.869.869.4 File:"ADAR-1d-DSBU-3.raw", NativeID:"controllerType=0 controllerNumber=1 scan=869"
RTINSECONDS=326.1694699
PEPMASS=390.663238525391 1199231.25
CHARGE=4+
101.1077499 2547.1989746094
102.055336 5942.7583007813
105.0664444 4644.8784179688
111.0559311 12868.6123046875
115.0519791 1562.4732666016
127.0861282 1702.1420898438
128.0716553 2600.4956054688
129.0665436 4747.95703125
129.102951 81694.078125
130.0870209 62999.9140625
130.1059113 6767.7387695313
131.0906372 2334.0766601563
133.043335 2610.7375488281
139.0509186 2991.6535644531
139.0875854 2468.9245605469
140.9210815 3947.7272949219
141.0661621 6630.73828125
142.087616 1819.5617675781
143.0808411 1963.4912109375
145.0977173 6483.138671875
147.1135101 78580.0390625
148.1165466 2431.3181152344
149.0239716 120463.7578125
152.6165771 1845.8894042969
157.0611267 2748.5559082031
157.0978851 9058.87890625
158.9286194 3094.68359375
159.0084381 13123.7900390625
159.076889 6351.2915039063
159.1132813 2093.6184082031
167.0345001 19464.470703125
167.0501862 2460.2944335938
167.0563965 2616.384765625
167.0823822 23110.888671875
168.0858154 1757.5284423828
171.0769501 5467.9794921875
176.9393616 8792.916015625
177.019455 17556.18359375
181.0612488 4081.3784179688
182.9307251 2393.5124511719
185.092804 162052.875
186.0960388 15486.5048828125
186.9258728 6555.2006835938
188.9196472 2146.9816894531
194.9504547 4815.4951171875
198.0892181 2165.9116210938
198.9382782 1913.5007324219
199.0720978 3311.1716308594
199.1083221 2885.3779296875
200.1038666 12784.8798828125
200.5956268 7359.3422851563
202.0655823 4057.955078125
203.1034851 150123.796875
203.2527008 2139.7182617188
204.1072693 9450.7412109375
204.9342957 25127.59375
206.9296417 13991.3876953125
209.0929413 4912.6293945313
210.0879517 2229.4951171875
211.0732269 2316.9692382813
213.0335999 4463.486328125
214.9187622 28753.017578125
218.9501648 6324.63671875
220.0763397 4049.5187988281
222.9446259 32956.62890625
223.0647125 2577.4252929688
224.0649872 3198.9631347656
224.9404907 35052.078125
226.0831604 9187.1845703125
226.1199951 19624.068359375
228.099411 10455.4501953125
228.9357758 3034.068359375
230.0609283 6693.7666015625
232.9290924 174911.828125
232.9683533 6304.8481445313
233.0561066 3912.1555175781
233.9322205 5780.8232421875
234.9307098 2278.392578125
234.9616089 4974.6806640625
236.9220428 12456.013671875
237.0952454 2786.7326660156
242.9610443 26965.79296875
243.945343 2825.4399414063
244.1099854 16230.439453125
244.1350403 4338.6748046875
244.6133423 4563.69921875
245.1143188 2826.5712890625
246.9441071 10164.4765625
248.0704346 14471.2001953125
250.9396667 533262.625
251.9428253 21350.119140625
252.9397278 10883.4599609375
254.0795898 3158.7624511719
254.1142426 4593.248046875
254.9325256 37571.0390625
258.9456177 5971.7543945313
260.8914185 7558.0341796875
260.9720459 151912.890625
261.9535217 13587.2734375
262.0101624 2404.6374511719
262.1402893 29488.9921875
263.0052795 3294.5625
263.1435547 2655.4113769531
264.9549866 14021.0341796875
266.5913086 11848.5048828125
268.9496155 8792.8076171875
268.9804077 2382.9797363281
269.1246948 2931.48828125
272.1257019 8234.228515625
272.9581299 3572.9887695313
274.9068298 2482.3579101563
275.1029053 3461.6748046875
276.9562683 6255.1030273438
278.905304 12271.609375
278.9824524 97321.90625
279.9664307 7883.486328125
281.1044006 2812.1574707031
282.0809937 3430.9379882813
284.9602661 3904.6606445313
287.0107117 9520.697265625
287.887146 2443.2795410156
288.0080261 2563.86328125
288.8867493 8625.50390625
288.933075 6801.8974609375
288.9664307 45792.76953125
289.6157227 13531.837890625
289.9688721 3074.3713378906
290.1167603 4919.705078125
291.4008789 7576.4877929688
292.9914551 3370.7507324219
294.0684814 2848.2854003906
300.0629578 2600.9978027344
300.9175415 7241.1411132813
301.0007935 3555.3227539063
301.4071045 2441.23828125
302.9703979 2734.7492675781
306.8983154 18012.638671875
306.9431458 5001.1850585938
306.9776917 43803.30859375
307.9009094 3403.0856933594
310.8876038 4737.5385742188
312.9160461 10820.4326171875
313.1510925 5627.7524414063
314.9447021 5626.806640625
316.8818359 10842.728515625
316.9213257 5633.3188476563
317.091156 3350.2250976563
318.8783264 6682.087890625
319.0137939 6990.9936523438
320.9046631 14290.4599609375
322.0802612 12393.9111328125
322.5699463 4104.42578125
322.8683472 4011.2136230469
323.101532 3025.2021484375
326.913269 3043.0881347656
328.9318848 3244.6149902344
330.9292603 19050.56640625
331.0826111 21178.15625
331.1661377 5324.4057617188
332.9138184 5430.0688476563
333.8301086 5765.0517578125
333.9241943 2584.0751953125
334.8904724 28445.619140625
334.9294739 58452.0078125
335.1029053 3846.0173339844
335.9322205 2663.6066894531
336.8452759 4141.3139648438
336.8875427 35609.5390625
338.9167175 5992.0927734375
340.1405945 30377.197265625
340.64151 9035.1455078125
340.8813171 5818.5747070313
341.1071472 13524.7392578125
341.1474609 6227.658203125
341.993103 4031.5559082031
342.9255981 5916.3115234375
344.8775635 10970.8115234375
344.9171448 7202.1782226563
345.0291748 11425.6298828125
345.0882874 3164.7761230469
345.1326904 5851.1552734375
347.9192505 10216.587890625
348.9074707 4119.0244140625
349.1733704 36051.65234375
349.8588867 5325.6362304688
350.1784363 4262.0024414063
350.9005432 4455.0512695313
352.8987427 18291.15625
354.1360779 13435.2861328125
354.8990479 17456.998046875
356.0716858 2871.5012207031
356.9234314 33462.953125
357.0696716 61785.15625
357.4273376 5913.3588867188
357.9237671 4267.9907226563
358.0709229 18869.166015625
359.1636353 9719.68359375
359.6456299 21658.453125
360.0599976 4543.9755859375
360.1391296 29553.16796875
360.6427002 9387.53515625
360.8796387 7151.6088867188
361.1776733 9772.5234375
361.8296509 4628.9619140625
361.8845825 12835.1953125
362.8847046 61339.35546875
362.9246216 176351.3125
363.0992432 6513.435546875
363.9293213 3883.4956054688
364.8952026 7613.0961914063
365.9289551 8474.4169921875
366.8789063 6337.2250976563
367.1292419 7315.580078125
367.583313 6394.2075195313
367.8662109 2902.7524414063
368.6516724 120354.375
369.1528931 46377.671875
369.6516113 11800.6123046875
370.922699 3193.6359863281
372.649231 4370.4721679688
372.9203186 29726.041015625
373.0997925 10945.671875
373.1446838 3195.787109375
373.9036865 2844.1086425781
375.0790405 4526.4633789063
376.586853 21320.103515625
376.8606873 6559.12109375
378.8530273 15357.3193359375
379.8400879 4842.6953125
379.894165 4347.1948242188
380.8458252 3848.0705566406
380.8936157 46907.15234375
381.6589966 32480.91796875
381.9052124 3056.4245605469
382.1589966 12790.0654296875
382.664032 3783.9211425781
382.9056702 12256.08984375
383.1587219 10091.17578125
384.1567688 3557.6520996094
384.894165 3414.4645996094
388.1304932 4953.3813476563
388.8797913 4133.326171875
389.8297424 5352.5625
389.8829651 22511.150390625
390.0738831 6183.0849609375
390.1878052 4145.59375
390.2417603 16139.02734375
390.5745239 5745.4243164063
390.6647644 139718.921875
390.8721313 81880.9453125
390.930603 146124.578125
391.0747986 5147.6987304688
391.1629944 46319.66015625
391.5758057 6154.611328125
391.6659546 19646.80078125
391.8777466 4172.5405273438
391.9421082 10769.287109375
396.8706055 6002.455078125
398.8642273 4842.3134765625
402.8681946 3077.9064941406
404.8544922 18133.939453125
406.8526306 7207.3662109375
407.8318787 7838.150390625
407.8917236 3983.0258789063
408.878418 38491.56640625
408.9411011 8138.0776367188
408.991333 8232.890625
409.1471863 7723.4223632813
410.1677551 4494.0239257813
414.8899536 4015.48046875
424.866333 2915.9375
428.1791687 4923.3793945313
428.8668213 6575.8090820313
430.8735657 2905.0473632813
431.8769836 3920.7004394531
432.1190491 6932.71875
432.848877 3841.8815917969
442.8833618 4482.0380859375
446.8838196 4299.921875
450.1312866 10966.4833984375
457.1531372 4172.3784179688
461.8045959 3965.275390625
469.2064819 4308.4375
470.1989746 3856.2180175781
474.831604 20310.142578125
475.1643372 7969.6826171875
475.8600769 3926.3676757813
483.1686401 3375.3552246094
487.2171021 32173.11328125
488.2187195 5956.8422851563
491.1870422 4121.9536132813
492.1828918 4025.5688476563
492.8432922 10737.21484375
501.1767273 4987.4716796875
502.8777161 2705.1931152344
508.9151917 17032.4921875
509.2028503 23572.2421875
510.2064819 8457.4140625
518.2050781 2872.4460449219
519.1922607 11478.7783203125
531.1894531 2538.8686523438
533.2047729 5537.5610351563
542.822937 2721.2150878906
543.1895752 3028.1257324219
560.211792 5766.9311523438
561.1958618 8205.251953125
562.1994629 3562.673828125
572.1798096 10523.10546875
573.1710205 6887.84375
578.2263184 91321.9609375
579.2281494 24603.30078125
580.223999 7702.0126953125
588.2090454 5591.51171875
590.1900635 30226.40234375
591.1913452 9837.51171875
596.2366943 69311.3515625
597.2398071 18681.126953125
598.2295532 7941.3212890625
606.2218628 21678.494140625
607.2243042 7002.0815429688
608.2049561 8975.27734375
616.2067871 9338.5380859375
617.2143555 3517.1330566406
634.2178345 20134.447265625
635.2216187 5839.9829101563
652.2289429 6063.3129882813
661.2588501 2822.3742675781
662.2536011 10645.7900390625
663.2478027 3342.3620605469
679.2733154 27416.044921875
680.2771606 7179.5249023438
689.2579956 7249.671875
707.2687988 13086.2509765625
719.2644653 2902.0339355469
849.9047852 2483.4094238281
END IONS
BEGIN IONS
TITLE=ADAR-1d-DSBU-3.901.901.3 File:"ADAR-1d-DSBU-3.raw", NativeID:"controllerType=0 controllerNumber=1 scan=901"
RTINSECONDS=337.8657951
PEPMASS=778.292297363281 60086.0390625
CHARGE=3+
106.9507675 506.0267028809
118.7475662 350.384185791
120.0031891 873.1578369141
122.9243393 1655.7502441406
137.0683136 336.4105529785
146.9881592 834.2362060547
147.0109406 511.5528869629
158.9637756 1265.6419677734
214.9191742 3145.1711425781
220.9352264 10005.591796875
221.9380798 666.4321289063
226.951004 912.0119628906
232.9290619 6493.9545898438
237.4991608 458.8475036621
242.9608459 1336.9957275391
250.93927 1966.1057128906
252.8820953 611.7410888672
252.9520111 438.5818481445
260.9726868 2367.19921875
282.87854 413.128692627
282.9066772 5059.9809570313
284.9411621 539.2627563477
288.9231873 8627.572265625
288.9650879 1230.3806152344
300.9155579 1239.3327636719
301.0032043 440.676361084
304.8954773 1160.5321044922
318.8769226 845.0746459961
320.8716125 826.0932617188
334.9147034 632.3441162109
336.8886414 1238.2020263672
344.8768311 2906.3647460938
350.8939514 5721.93359375
362.8873596 5766.142578125
366.8692932 1033.615234375
372.9172058 1437.3302001953
380.8966675 1477.3591308594
382.8420105 2163.6525878906
387.9183044 770.671875
390.9305115 4368.828125
412.8633118 1437.1190185547
418.887085 549.4007568359
430.8806152 462.789642334
430.9621582 1105.0137939453
432.8521729 2286.8625488281
434.8557129 637.2601928711
442.8469238 1079.4522705078
444.9790344 678.2030639648
448.8354187 4584.689453125
449.8365479 781.415222168
450.8294373 981.5562744141
458.8580933 627.7560424805
460.8633423 625.8438720703
461.8049927 627.6754760742
468.8493347 476.5288391113
474.8344727 17646.859375
475.8420105 1334.4935302734
477.8609009 551.432800293
478.8241577 1206.8122558594
480.8492432 1223.8846435547
486.9001465 724.7581176758
488.8500977 745.2388305664
492.845459 5475.3159179688
496.8346252 679.508972168
502.8782959 6399.7934570313
503.8696899 1858.0941162109
512.7990723 733.1539306641
517.8771973 1593.2886962891
518.8833618 618.4876708984
520.8897095 995.5614013672
531.9113159 591.8051757813
535.7766724 626.1912841797
542.8198853 1155.8447265625
552.7946777 1255.8894042969
558.7955933 723.6997070313
560.9214478 702.5718994141
574.7805176 912.5024414063
574.9440918 941.1299438477
575.8173828 549.1475830078
578.7907715 3376.490234375
579.7943115 2003.0954589844
580.7952271 1908.7629394531
584.807312 562.0592651367
588.8184814 1196.1444091797
592.8051147 684.5156860352
596.8057861 685.7878417969
602.7980957 484.2576293945
604.7932129 11068.4833984375
605.8134155 1503.1381835938
606.8094482 1336.4655761719
608.7878418 868.9448852539
610.7896729 823.0720825195
614.7706299 1142.287109375
617.819458 611.2828369141
618.8101196 811.6849365234
620.7908325 763.5724487305
622.8061523 3185.9140625
624.7901611 805.5865478516
626.7891235 938.7403564453
630.8098755 726.1490478516
632.8389282 2320.021484375
633.8210449 960.9197387695
634.8256836 691.014465332
636.7770386 1281.7990722656
640.7706299 1146.7952880859
641.774231 961.676940918
642.7584839 2358.3852539063
648.7613525 598.3287963867
665.7299805 1225.1865234375
672.7818604 897.5609130859
676.7578735 760.5276489258
682.7525635 2292.8742675781
684.7462158 624.6912231445
686.7858887 767.2084960938
704.809021 3340.7102050781
708.7504272 2036.5233154297
709.7521362 779.1079101563
710.7590332 1300.6199951172
717.7626953 771.2604980469
722.8164063 1620.7523193359
734.7521362 8018.3422851563
735.7719116 945.1317138672
736.746582 1137.4879150391
738.7475586 795.9301757813
740.7368164 967.7404174805
742.737793 596.438293457
743.0496216 713.7741699219
752.7559814 1459.1586914063
757.696167 770.2530517578
762.8060303 789.9504394531
763.7808228 667.3080444336
767.0183105 1059.8018798828
779.1651611 639.0293579102
793.7678223 571.6419677734
802.7340698 922.2512817383
812.7167358 885.2759399414
838.7143555 1172.0473632813
846.0713501 987.2643432617
848.7319336 937.3555908203
864.7122192 5161.3110351563
865.725647 705.9026489258
866.7158203 556.2836914063
868.7084961 850.6347045898
932.6904907 856.1965332031
978.6837158 695.4384765625
994.663208 3332.2326660156
995.6781006 1179.3460693359
996.6468506 785.8394165039
1048.656494 619.05078125
1124.625 1531.2918701172
1125.62854 694.7287597656
1254.589844 793.8137817383
1536.028076 565.083190918
END IONS
BEGIN IONS
TITLE=ADAR-1d-DSBU-3.907.907.4 File:"ADAR-1d-DSBU-3.raw", NativeID:"controllerType=0 controllerNumber=1 scan=907"
RTINSECONDS=339.9306237
PEPMASS=508.812774658203 154514.359375
CHARGE=4+
102.9710236 492.3216247559
105.7505875 379.6610107422
106.9502945 431.7827453613
113.0115814 685.8717041016
120.003624 1299.6868896484
122.0814285 2149.59765625
140.9201965 681.2515258789
144.0637512 1097.4921875
146.9817657 532.1323242188
147.0043488 1260.8760986328
154.0596466 1119.1461181641
158.9286957 1475.1608886719
159.0081024 3959.9541015625
175.1194305 738.2991943359
176.9389801 1747.2308349609
180.5016327 678.4963989258
186.9239502 2866.0561523438
188.919632 941.8178100586
204.934433 5404.0244140625
206.9301758 2420.6687011719
214.918457 37361.7734375
215.922348 1465.8123779297
216.9512482 981.4706420898
218.911499 893.4383544922
220.9354706 3152.5126953125
222.9446411 1478.1148681641
224.9402924 917.2465209961
228.9336395 1608.8807373047
232.9290314 92212.7109375
233.9320526 3004.2348632813
234.9280396 1473.1751708984
234.9611816 710.4660644531
236.922699 3760.6818847656
242.9616852 9436.98828125
243.9445953 2362.9777832031
244.9947357 1019.6063842773
246.9443817 3194.5754394531
250.939743 21865.755859375
251.9451141 767.8465576172
254.9289398 769.9799804688
256.8971558 806.7734985352
258.9441223 1541.6357421875
260.9718933 17303.05078125
261.9551086 1999.3669433594
264.960022 715.6652832031
268.9848328 894.6681518555
272.9894104 1016.4331054688
274.9499817 1280.2425537109
278.9810486 1308.1821289063
282.9062805 12119.818359375
282.9413757 1392.1193847656
288.8886108 1265.30078125
288.9245911 2933.1030273438
288.9665222 21925.3359375
289.9851379 1015.9069824219
292.8779602 1571.1296386719
292.9593811 1565.5770263672
299.9815674 1179.1335449219
300.9154663 2786.4504394531
300.9530334 1267.7613525391
301.003479 1969.9719238281
302.8917236 734.4087524414
304.8967896 6725.7099609375
306.9789429 3891.6857910156
307.9941101 720.7943725586
310.8894958 891.6693725586
310.9477539 4324.51171875
310.9837646 1977.8524169922
311.9323425 8254.103515625
316.8834229 1884.2795410156
318.8770447 8072.3227539063
319.0114136 737.1220703125
320.9074097 982.0276489258
322.866394 889.0205078125
328.9568481 3677.1352539063
328.9961548 2403.7487792969
330.8982239 2669.4921875
332.8547058 760.1799926758
334.890564 974.5222167969
336.8878784 10975.822265625
338.9134521 786.0486450195
341.9880066 871.2095947266
343.0243225 1376.6243896484
344.8768311 21424.708984375
344.983551 827.8248291016
345.8766479 1441.2099609375
348.8701172 1209.0051269531
349.8586426 932.9506835938
350.8972778 5357.5888671875
352.8641357 860.9014892578
354.8970032 1972.34765625
356.9849854 855.5992431641
362.887085 36492.4140625
363.8926392 1538.7020263672
364.8848267 1346.2333984375
364.9293213 1568.0079345703
365.0140076 3119.4995117188
366.8707581 7765.2841796875
370.8799744 1101.66015625
372.9201355 8377.5693359375
372.9715576 1369.2589111328
373.9006042 6485.0698242188
374.9105835 808.219909668
376.8609314 2820.21875
376.9065857 2372.3227539063
377.8970947 3774.1779785156
378.856781 161028.96875
379.8573608 7792.1064453125
379.9162598 1869.1110839844
380.8511963 2900.7854003906
380.8981628 7084.1396484375
384.9684448 2351.2482910156
385.9362793 969.1251831055
386.9361572 1172.22265625
388.8813782 1801.8089599609
388.9430542 1502.4270019531
390.930542 19664.916015625
391.9143677 2669.8474121094
391.9491577 3189.314453125
392.932373 1168.5106201172
394.1399231 1152.1333007813
394.8701172 1288.7491455078
394.9186096 3608.7260742188
395.922699 2387.4174804688
395.9973145 1105.3626708984
396.8677368 31621.748046875
396.9197083 1311.3581542969
397.8671875 1275.5955810547
398.8641663 1206.53125
402.9706421 939.5277709961
404.8547058 9136.6826171875
404.9506226 970.4981079102
405.0288086 1816.0477294922
405.8098145 893.5794677734
406.8547668 6879.1958007813
406.9515076 15250.654296875
407.0154724 821.1724243164
408.9427795 905.8881225586
410.8553772 1414.1605224609
411.0177612 806.7350463867
411.9209595 948.9006958008
412.8661804 2154.5541992188
412.9658203 1999.9901123047
413.8959351 2255.5869140625
414.8808289 3158.1376953125
415.8922424 1065.5115966797
416.8770142 1569.4598388672
418.8437805 2312.3698730469
422.8334656 8829.6337890625
424.8641968 1136.6135253906
425.0342102 5799.1025390625
426.0397034 1215.3569335938
426.5387268 1078.5714111328
427.9215698 991.485534668
428.8627014 1412.3699951172
430.8708191 1339.6057128906
430.9651184 2208.458984375
432.1252747 1287.9178466797
432.8504333 5403.263671875
433.8046875 3015.8527832031
433.9272461 948.2614746094
433.9975281 6856.3647460938
434.896759 1276.7159423828
434.9479675 12028.0
435.0002441 1217.1745605469
435.8047485 5692.5673828125
435.8814697 2677.9228515625
436.8530884 1272.34765625
440.0517273 991.5960083008
440.8490601 2503.5786132813
440.9078064 6762.921875
440.966095 1126.9426269531
441.8809509 6738.4692382813
442.8453064 7071.3979492188
443.0463867 1390.0334472656
444.9812012 1629.8544921875
445.0421143 13180.8115234375
447.0705872 968.9776000977
448.0611572 1070.9171142578
448.8351135 16698.3359375
449.8588867 1363.0762939453
450.8822632 1444.9670410156
451.8867188 1171.4936523438
452.8253174 2714.3325195313
452.8977356 2614.7055664063
453.81427 1057.1079101563
455.5701904 3897.2788085938
456.0706177 2084.4924316406
456.5113831 1378.9135742188
458.854126 2906.0349121094
458.916687 7592.0981445313
458.9810486 1091.8823242188
459.8179626 1020.41015625
459.9318542 1191.0498046875
460.8528748 1318.0432128906
461.8020935 2979.1904296875
461.8753967 1853.2048339844
461.909729 1547.4619140625
461.9873352 5635.802734375
462.1173706 1557.3217773438
462.8225098 1771.2939453125
462.8893127 1985.5767822266
463.0008545 902.0526123047
463.0561829 6225.2944335938
464.8106995 2275.2219238281
465.5205688 1366.6701660156
466.8500061 2343.1333007813
468.8605042 2156.341796875
470.5739441 1096.3020019531
471.0412903 6960.9633789063
471.522522 1049.5726318359
472.0415039 2379.1262207031
474.8349609 48843.671875
475.8328247 3414.4001464844
476.8207092 1283.353515625
476.8751221 3175.0864257813
477.8695679 1238.287109375
478.8302307 2257.0227050781
479.8998718 4616.6274414063
480.8184509 9884.0146484375
480.8890381 1701.7342529297
481.912384 3296.9260253906
482.8247681 1897.9342041016
488.8470154 1494.8023681641
489.0557556 1463.4517822266
490.0542908 1983.7243652344
490.8264771 1312.7552490234
491.0484924 21600.173828125
492.8461304 12610.623046875
498.8302917 19926.69921875
502.8784485 3808.7482910156
503.8772888 2332.6564941406
506.8125305 3697.8549804688
507.8396912 1895.2136230469
507.8612976 1558.1173095703
508.2566528 2132.4519042969
508.8151855 12015.595703125
508.912384 2050.1325683594
509.0595703 2646.1513671875
509.2174683 1321.6101074219
509.8126221 1008.2209472656
516.8400269 2539.7836914063
520.8736572 1200.1004638672
526.8330688 4810.2456054688
527.0661011 9571.1396484375
541.7906494 2477.0942382813
542.8242798 1078.5654296875
545.0734253 4140.69921875
552.7976685 2489.7214355469
578.791626 4306.490234375
588.8178101 1971.3499755859
602.7835693 1053.2071533203
604.793457 18180.72265625
605.8035278 2181.2917480469
606.8285522 2223.3527832031
610.7776489 1510.0153808594
615.9694824 1064.1922607422
622.8068237 4521.5771484375
624.7957153 853.2680053711
632.8323975 1420.6586914063
646.7698364 1235.9797363281
664.7247925 1364.3608398438
670.7783203 1354.1284179688
672.7706299 1265.1860351563
698.7600098 1767.1765136719
714.7373047 1993.9172363281
718.7737427 1449.2530517578
734.7525635 9232.9833984375
735.7547607 1262.0556640625
736.7554932 1311.3231201172
738.742981 997.1575927734
754.7732544 926.5726318359
770.7282715 839.5796508789
790.8098145 1338.2705078125
794.7067261 1460.5687255859
822.7180176 980.1527099609
848.7228394 882.5568237305
864.7050781 1270.3178710938
END IONS
BEGIN IONS
TITLE=ADAR-1d-DSBU-3.922.922.4 File:"ADAR-1d-DSBU-3.raw", NativeID:"controllerType=0 controllerNumber=1 scan=922"
RTINSECONDS=345.2447542
PEPMASS=309.42 269926.75
CHARGE=4+
101.0598297 3833.1491699219
102.9708786 8832.033203125
105.0093842 1222.3817138672
106.0324402 5930.1083984375
111.0557785 1361.0395507813
120.9811554 3195.6840820313
124.0876999 1382.6312255859
125.071228 1856.3026123047
128.9858856 1644.0743408203
129.102417 6715.17578125
130.0861511 7080.5834960938
131.0132904 2114.3132324219
137.0708466 1650.7937011719
140.0823669 4481.4799804688
140.9200439 4035.9643554688
147.1137543 8325.15625
147.1251068 1481.2322998047
152.0821381 5688.4135742188
154.0976868 2902.6408691406
158.9287567 16165.4677734375
159.0084381 9712.548828125
164.082016 2625.1840820313
170.0916748 1789.5354003906
170.9577484 2886.5773925781
175.9095001 2017.7653808594
176.9390717 37451.7578125
177.0198822 14186.6650390625
178.3212128 2187.849609375
178.9017029 4322.93359375
179.0909576 13516.87890625
179.9037018 11188.75390625
180.0754089 3340.0021972656
180.9306641 3113.6613769531
182.0934296 2710.5300292969
184.5390778 4343.0791015625
186.923233 13811.3232421875
190.5408173 1850.5151367188
192.9984741 1706.8511962891
193.1083069 2129.3598632813
193.5446014 10544.998046875
194.0458832 1946.1778564453
194.949585 31904.673828125
196.9445801 4337.857421875
197.1008911 5865.2705078125
197.1201935 1977.6741943359
198.941925 2554.9731445313
199.5445251 18501.79296875
200.0476685 2030.458984375
200.9389343 3349.70703125
203.9026489 2573.5258789063
204.9340973 56218.171875
206.9295349 14988.79296875
206.9664307 5310.0400390625
208.9558411 3064.1340332031
210.9502106 2019.8508300781
211.0074158 2827.9685058594
214.9187469 40570.8828125
214.9547729 1996.6442871094
215.0540771 2468.8913574219
216.9510345 3955.515625
218.9501648 15222.8349609375
221.9140015 7990.48828125
222.0644226 2401.166015625
222.9446411 93769.734375
223.1188965 3870.3137207031
224.9404144 36073.609375
226.1183472 3926.8041992188
226.96492 2564.9143066406
227.0596313 6530.076171875
227.102829 4190.8876953125
228.9341278 4777.1015625
228.9619141 6718.5322265625
230.9575653 4191.3525390625
232.9290619 301554.75
233.9352875 8777.474609375
233.959198 3403.0375976563
234.9283752 5946.056640625
234.9620972 51986.2265625
235.9632416 9728.494140625
236.0641022 44505.11328125
236.5650787 10130.029296875
236.9214325 6872.6977539063
236.9589539 7426.8520507813
237.0683441 2360.833984375
237.397934 2198.2844238281
242.9542847 1902.17578125
243.0749054 2743.2111816406
243.5727539 3838.5263671875
244.0731659 2051.5981445313
244.9674988 4053.3974609375
244.9937744 4199.23828125
245.0694427 3434.7333984375
245.9783478 3578.0895996094
246.5181885 3065.0300292969
246.9450531 9593.2080078125
250.0871124 13618.8642578125
250.1294556 2289.6452636719
250.1540222 24600.810546875
250.585495 5234.7661132813
250.939621 908225.75
251.1364899 4935.6694335938
251.5335083 9126.0849609375
251.943634 34887.55859375
252.9406738 23599.85546875
252.9722443 4623.7563476563
253.0760193 3901.4448242188
254.9320221 23689.896484375
255.8937988 3344.8791503906
258.7521057 2887.7763671875
258.944397 2916.3469238281
260.97052 12579.5712890625
261.955658 7703.9521484375
262.1360168 2302.8937988281
262.9728699 7559.408203125
263.0037842 16789.671875
263.5428772 2463.3171386719
263.5744019 4611.2041015625
263.9703979 16158.0029296875
263.999054 3324.1174316406
264.07724 2412.5827636719
264.1452026 4931.580078125
264.5819092 11492.4560546875
264.9552612 13012.5869140625
265.0775757 3954.1572265625
267.9790039 2572.5344238281
268.1638489 2537.6838378906
268.949585 14503.1259765625
272.9610901 3301.4699707031
273.5872192 7199.9799804688
273.9561462 5023.7333984375
274.0904541 3536.0822753906
275.1483459 4734.7119140625
275.20047 5497.7944335938
275.9706421 3859.5307617188
276.9555664 5289.7763671875
277.9525757 4031.2963867188
278.980072 6871.984375
280.8573303 2441.076171875
280.9049683 2892.3562011719
280.9816895 4330.75
281.0555115 3461.2814941406
281.9790955 9009.408203125
282.9276733 3664.9506835938
284.9195557 2347.080078125
284.9627991 2808.5756835938
285.5934143 10481.88671875
286.0856323 7339.6044921875
286.5895081 2928.7431640625
288.886261 7254.591796875
288.9400635 4076.6247558594
289.9127502 3343.0893554688
290.961731 2941.9956054688
291.1565552 9427.841796875
291.9648438 7001.21875
292.1410828 4008.6965332031
292.1753235 35101.6015625
292.9902039 3007.2170410156
293.1593933 14066.443359375
293.2091064 3260.2502441406
293.9809875 2467.2453613281
294.5982361 18829.46875
294.913147 3572.4172363281
295.0989685 6291.2548828125
295.8814087 2983.9118652344
296.9674988 2258.9809570313
298.9124451 2293.3654785156
299.0587158 2796.8215332031
300.9446411 2587.8859863281
301.0012817 2775.5139160156
301.9190063 14870.8984375
304.9263306 6261.3349609375
306.8963318 9092.5205078125
306.9307251 3139.9919433594
308.9024963 12256.955078125
308.9709778 14772.009765625
309.0411987 6035.8715820313
309.0869751 2829.0766601563
309.1315002 3200.2399902344
309.1679688 57389.484375
309.2052002 20961.78515625
309.9039001 2931.7126464844
309.9700928 3684.1691894531
310.1505432 13414.4033203125
310.186676 84950.96875
310.9189453 2905.6484375
312.9165955 6255.9399414063
316.0109558 2217.1481933594
316.9144592 3935.0383300781
319.0131836 3895.8601074219
319.9294739 5344.3745117188
320.9039917 2244.7705078125
322.8817139 2660.3068847656
326.8876343 4531.283203125
326.921936 24459.34765625
326.974762 9097.8583984375
327.9721069 2864.4187011719
328.9310913 3858.3303222656
329.9290466 2671.0803222656
330.9257813 7530.8266601563
344.8788452 5797.2602539063
344.935791 9341.525390625
345.9081726 34801.69140625
345.951416 2692.5944824219
346.9064331 2657.4094238281
348.8660889 10911.13671875
349.173584 4693.544921875
349.8608704 3514.5759277344
350.859314 3392.974609375
357.9086914 4431.4765625
362.8863525 36054.84765625
363.8819275 2200.5249023438
363.9206848 24306.9921875
364.8762817 3006.8469238281
366.8760986 2578.68359375
374.8892822 7483.1650390625
375.9185486 24327.482421875
376.8619995 4857.0991210938
376.9320984 2656.8515625
380.8979797 25637.1953125
382.8867798 3326.2177734375
393.9306641 5824.3627929688
400.8907166 3012.2219238281
404.8624573 8699.447265625
422.8917236 3050.0830078125
428.8574219 2552.1252441406
440.8314209 2290.0222167969
520.2318115 4894.73828125
711.5072632 2081.583984375
771.3721313 2117.7377929688
END IONS
BEGIN IONS
TITLE=ADAR-1d-DSBU-3.933.933.4 File:"ADAR-1d-DSBU-3.raw", NativeID:"controllerType=0 controllerNumber=1 scan=933"
RTINSECONDS=349.018786
PEPMASS=455.700408935547 522554.65625
CHARGE=4+
102.0555115 3045.6374511719
103.3599548 824.5184326172
104.0534973 7182.0991210938
105.0700912 1418.9654541016
109.7339172 1092.1574707031
110.3016205 888.4169921875
122.9249496 2622.9753417969
127.0872498 89621.390625
128.0905151 5921.8564453125
140.9205017 2113.8454589844
155.082016 4029.0070800781
158.9296722 1599.9989013672
159.0083923 7284.1342773438
171.0777588 1651.4665527344
175.090683 103429.21875
175.119339 8050.0913085938
176.0935211 7307.0112304688
176.9391479 3188.7199707031
177.0187531 7333.140625
178.3001404 1633.287109375
186.0591583 3652.3198242188
186.9251709 2850.9079589844
188.075882 1712.2745361328
188.9200134 2050.6984863281
194.9502563 1754.0430908203
199.0726624 1853.0129394531
203.0857086 39354.8984375
204.0887756 3342.1694335938
204.9339905 8552.4462890625
206.9300079 5537.0678710938
214.9183655 21392.5078125
217.3705902 1467.6719970703
220.9372711 2410.1020507813
222.9441528 11014.328125
224.9405212 14377.9619140625
227.2708893 1448.61328125
228.9356384 1627.9899902344
232.9290161 115770.5234375
233.0567017 4260.8305664063
233.0968018 5795.1015625
233.9324188 3557.5458984375
234.9310608 2008.2646484375
236.9212189 3630.4375
240.8361969 1628.4327392578
242.9616241 8485.0400390625
246.943512 6900.5112304688
250.9395752 263868.375
251.9427795 8768.2958984375
252.9412079 6425.8686523438
254.931427 9615.181640625
258.945343 4238.7431640625
260.9719849 46192.046875
261.0255737 2690.1977539063
261.0919189 9837.251953125
261.953064 7166.7236328125
262.1520081 27229.49609375
263.1534424 2450.4233398438
264.9578857 6458.7885742188
268.1325989 1856.1627197266
268.9504395 5839.4721679688
269.7588196 1689.3405761719
272.9607544 1579.7897949219
273.9541321 2142.9343261719
274.9144287 4240.6577148438
275.9725647 4219.376953125
276.9558411 4983.30078125
278.982605 29799.875
279.9684753 1898.4166259766
282.9071045 3207.9252929688
288.9655457 44324.94921875
290.9205322 4729.3725585938
291.0005188 1798.7681884766
292.8794556 1732.8709716797
292.9909058 1937.5089111328
293.9806519 2596.7514648438
297.1358337 2058.7858886719
298.9427185 5252.7626953125
300.1210632 2145.4753417969
300.9160156 6314.162109375
301.0026245 1549.9450683594
302.9058228 1742.6549072266
306.8938599 2632.7587890625
306.977356 46139.16796875
307.9835815 1963.6446533203
310.8867493 3033.9069824219
315.1488647 33980.32421875
315.1908264 2291.1701660156
316.1507263 3524.2565917969
316.8819885 2245.7590332031
316.9164124 2610.8815917969
316.9533691 6191.12109375
318.6412354 3927.9768066406
318.8779602 7147.5043945313
319.0125427 4483.9506835938
320.9060364 11267.7626953125
321.0509644 2445.2370605469
324.8965759 5478.1767578125
325.948761 14151.541015625
326.0344238 2988.0876464844
327.6448669 4055.5903320313
328.897583 2393.3559570313
328.9596252 2530.4672851563
330.8991699 5662.4399414063
332.1309509 3106.740234375
333.1601257 12958.8955078125
334.8931885 6262.1713867188
335.1009216 2641.0390625
336.8880005 46725.80078125
336.9563293 2581.3479003906
337.891449 4454.1791992188
338.9180603 9132.8583984375
340.8811035 2755.5627441406
341.9911804 3283.2631835938
342.9096375 4452.0815429688
342.994812 2507.5891113281
344.8746033 13500.2685546875
344.9050903 2341.6313476563
345.0557251 2349.2214355469
348.9103088 3646.9289550781
349.9115906 1696.0067138672
350.9010315 3391.4755859375
352.9085999 5670.2685546875
354.8986816 31502.80859375
356.9147644 3606.7724609375
360.8876343 2219.6760253906
361.040863 1780.8757324219
362.8852844 58740.21484375
363.8922424 4171.095703125
364.9320679 2662.5249023438
365.6286926 1989.5836181641
366.878418 3100.1044921875
367.9363098 1839.875
372.9174194 6749.6430664063
376.4363098 1729.7447509766
376.8604126 3317.4345703125
376.9093628 2046.5792236328
378.854248 2467.6462402344
380.8514099 27384.5
380.8989563 47358.40234375
381.0510864 2574.7751464844
381.9001465 3032.1323242188
382.8446045 2550.9272460938
382.8939209 2327.1655273438
384.8976746 3084.7971191406
386.8682251 5501.9541015625
387.9232483 4436.0971679688
388.8789673 5213.7358398438
389.8913269 9511.3955078125
390.8780518 2303.66015625
390.9303894 36657.62890625
391.1937256 11650.4208984375
391.9179382 2446.8022460938
394.8699341 1982.95703125
395.5631104 5938.2045898438
396.0741577 18581.376953125
396.8763733 2186.3779296875
397.118103 7511.9389648438
398.0146484 2141.8344726563
398.8556213 25815.259765625
398.9104309 7231.64453125
399.4040527 2584.767578125
399.9126892 2645.4609375
400.9004822 2574.1362304688
402.1650696 2022.7567138672
402.8627625 2715.4609375
403.8968811 6367.3310546875
404.8621826 18242.9765625
404.9466248 3110.6391601563
405.9306335 7250.234375
406.8556519 6488.1513671875
406.9476318 3187.568359375
407.9050293 5437.681640625
409.0495911 2979.146484375
409.8799744 4610.078125
410.1030884 9729.9765625
410.8554382 3417.0649414063
411.0884705 10439.5322265625
411.1794739 3332.6665039063
412.9015808 12269.5390625
413.4024658 3492.7563476563
413.8915405 2340.4243164063
414.0875549 7360.548828125
414.8998413 2427.5126953125
416.8723755 5486.6962890625
418.8451843 6711.2817382813
420.184021 5857.755859375
420.8773499 3672.3039550781
421.9020691 6609.1513671875
422.8362732 6246.521484375
424.8618164 2928.4011230469
425.1080627 3182.3676757813
426.8322754 3200.2639160156
426.9451599 5358.6806640625
427.0595093 14223.216796875
427.8329773 2120.7841796875
428.0619202 4534.6967773438
428.1148071 79907.5
428.8666687 16099.2978515625
428.9317322 2900.8225097656
431.7013855 3065.1506347656
432.8511047 10585.0556640625
436.8512573 5329.3530273438
438.0984497 3110.4921875
440.8426514 4316.359375
442.8465271 4834.2939453125
443.1171265 7796.8056640625
443.8739319 2544.0412597656
444.8453064 7959.6381835938
444.9103088 3072.7319335938
445.0700684 3998.2517089844
446.8447266 7975.5654296875
448.835144 18407.052734375
454.8654175 7225.982421875
455.055481 114373.125
455.1180115 6688.6142578125
455.2730103 12177.4931640625
455.8465271 2478.4067382813
455.9916992 20876.689453125
456.0544128 43910.8046875
456.1119385 45534.6640625
456.2703552 3354.5852050781
456.8616333 3530.8693847656
460.8529358 3264.1181640625
461.802948 4633.0932617188
468.8593445 4686.1328125
472.8299866 15673.677734375
474.8333435 62390.3046875
475.8506775 5196.7827148438
476.8852539 3365.9653320313
478.8274536 6050.6313476563
490.842926 3118.9475097656
492.2434998 15662.197265625
492.8464661 33050.6640625
493.2445068 4398.7255859375
496.8388977 2600.806640625
502.8780212 53366.4375
503.8886414 7643.5947265625
504.8841248 2320.3562011719
508.9133911 4318.0068359375
520.8901978 5937.9282226563
542.8191528 2089.82421875
543.2530518 3126.9514160156
562.2543945 2193.38671875
574.8668823 2309.4313964844
579.2750244 76517.5546875
580.277771 21858.869140625
581.2785034 4396.62890625
594.8104248 5105.4658203125
604.7941895 14496.59765625
606.800354 1997.8690185547
608.782959 3915.6535644531
610.7731323 3514.0700683594
622.8000488 3530.3100585938
668.7374268 2086.5888671875
672.7821655 3568.1433105469
690.3079224 19733.611328125
691.3119507 9793.1455078125
708.3181763 146082.921875
709.3208008 46756.53125
710.3241577 8698.015625
839.3540039 6555.3354492188
840.3614502 3065.1037597656
END IONS
BEGIN IONS
TITLE=ADAR-1d-DSBU-3.963.963.3 File:"ADAR-1d-DSBU-3.raw", NativeID:"controllerType=0 controllerNumber=1 scan=963"
RTINSECONDS=359.9605234
PEPMASS=458.855773925781 982174.0
CHARGE=3+
102.9706039 950.8704833984
105.1481171 677.2813720703
133.6641846 888.9141235352
140.9091644 1628.7374267578
140.9207001 4538.09765625
158.9286804 2801.6784667969
159.0084381 4145.0986328125
163.5244751 1075.7427978516
166.6507416 988.8757324219
167.0559692 2443.2915039063
169.9230499 1000.4029541016
172.0107574 850.4895629883
176.9390106 4166.7993164063
177.0191498 2563.3088378906
182.9029388 1545.6866455078
186.9230804 5745.0815429688
188.8310089 1042.0477294922
188.9205627 1147.3671875
194.9489899 1921.7631835938
204.93367 11512.53515625
206.9297485 6985.0185546875
208.9262848 1262.5267333984
214.9185028 92951.359375
215.9217834 3189.6052246094
216.9512024 1878.8267822266
218.9117432 1358.2083740234
218.9491577 1825.5415039063
220.9347229 2662.7243652344
221.5046234 1067.9997558594
222.944458 8974.3369140625
224.9395752 8009.6079101563
225.0436707 3937.4790039063
228.9344635 2185.8420410156
232.9290009 421044.28125
233.9327393 15373.5869140625
234.9308014 2072.7578125
234.9619598 6757.0234375
236.9231415 6774.32421875
239.0958405 4857.8735351563
240.9459534 1305.3166503906
242.9609375 6139.916015625
243.9445801 2109.4685058594
244.9932251 1987.3051757813
246.9131165 1560.0754394531
246.9447632 5981.2724609375
250.9396057 492969.5
251.9432526 16181.265625
252.9421234 4522.4736328125
254.9312134 6140.1557617188
258.9439392 4749.4951171875
260.89151 1505.7915039063
260.9721375 26758.017578125
261.9525146 6654.6538085938
262.0106506 1927.4697265625
263.0049438 1367.7432861328
264.9570923 5252.578125
268.9516602 5385.509765625
270.8818054 3310.4833984375
272.9068909 1462.1878662109
272.9610596 1376.2239990234
274.9066467 2793.2670898438
274.9794006 1746.5047607422
276.9546814 4288.4428710938
278.904541 1258.970703125
278.9823303 10890.6494140625
279.9649963 2411.9826660156
280.9008789 1316.7055664063
282.9062195 4004.9987792969
284.9382324 6094.0849609375
286.9358826 4138.1318359375
288.8876343 12956.0849609375
288.9235229 2094.5954589844
288.9667358 15273.69921875
290.9191589 2612.0825195313
290.9978943 1372.6770019531
291.9553833 3195.6059570313
292.9584351 2288.7897949219
295.1055298 1887.7087402344
299.0615845 2741.0869140625
300.9156494 4333.9462890625
300.9528809 2228.4858398438
301.0023804 1106.7836914063
301.9159241 5888.5708007813
302.901947 2455.6684570313
302.9451294 4879.5610351563
304.8987732 1949.5596923828
306.8973999 12407.353515625
306.9771423 9984.1728515625
308.8952637 1398.220703125
309.1245117 9775.5771484375
310.8875427 2287.6401367188
311.9315796 1236.2791748047
312.8580017 2467.3005371094
312.9303894 1461.3333740234
314.9294434 1380.7543945313
315.0189819 1906.8739013672
316.8820496 2787.0786132813
316.919342 2384.0166015625
318.8760376 5477.6884765625
319.0141602 4075.2243652344
319.1419067 1619.3983154297
319.9314575 1765.8349609375
320.9045105 8074.4731445313
320.9441223 2084.4626464844
322.9033813 2418.60546875
324.9039001 1211.8637695313
325.1669617 14018.9091796875
327.1347351 4534.265625
328.8563843 1871.1678466797
328.8969727 8741.712890625
328.9568176 3265.2624511719
330.8653259 2229.466796875
333.0294495 2640.326171875
334.8930664 4747.1264648438
336.8867188 19109.818359375
336.9249878 1223.5344238281
338.9155273 8533.1201171875
339.9189453 2136.0756835938
340.8801575 2518.5622558594
341.9926758 3175.5161132813
342.9085388 1283.3112792969
343.9417725 1392.7757568359
344.8766479 99725.8671875
345.9141846 5890.8154296875
346.9102478 41941.93359375
347.0516968 1853.7712402344
347.861084 6687.6953125
347.911438 8114.6811523438
348.0411987 2091.9711914063
348.865509 3052.9057617188
348.9081421 3967.357421875
349.8569336 3803.5361328125
350.8976746 1555.2073974609
351.1462708 21681.76953125
352.1295166 12502.6904296875
354.89505 7194.9116210938
356.9195557 2087.8779296875
360.0595703 2419.8803710938
361.0365906 1919.201171875
362.8865662 421889.6875
363.8873291 20606.7265625
363.972168 2257.8999023438
364.9222717 46711.51953125
365.8710632 3197.3786621094
365.9212646 9983.6005859375
366.87854 3213.5759277344
366.9326782 2181.7141113281
367.8643188 1931.7501220703
368.8764038 1717.7490234375
369.157135 164049.765625
370.1477356 3808.8916015625
370.9334106 1896.0089111328
372.9171143 7186.3198242188
373.9043884 1988.1148681641
376.8586731 1798.7662353516
376.9055786 2763.04296875
378.8572083 3571.9787597656
380.8978577 248266.890625
381.9012756 12899.2734375
382.8942871 1703.7365722656
384.8945923 3170.3161621094
386.8427124 1961.1335449219
386.9891052 2420.3168945313
387.167511 8498.826171875
387.8249512 2310.1774902344
387.9925537 1956.3205566406
388.8847046 3722.0690917969
389.8887329 2045.0003662109
390.8725586 8764.0400390625
390.9299622 19441.021484375
391.1384583 2737.9489746094
391.971405 7658.3271484375
394.0144348 2577.2634277344
394.9256897 1882.5830078125
396.8733521 1876.7127685547
398.8602905 1827.1595458984
398.9094238 4822.740234375
402.862854 8513.9755859375
402.9185486 7884.6821289063
404.8591919 9549.2197265625
405.8338318 2536.873046875
406.8526001 9363.3310546875
408.8773193 3410.2177734375
408.9429626 1528.0537109375
409.1498718 4727.7119140625
410.8525085 1885.0329589844
413.1839294 2390.0671386719
415.901001 3263.0659179688
416.8794556 1848.9108886719
418.8441772 38572.24609375
419.8490906 4622.0922851563
420.8865356 6136.0288085938
422.8354797 7351.3510742188
424.8641663 1810.2612304688
428.6141052 2678.4758300781
428.8644104 2302.6174316406
429.8649902 1808.2219238281
429.937439 3376.6906738281
430.1131592 1846.6791992188
430.9115906 25790.208984375
430.9678955 1810.4853515625
431.1308289 1799.6801757813
431.7763672 1909.1711425781
431.8747559 19207.412109375
431.9364624 1629.7789306641
432.8577576 5338.896484375
433.8903198 4896.525390625
436.8540344 17032.708984375
440.8433533 2927.6376953125
442.844696 3672.4221191406
444.835968 1739.1184082031
444.9777832 2833.8120117188
445.8905945 2207.9677734375
446.8808594 2585.7980957031
447.8743591 1744.4812011719
448.8375244 13222.6796875
448.9098206 9008.5654296875
452.8287354 2412.1789550781
455.9927979 2128.5690917969
458.0558167 7992.08203125
458.2243042 7210.6166992188
458.8583069 26710.916015625
458.9207764 2373.9597167969
459.0520325 4774.1958007813
459.1213379 2315.2448730469
459.214386 2819.9638671875
459.8606262 4987.2919921875
459.9236145 4581.2485351563
459.988678 2635.9382324219
460.8569946 1892.6008300781
466.8500366 3598.9982910156
468.8587952 2014.7508544922
474.8334656 34088.8984375
475.8624573 4559.7348632813
476.8565979 13719.7626953125
477.8666382 3963.646484375
478.8312988 4171.9560546875
486.0150757 1928.3649902344
487.8615417 2512.6218261719
492.8459473 16814.95703125
494.8533325 2068.9147949219
502.8754578 4541.2666015625
506.8706055 2152.3774414063
510.8636475 1798.9132080078
518.7715454 2267.3115234375
548.7992554 1738.9415283203
561.8342285 2042.1768798828
585.9480591 2853.0432128906
600.8306885 1369.3037109375
604.7960205 7908.00390625
605.8193359 3663.6669921875
617.8280029 1462.8764648438
622.8015747 1933.6964111328
665.9147339 1859.6472167969
672.7767944 1970.4554443359
END IONS
BEGIN IONS
TITLE=ADAR-1d-DSBU-3.967.967.3 File:"ADAR-1d-DSBU-3.raw", NativeID:"controllerType=0 controllerNumber=1 scan=967"
RTINSECONDS=361.0937504
PEPMASS=396.884887695313 295276.375
CHARGE=3+
102.9707565 1861.9560546875
105.9805832 699.3482055664
106.2498627 785.4275512695
108.6668701 842.5706176758
120.6334381 771.3263549805
120.9814072 1860.1407470703
129.1029053 3123.6782226563
130.0867462 3334.1906738281
131.0131989 1336.1884765625
131.1712036 912.8076171875
137.068924 1282.7928466797
140.9200134 2798.1682128906
145.6028748 858.1040039063
147.1132202 3055.2658691406
158.9284058 6202.2309570313
159.0085754 12968.4384765625
175.1209106 1035.8332519531
176.93927 11264.40234375
177.0191345 9123.2880859375
178.9334564 1245.1041259766
179.0910339 4194.7260742188
180.9306641 1854.8818359375
185.0930939 5305.3520507813
186.9234772 11778.3837890625
188.9192963 6666.2612304688
194.9496155 4311.064453125
198.9405518 2621.0837402344
198.9594269 1472.6960449219
200.0402069 1979.4918212891
200.9394684 2000.1605224609
203.1046448 5358.1069335938
204.9342651 28852.181640625
205.9372559 1200.8797607422
206.9297485 23815.103515625
208.9282227 1931.5476074219
210.9219818 1951.4215087891
213.0825195 1064.6586914063
214.9186554 45852.46484375
215.9224548 1269.3049316406
216.0298615 2333.7810058594
216.9511108 1497.5528564453
218.9122009 1415.9346923828
218.9500275 5958.390625
220.9355621 1649.2409667969
222.9450531 24308.2734375
224.9404297 32868.39453125
228.9346008 5999.7436523438
228.9572296 1327.0251464844
232.9291534 233373.5
233.9326172 7974.8720703125
234.0646973 1626.6356201172
234.9331818 2979.8466796875
234.9629364 3413.0048828125
236.9221344 9713.7119140625
236.9587097 2680.1572265625
241.1166992 4131.9624023438
242.9619598 17638.71484375
243.0708923 1719.7651367188
243.9447479 8215.16796875
244.9921112 1591.572265625
245.9599915 2047.6065673828
246.9447632 17006.384765625
247.0115662 1101.923828125
249.9577484 2089.3120117188
250.9397583 295391.5
251.9427185 10241.4140625
252.9400787 6811.5400390625
253.9361115 1307.1184082031
254.9319305 10650.6796875
256.8959656 2631.6005859375
256.9804993 1473.7886962891
257.9621277 1203.6320800781
258.894989 2756.0166015625
258.9472351 7589.4174804688
259.9440613 3086.5385742188
260.8910522 3511.7399902344
260.9720764 74842.4296875
261.9548035 32693.185546875
262.0094604 1588.2791748047
262.1476746 1243.0942382813
262.8882751 1171.2534179688
262.9774475 2234.6140136719
263.0050964 1918.1745605469
264.9554138 11881.9501953125
266.8801575 2850.1181640625
266.990387 2746.7570800781
268.9503174 4243.8217773438
268.9821472 2230.7783203125
270.9562073 3226.9235839844
272.9598694 3342.6271972656
274.9064636 3139.2084960938
274.9828796 2483.6967773438
275.9955444 5780.8754882813
276.9021301 2134.0581054688
276.95578 5807.6611328125
277.9507751 2381.0446777344
278.90448 3584.3193359375
278.9506531 1882.0093994141
278.9825745 29214.984375
279.9672546 13913.5439453125
280.899353 1530.1115722656
282.9063721 26497.08984375
283.9096985 1627.9722900391
283.9425049 2087.765625
284.8909912 14815.5078125
284.9368591 14057.1787109375
284.9699707 2410.767578125
285.9400024 2338.9116210938
286.872467 2281.5100097656
286.9481506 3734.9741210938
286.9912109 1258.2745361328
288.8867493 8988.4912109375
288.9680786 15157.826171875
291.9486694 3472.8640136719
292.877594 3321.8334960938
292.9143677 1647.3256835938
292.9533386 6019.3740234375
292.9901733 1796.3315429688
293.1604004 4424.380859375
294.9500122 1500.3558349609
297.0645752 6163.9965820313
298.9083252 1600.5500488281
299.9842529 1373.7104492188
300.9168701 38023.8046875
300.9534912 8665.0380859375
301.0026855 4599.3071289063
301.9195251 3613.7421875
301.9568176 5999.2529296875
302.8993225 17902.69921875
302.9358521 2321.6843261719
303.9514771 4179.1323242188
304.9892883 2681.9367675781
306.896698 11092.416015625
306.9402466 2300.7958984375
306.9777832 8855.9140625
307.9463196 4190.1650390625
307.9971313 3320.8503417969
310.8870239 5359.5810546875
310.9593811 1638.2713623047
312.8542786 9596.2158203125
312.914978 9183.4443359375
313.999054 3417.8786621094
314.144989 1841.1831054688
314.9465637 1665.6495361328
315.0240173 2271.6345214844
315.9537964 6371.4702148438
316.4566345 1883.1947021484
316.5107727 2313.2556152344
316.8813171 2941.2145996094
316.920166 4972.4526367188
318.8772888 12758.0673828125
318.9145203 1994.8184814453
319.0124512 10293.064453125
319.9524841 1922.2254638672
320.9054565 15181.755859375
321.9530029 1804.8920898438
322.8703308 3409.2043457031
322.9973755 4520.1552734375
323.1465454 4598.6225585938
328.8981934 2154.6147460938
328.9500427 4223.3666992188
329.9481201 1677.2518310547
330.5726013 1468.8206787109
330.8631897 35529.15625
330.9284973 8322.6162109375
333.0314331 2346.5815429688
334.891449 10124.1806640625
335.180481 4506.6767578125
336.1563416 2093.4069824219
336.5773621 3050.296875
336.8882141 53089.046875
337.1862488 31483.404296875
338.1731873 4636.205078125
338.91745 16205.7197265625
339.8660889 2250.412109375
340.8418884 2718.6630859375
340.8855286 5151.3359375
340.9512634 3501.1662597656
341.994751 10328.478515625
342.934967 1648.4467773438
344.8747559 9500.755859375
345.161438 6718.6689453125
348.8707581 6344.7192382813
348.9466858 2653.8090820313
349.8590698 2374.8601074219
350.0513 2602.1496582031
350.2017517 10173.1484375
350.5579529 3686.533203125
350.8597717 10403.45703125
350.9029541 4225.1484375
350.9411926 4908.5649414063
351.2043457 2134.8928222656
353.1890564 6426.5854492188
354.4311523 1653.6779785156
354.8968201 23908.044921875
355.912262 2203.5634765625
356.9222107 6021.0229492188
357.8741455 2783.3439941406
358.857666 4222.6997070313
358.8983154 2374.0102539063
359.5624695 2631.7006835938
359.9135132 2453.8518066406
362.8875122 38899.75
364.9252625 4186.2534179688
366.8801575 3411.48046875
367.8649597 2413.7431640625
368.2130127 10679.8193359375
368.8720093 13585.724609375
368.9218445 4622.52734375
368.9475403 3449.1364746094
369.2174072 2356.646484375
369.8709412 5819.275390625
370.8884583 2537.14453125
372.91922 1820.7525634766
373.9060364 5810.9692382813
375.660675 4571.0478515625
376.8580322 8923.1943359375
377.1786194 3736.7373046875
378.1948853 2139.2487792969
378.8545532 27796.826171875
379.208374 42758.91796875
379.8562927 1724.8277587891
380.1920776 3797.3989257813
380.8538818 2449.1354980469
380.8994751 20096.537109375
384.8960571 1725.9876708984
386.8999329 12093.65234375
387.8816223 5334.3305664063
388.8801575 2306.1052246094
390.9310303 10583.0068359375
391.9122314 7102.3559570313
392.8467102 2924.0178222656
396.0833435 8796.8759765625
396.136322 1575.5782470703
396.2020569 9308.1728515625
396.8770752 13506.6142578125
397.0766907 3489.1870117188
397.2189941 62085.76953125
398.8638611 2920.0710449219
402.8676147 2678.9899902344
403.8839417 1636.9317626953
404.8573303 6769.7456054688
406.8564148 9279.4970703125
410.85672 2775.2609863281
412.8854675 2003.8361816406
413.9827576 5929.60546875
414.8470154 6126.1396484375
414.8994446 2509.83984375
415.1362305 6470.9213867188
415.9004822 11640.1669921875
418.8442078 10137.2548828125
419.8912354 5121.9638671875
424.8670044 3488.8325195313
428.8670044 5675.5556640625
430.9623108 6667.5791015625
431.8768616 6899.376953125
432.8514404 9804.037109375
435.8735352 1902.5897216797
436.8578491 3930.154296875
442.8457642 3381.0217285156
444.979248 2379.1311035156
446.8816528 2198.712890625
448.8365173 21895.82421875
448.9031067 1819.6145019531
450.8359985 1940.1029052734
456.8633423 2048.3051757813
464.8917542 2747.7019042969
466.8461609 3354.1098632813
468.8616333 3025.1733398438
472.9866943 1530.5345458984
474.8318787 7738.958984375
475.863678 6694.6860351563
487.2157288 3148.7907714844
492.8475952 4423.1098632813
502.875061 1963.6678466797
503.8638611 2220.68359375
508.9102478 1738.4193115234
534.7667236 1695.7229003906
552.7809448 6443.4765625
570.7948608 4513.74609375
610.2503052 2371.412109375
END IONS
BEGIN IONS
TITLE=ADAR-1d-DSBU-3.992.992.4 File:"ADAR-1d-DSBU-3.raw", NativeID:"controllerType=0 controllerNumber=1 scan=992"
RTINSECONDS=370.0940341
PEPMASS=422.662200927734 237372.28125
CHARGE=4+
100.6211395 768.6657104492
101.0714722 711.5960083008
102.9706955 897.7730102539
109.5246506 743.1764526367
124.0392075 1635.5771484375
129.1027069 3710.072265625
130.0863342 4446.0688476563
131.1461792 1248.7062988281
140.9204712 2270.1672363281
147.1128387 5943.5556640625
150.0549316 4173.1455078125
151.0634155 6719.8217773438
155.0812378 1308.3717041016
157.0978851 6620.8779296875
158.9283447 3485.8488769531
159.0080566 5240.6396484375
162.8448792 1164.1448974609
162.9212799 2768.6049804688
167.0821381 2652.9538574219
168.0657806 1619.0217285156
176.9387054 8884.095703125
177.0187225 4808.8125
178.3222198 1906.3463134766
180.9298859 4735.2915039063
185.092392 5559.9301757813
186.9241333 5553.416015625
188.9212341 4074.6848144531
192.9407806 1352.5471191406
194.9493866 3622.4138183594
198.9402771 6177.51171875
203.1033783 2903.2087402344
204.9336548 16352.484375
206.9300079 11693.1318359375
208.7976837 1168.8302001953
214.0541992 10626.5107421875
214.9186401 31647.9609375
216.9518585 1770.8645019531
218.8809509 2182.8815917969
218.9116974 3498.9484863281
218.9498749 2649.3481445313
220.934906 5305.5063476563
222.9450226 18922.51953125
224.9412079 18330.689453125
226.1202087 1251.4700927734
228.9331665 3773.349609375
231.0778198 1431.0144042969
232.9290161 204139.84375
233.9328918 6150.5805664063
234.9291229 3851.0869140625
234.962677 6456.3891601563
236.9219513 21128.0546875
236.9500427 2157.2741699219
236.9589539 2077.8908691406
242.9594727 5643.9716796875
243.099884 1664.6774902344
243.9451294 2194.1096191406
246.9465179 12697.3642578125
248.0709839 3161.8386230469
249.0906067 7370.7607421875
250.9395905 373584.21875
251.9433136 13924.8671875
252.9414978 10271.2822265625
253.9361572 3585.4514160156
254.9030457 2204.7553710938
254.9319916 38062.05078125
256.9349976 1856.5806884766
258.9440918 6742.265625
258.9974365 2101.1877441406
260.972229 31301.3359375
261.9540405 8688.6611328125
262.1406555 3078.2253417969
262.9683228 1710.6779785156
263.0037842 1748.6174316406
263.9717102 3864.4030761719
264.9642639 29277.6015625
266.9887695 2372.6665039063
268.9500732 4627.50390625
268.9847717 3250.0270996094
272.9073181 1537.29296875
272.9622803 6028.8422851563
273.9559631 2321.6884765625
274.0003967 2008.1881103516
274.90625 2208.1979980469
274.9820557 1551.4069824219
276.9555969 8561.4638671875
278.9822083 16137.2080078125
279.9656067 3647.9838867188
280.0010986 3040.7866210938
280.9795227 2592.8508300781
282.9055481 4713.0239257813
282.974884 12175.103515625
284.9352417 2253.6730957031
284.9656677 1870.2843017578
286.1210632 1443.3289794922
286.8991089 7574.6782226563
286.9358826 2480.4152832031
288.888031 2700.2116699219
288.9225769 5078.673828125
288.9650879 11791.208984375
289.0084534 5341.3623046875
290.9714966 2835.3403320313
291.006073 1804.9743652344
291.9662476 5877.4008789063
292.8780212 77476.3203125
292.9554138 3165.6518554688
293.881897 1502.5119628906
295.9858704 1505.3425292969
298.0113525 2985.419921875
300.9172668 6248.4116210938
301.0023804 2730.6489257813
301.9943237 2591.4660644531
302.3792114 1712.7930908203
302.8998108 1600.7567138672
302.9735413 6726.8359375
304.9093628 10715.5576171875
306.894989 4505.0864257813
306.9759521 11814.869140625
307.9968567 1924.2281494141
309.9761963 2848.1606445313
310.0133667 1712.5178222656
310.8886108 284897.40625
311.8917847 5101.5791015625
311.932251 2815.5612792969
312.9169922 3049.3752441406
314.9829407 3339.6953125
318.8785095 7868.9091796875
319.013855 4393.830078125
320.0072937 2850.30859375
320.9082947 3729.87890625
320.9831238 1744.4245605469
321.0222168 1900.1694335938
322.9485474 2025.8828125
328.8991089 171894.296875
329.9025574 3313.6105957031
329.9476318 1905.3812255859
330.9289551 4342.7905273438
332.0509033 7764.9077148438
332.1347656 1732.0430908203
333.0419006 2254.4196777344
334.9295044 1977.4803466797
336.8876343 34782.3671875
338.918457 5029.3681640625
340.1405334 3309.9614257813
340.8800964 1819.3630371094
342.9059143 2386.3571777344
343.0243835 1527.1854248047
344.8775635 20012.03515625
344.9244995 2154.2258300781
345.052887 1747.3386230469
345.9085693 4045.8669433594
346.9093323 12553.66796875
348.0030212 2740.6186523438
348.8684387 6899.4111328125
348.9082642 3652.9584960938
348.9757996 2822.1118164063
349.1730347 7598.6157226563
350.0610657 4512.8369140625
350.8595886 2869.8156738281
351.9259338 4089.0903320313
353.9806213 3151.6577148438
354.89505 29407.5703125
356.9206848 2702.4729003906
358.8938599 1843.1160888672
359.0081177 2469.5004882813
359.1030273 2129.2578125
361.0394287 2077.7087402344
362.8872681 102109.4609375
363.8869019 3189.7895507813
364.880127 2786.4038085938
364.9322815 8514.2373046875
365.8820801 4263.7607421875
366.8433533 17756.298828125
366.8895569 23254.548828125
368.6535034 4093.2917480469
368.872345 2253.3137207031
370.8760986 4313.009765625
372.0480652 4881.8696289063
372.502655 2482.4709472656
372.9164124 2665.6528320313
373.1510925 1831.9671630859
373.9038391 2723.5771484375
375.9173279 7070.0366210938
376.0770874 2528.7407226563
376.1304321 20745.251953125
376.8606567 10082.533203125
376.9115601 16542.212890625
376.9580994 2203.087890625
377.0093689 3622.474609375
377.1320496 3850.9057617188
378.8554688 13957.73046875
379.9989624 11674.6591796875
380.49646 2491.6638183594
380.8539734 4570.6171875
380.8981628 69775.7421875
381.0080566 3044.2702636719
381.6603394 2436.2485351563
381.9030457 4427.6743164063
382.8949585 4848.9721679688
384.8487854 7491.2099609375
384.8903198 19217.86328125
388.9072266 1793.5017089844
389.0031738 14724.73046875
389.5039063 2144.0905761719
390.6657104 11780.296875
390.9290161 7864.6069335938
391.1654358 4393.2319335938
391.6632996 1839.1534423828
393.9352722 5376.921875
394.8655701 4859.8198242188
394.9223938 67766.921875
395.0153198 2248.6669921875
395.4999084 2917.5627441406
395.9389038 2532.4047851563
396.8666687 5898.7099609375
398.0162354 1900.5795898438
398.8636169 4853.9467773438
398.914093 2681.4150390625
399.9164429 2346.1691894531
402.8640747 2395.7175292969
404.855957 38753.99609375
405.2629089 2879.89453125
406.8545837 12676.611328125
411.9596863 1732.2453613281
412.8458862 3988.0070800781
412.9329529 5306.2202148438
413.6577759 3402.5561523438
414.1619568 2359.6240234375
416.8802185 2160.1145019531
418.8439636 2810.8156738281
420.8711548 1965.6209716797
421.8714905 3101.3823242188
422.0236816 2653.7038574219
422.6663513 5537.560546875
422.8353882 102292.375
423.1545715 4464.1611328125
423.2038269 7577.099609375
423.2703247 5572.7299804688
423.3291321 3124.57421875
424.8673401 6163.8891601563
428.8644409 4581.9521484375
430.8738403 3205.4985351563
430.9610291 2404.9790039063
431.8789063 3865.685546875
432.8565369 5943.546875
435.8803711 2045.8505859375
436.8587036 2616.4506835938
440.0387878 2180.0832519531
440.8462219 65440.1875
441.84375 2468.6564941406
441.9770508 2267.708984375
442.8448792 4050.2878417969
448.833313 13025.015625
455.9946289 2512.5334472656
456.8641052 2745.4133300781
458.857666 16717.072265625
460.8520508 2284.7124023438
468.8616638 3628.8894042969
474.8348694 56107.71875
475.8541565 5741.7763671875
476.8614807 4362.1489257813
478.8335876 4345.3256835938
482.8208618 3333.6052246094
487.8707581 2354.7004394531
488.850769 4277.1313476563
492.8458557 25399.4296875
493.8475647 2257.8862304688
496.8379517 2775.5034179688
498.0397644 4463.2338867188
502.8797607 5729.5346679688
509.2030334 4398.3129882813
510.85849 2552.4536132813
518.7734375 2150.8837890625
527.0686646 5882.6313476563
528.8216553 2723.3549804688
540.0618286 4818.2734375
542.8265381 4740.5034179688
545.0769043 3126.6489257813
558.0706787 1710.3129882813
561.831543 2145.4521484375
578.2270508 3778.2651367188
579.2283325 2030.5500488281
585.9517822 5485.052734375
586.9581909 1751.9357910156
588.8171387 2955.6833496094
596.2355957 34463.8671875
597.2439575 7807.26953125
598.2352905 2013.5081787109
603.9588623 1777.7250976563
604.7928467 12491.7734375
605.8051758 3738.2954101563
618.8029175 1732.6098632813
622.7961426 2421.6901855469
632.8496704 2097.1242675781
648.7504272 2742.669921875
672.7834473 2409.4282226563
679.2750244 5466.8315429688
743.2709351 6840.3818359375
744.2744141 2725.4738769531
846.5601196 1651.5758056641
END IONS
BEGIN IONS
TITLE=ADAR-1d-DSBU-3.1000.1000.4 File:"ADAR-1d-DSBU-3.raw", NativeID:"controllerType=0 controllerNumber=1 scan=1000"
RTINSECONDS=372.705352
PEPMASS=390.6630859375 1155351.625
CHARGE=4+
101.0711288 1314.8458251953
101.1077957 3409.1237792969
102.0553513 6160.21875
105.0664291 5131.33203125
111.0558472 13411.7255859375
112.0319748 1626.0871582031
113.0714798 1652.0484619141
128.0709991 2882.4235839844
129.0665283 7427.6142578125
129.10289 91562.796875
130.0869446 70116.4921875
130.1056824 4674.1796875
131.0908356 2966.0563964844
132.0559235 1453.3714599609
133.0431824 3298.4267578125
135.3636169 1592.0180664063
139.0505676 3157.54296875
140.9207611 3659.2180175781
141.0663147 8825.771484375
145.0977325 6097.6879882813
147.1134338 79977.4375
148.1170807 4767.8271484375
149.0239563 91118.453125
156.0762482 1879.0173339844
157.0610504 3801.8728027344
157.0975952 7808.5180664063
158.9288788 3489.0830078125
159.0080261 11273.3994140625
159.0771332 5847.8803710938
159.1135101 4418.8461914063
167.0346832 15338.6279296875
167.0823364 24048.134765625
171.0774841 4534.421875
175.1215668 2605.5061035156
176.9389343 6552.310546875
177.019165 13777.28125
178.3009644 2846.8581542969
181.0610046 3112.9853515625
185.0928192 189098.53125
186.0967255 12792.037109375
186.9251862 8805.19921875
194.9496613 5108.705078125
198.087738 2204.8806152344
199.0718536 4656.4536132813
200.1035309 14014.255859375
200.5955505 4935.2548828125
202.0644531 2364.0729980469
203.1033936 160348.953125
204.1069031 13001.3623046875
204.9339905 23183.458984375
206.929184 12433.91796875
208.0727234 2896.111328125
209.0925751 3554.2250976563
210.0886383 3343.4658203125
211.072113 2746.9611816406
213.0337677 6072.6352539063
214.9185181 24738.90234375
218.0600586 2247.1958007813
218.9497375 3584.8017578125
220.0756683 4813.4750976563
222.9445648 35678.55078125
224.0861969 2383.1728515625
224.940567 36572.453125
226.0832062 10749.1552734375
226.119751 22422.470703125
227.1219635 2884.509765625
228.0995026 12339.9453125
228.9343262 4068.7321777344
230.0597687 3727.9458007813
232.9290009 162148.703125
232.9649048 10008.7041015625
233.0573578 3515.6958007813
233.9324493 6972.716796875
234.9327545 2057.4685058594
234.9622345 3126.9919433594
236.9226074 13294.197265625
236.9607391 3010.1867675781
242.9615784 22920.98046875
243.9461823 3294.4458007813
244.108963 15256.0234375
244.1318359 8830.75390625
244.6141357 4722.099609375
245.1142273 2867.19140625
246.9444733 13674.2763671875
248.0706024 18541.908203125
250.9396667 500587.46875
251.9427948 22391.646484375
252.9405212 13260.630859375
254.1146698 3086.7963867188
254.9327087 37059.9921875
258.9436951 7425.4755859375
259.9394226 4407.4248046875
260.8911438 9381.4990234375
260.9720459 145472.546875
261.9538879 23125.802734375
262.0090332 3312.865234375
262.1405945 36827.09765625
263.1439819 2761.8901367188
264.9560547 18486.544921875
266.5895691 8572.015625
268.9497375 7854.6640625
269.973938 4305.0034179688
270.8821106 3032.3410644531
272.1261902 10231.6474609375
272.9208984 2929.3505859375
274.1399536 4375.0322265625
276.8978882 2696.1833496094
276.9549561 7521.7807617188
277.9516602 3374.0061035156
278.8731079 3123.7912597656
278.9042664 13361.6259765625
278.9820251 85711.3984375
279.962738 10067.724609375
286.0108032 3017.7236328125
287.0088196 7981.912109375
288.0071716 4103.6254882813
288.8883362 11236.279296875
288.9341736 3617.9587402344
288.9667053 36695.28125
289.6173401 17699.982421875
291.4002686 3617.9309082031
292.9868469 3032.4860839844
296.1286621 2691.0471191406
296.9769897 3843.0134277344
297.4042664 4105.9731445313
298.912262 2793.3977050781
300.9188843 4321.2231445313
301.0067749 2527.6005859375
301.0537109 2613.1286621094
302.9016724 3207.4453125
302.9780579 3010.005859375
303.6151733 4842.2900390625
304.9298096 2352.14453125
306.8974304 11718.2421875
306.9427185 3304.6079101563
306.9780884 35422.7109375
307.9417419 3206.5471191406
310.8864136 4593.1274414063
312.9161987 10970.25390625
313.1521912 3861.8171386719
314.947052 4852.8354492188
316.8826599 10413.9912109375
316.9190979 4349.0961914063
317.0930481 6541.2001953125
318.8777771 5746.865234375
319.0147095 4670.0654296875
320.9044189 12008.4296875
322.0794067 9825.08203125
322.571228 4424.3569335938
322.9979553 3323.99609375
326.923645 2517.6733398438
330.127655 3876.9743652344
330.9285583 19962.677734375
331.0817871 19667.763671875
331.1631775 6430.2456054688
331.6337585 2827.6870117188
332.9146729 6551.8530273438
334.8908081 27246.826171875
334.9290466 69131.40625
335.102356 4577.0546875
335.9324951 2786.2209472656
336.8885803 32691.1875
338.9162598 10686.7587890625
340.1406555 35702.421875
340.6420898 11625.5068359375
340.8769836 4087.7541503906
341.1067505 15358.921875
341.1464844 7306.1059570313
341.9934082 5242.4008789063
342.1125488 3487.9426269531
342.9271545 2485.2717285156
344.8713684 10947.0791015625
344.915863 9226.7900390625
345.0264893 3831.4614257813
345.0908203 3584.1938476563
345.1329651 5488.08203125
345.6304321 3197.9619140625
345.9111023 3353.0893554688
346.0854492 3312.0812988281
347.9194641 11229.6630859375
348.9075317 4285.9975585938
349.1726074 44259.08203125
350.1745911 5962.1440429688
350.8979797 6656.8125
351.1355896 3986.5747070313
351.9321594 4430.474609375
352.8997498 18332.37890625
352.9463806 3177.5063476563
354.1383972 13724.6220703125
354.642395 5171.091796875
354.8986511 16954.677734375
356.1560669 2867.1540527344
356.9246826 35396.08984375
357.0692139 75105.046875
357.4221191 3507.7917480469
358.0696716 20820.66796875
359.1604614 13297.43359375
359.6456909 19940.189453125
360.0578308 5336.2690429688
360.1383667 32523.92578125
360.6412659 9519.3349609375
361.1796265 9700.3857421875
361.8842468 7874.6123046875
361.9327698 3410.6171875
362.8846741 52065.82421875
362.9243469 203992.171875
363.0973816 4878.5258789063
363.8844604 3404.9831542969
363.9299316 4892.1577148438
363.9723206 4323.92578125
364.8933105 9558.591796875
365.9295349 11165.0771484375
366.8791199 3426.83203125
367.1247559 9626.8095703125
367.5796509 3593.0710449219
368.6516113 132069.421875
369.1532898 48585.3203125
369.6516724 14385.2177734375
370.1188354 4067.140625
372.6542969 4867.6572265625
372.8677368 4357.1162109375
372.9184875 25586.353515625
373.1004639 9245.537109375
373.1481628 5455.6865234375
373.9023438 5219.470703125
374.0994873 3658.7172851563
375.080658 4761.935546875
376.5889282 15096.6650390625
378.8516846 10127.1826171875
380.8460388 4944.5673828125
380.8926392 47427.28125
380.939209 11320.884765625
381.65979 32884.6171875
381.8999329 3662.7170410156
382.1594543 11891.0595703125
382.659729 6803.9619140625
382.9036865 8892.9326171875
383.1574097 12359.7744140625
384.1536255 6077.369140625
384.8902588 4499.0595703125
388.1295166 8547.1025390625
388.8800049 4739.5668945313
389.8831787 16123.9228515625
390.0735779 8236.4404296875
390.186615 3815.1662597656
390.2417908 15700.45703125
390.5728455 7469.7504882813
390.6646423 163023.125
390.8718567 71951.71875
390.9305725 127143.765625
391.0749207 5606.5366210938
391.1636658 50156.3359375
391.5729675 3722.5229492188
391.665802 17778.853515625
391.9454041 8092.9936523438
396.8704529 6304.9614257813
398.8603516 5252.6176757813
400.1832886 3521.6596679688
404.8554688 14659.9052734375
406.8522034 7906.2973632813
408.8775024 35163.95703125
408.9417725 7322.6025390625
408.9905701 4933.703125
409.1463623 11068.0947265625
416.8734131 3307.2863769531
424.867157 4710.4272460938
428.1780701 3515.6826171875
428.8625793 4899.6337890625
430.8786316 3341.4174804688
430.9578247 2649.6997070313
431.875946 3520.4409179688
432.1219177 9077.111328125
433.8796997 3240.0075683594
436.861084 3128.013671875
442.8840332 3372.654296875
446.874939 3094.9516601563
448.8348083 3757.8374023438
450.131012 9688.53125
457.1499939 4546.0815429688
461.8778076 2842.2209472656
464.8817444 5840.9995117188
469.2046204 7764.2490234375
470.1921387 4219.8525390625
474.8321228 22626.693359375
475.1628113 9621.2734375
475.8624878 4745.7436523438
478.8343201 3209.7111816406
487.2169189 29461.59375
488.2189636 8445.61328125
490.9022522 4402.2236328125
491.1876526 4150.0249023438
492.1785583 4196.8637695313
492.8467712 10700.5732421875
501.1775513 6309.1030273438
502.8782959 4144.36328125
505.2434082 2871.5891113281
508.9172058 15287.6767578125
509.2045288 29427.966796875
509.9153137 3083.462890625
510.2093201 7012.7646484375
518.2061157 4686.703125
519.1881104 13154.7822265625
533.1975708 3328.4545898438
543.1798096 3852.6928710938
560.2097168 6300.8549804688
561.2004395 7467.9018554688
562.1997681 2902.7595214844
564.8004761 4438.703125
572.1774292 10786.0712890625
573.166748 6794.7836914063
574.1655273 2746.0788574219
578.2261963 100049.8984375
579.229126 28117.224609375
580.2261963 9389.8173828125
588.2113037 7118.76171875
589.2020874 3608.7399902344
590.1915283 30626.521484375
591.1882324 10529.267578125
592.1844482 3345.6394042969
596.2366333 75689.0703125
597.2440796 18808.03515625
598.2278442 8133.8784179688
606.2207642 24963.4140625
607.220459 8267.57421875
608.2060547 11319.658203125
616.2027588 12695.453125
634.2163086 16977.541015625
635.2158203 5557.3525390625
652.2249756 7284.0356445313
661.2564087 2881.6606445313
662.2453613 9785.9619140625
663.2498169 4802.0336914063
679.274353 29180.15234375
680.2786255 8383.87109375
681.2689819 2908.7438964844
689.2601318 4995.4282226563
707.2655029 15420.814453125
719.2672729 3994.2197265625
952.9273682 2440.2319335938
1051.21167 2599.7600097656
1415.784668 2743.0061035156
END IONS
BEGIN IONS
TITLE=ADAR-1d-DSBU-3.1040.1040.3 File:"ADAR-1d-DSBU-3.raw", NativeID:"controllerType=0 controllerNumber=1 scan=1040"
RTINSECONDS=387.2325081
PEPMASS=662.861389160156 143177.25
CHARGE=3+
106.951088 1406.3828125
112.3520584 842.7901000977
119.8582382 933.7867431641
120.0031204 3229.9143066406
122.9246597 3857.4699707031
134.0183563 1174.91796875
135.5616302 843.5675048828
136.223175 793.0920410156
142.5745544 1161.1149902344
144.0631561 1482.5914306641
158.9647675 1828.3795166016
159.0078735 1150.8973388672
177.0614014 1476.7659912109
185.0416412 2272.2912597656
200.0415649 1312.2001953125
214.9212494 4022.9030761719
220.9353638 19485.498046875
222.9438629 1428.5009765625
226.9518585 1914.5899658203
232.9292297 24018.8828125
233.9317627 1871.4780273438
234.9597626 1380.4377441406
238.6602478 1454.2105712891
242.9620819 2792.2963867188
246.9449768 1435.1965332031
250.9396515 42067.23828125
251.9431915 1741.4919433594
260.9715576 11378.392578125
261.9544678 1334.0042724609
278.9825745 6172.4311523438
282.9057312 7287.6279296875
288.8420715 1268.6546630859
288.9227295 16991.83203125
288.9653931 6267.4858398438
300.9168396 15151.5830078125
304.8959961 3321.8151855469
306.9757996 7625.35546875
319.0140991 1727.3233642578
334.9172974 8221.9248046875
336.8882751 4303.0893554688
344.8808289 3365.2758789063
350.8934326 37716.1328125
354.8969116 4755.0908203125
362.8866272 24163.681640625
364.9273682 1921.3278808594
366.8699646 2954.1354980469
372.9192505 2123.1784667969
373.907074 1318.1727294922
374.9531555 2747.7141113281
380.8994141 21067.001953125
383.0117188 1491.7852783203
384.89505 1486.3114013672
390.9301453 15922.4833984375
396.8856201 1547.1970214844
398.8858032 4601.9248046875
412.8579407 2558.2624511719
412.905426 3629.1391601563
419.9560242 3855.4721679688
422.8338928 2236.111328125
430.8726501 8281.984375
430.9657593 1440.4053955078
432.854248 5496.6450195313
440.8966675 3328.28125
442.8434143 2476.8547363281
448.8343811 12018.4462890625
450.9204407 3353.0480957031
452.8286133 1969.2662353516
454.9119263 3126.7536621094
458.8560486 14758.5830078125
458.9176636 1952.4354248047
459.8581238 1849.5361328125
460.8548584 1740.2877197266
461.8027954 3370.5476074219
464.8709717 5066.8095703125
465.7988586 2334.3374023438
466.8452454 3082.6201171875
468.9285583 6893.7797851563
474.834137 64250.9375
475.8477478 5052.9702148438
476.8699341 9039.9072265625
477.8691406 1978.6345214844
478.8287964 3857.1281738281
480.8516846 11985.3212890625
486.897644 8908.9150390625
488.8497925 1842.7579345703
492.8457947 38097.46875
493.8542175 4355.6630859375
494.8578186 1904.4069824219
496.838562 3469.1655273438
496.9219666 12229.296875
497.4547424 1757.4270019531
498.8417969 1647.0490722656
499.8690491 2265.3742675781
502.8786316 25389.62109375
503.8550415 5731.5463867188
504.9163208 5555.751953125
505.9191895 1482.3868408203
506.8694763 1893.5476074219
510.8570557 3433.4514160156
510.9379883 2734.3557128906
514.9296265 4182.8540039063
517.8793945 1629.2265625
520.8889771 2584.8491210938
526.8441772 11706.8369140625
527.3572388 1611.9140625
528.8240967 2170.8410644531
531.9024048 6462.6752929688
532.8116455 2063.4521484375
532.8899536 5789.2905273438
544.8305664 1592.9760742188
549.8223877 1764.4425048828
552.7984009 2129.8791503906
562.8212891 1671.3330078125
572.7805176 2237.2336425781
578.793335 7038.78125
580.78125 5733.5380859375
588.8097534 7939.419921875
589.8309937 3917.1354980469
594.8340454 2530.0192871094
596.8076782 2549.1057128906
604.7924805 19538.849609375
605.815979 6185.3510742188
606.7993164 6279.3774414063
607.8261108 2334.9011230469
608.7866821 2785.0209960938
612.7885742 1782.6120605469
616.8614502 3137.154296875
617.8293457 2266.7575683594
622.8023071 7429.5908203125
624.8349609 2084.7685546875
632.8359985 2746.2937011719
633.8131104 2917.0522460938
634.7545776 2873.6943359375
634.866272 4235.9052734375
646.7844849 1997.4971923828
672.7791748 1962.65234375
682.7516479 2720.4580078125
708.7545166 5012.8115234375
718.7684937 1788.7868652344
734.7481689 9347.8017578125
735.7919922 1915.7431640625
770.7299805 3263.7839355469
802.7344971 2605.3422851563
838.7128906 4981.7416992188
852.7019043 1659.7923583984
864.708313 4290.7504882813
866.7528687 1768.0157470703
886.7095337 2316.1560058594
900.6873169 5849.9223632813
906.6416016 2789.9609375
932.6843872 1843.2622070313
968.671936 2929.419921875
1036.605469 2334.2097167969
1048.662842 1874.1340332031
1885.776367 1604.2724609375
END IONS
BEGIN IONS
TITLE=ADAR-1d-DSBU-3.1078.1078.3 File:"ADAR-1d-DSBU-3.raw", NativeID:"controllerType=0 controllerNumber=1 scan=1078"
RTINSECONDS=400.9593073
PEPMASS=470.805572509766 160990.203125
CHARGE=3+
101.0700836 541.255065918
120.0035553 1004.5994262695
120.7094727 816.5360717773
122.9245605 1042.0699462891
140.9201813 1895.5847167969
143.0014648 1253.4753417969
144.0639038 1663.1490478516
158.9279022 2920.1220703125
159.0077667 4326.9526367188
160.8592529 1196.0969238281
176.9383545 3971.1599121094
177.0197601 2420.8737792969
185.0131226 5101.9306640625
186.9233246 5251.4833984375
188.9208679 1592.7927246094
194.949173 2431.3117675781
198.9106903 1036.345703125
203.0229034 2840.8898925781
204.9339905 13256.453125
206.9290924 7392.9633789063
206.9552002 6541.2065429688
214.9184265 24424.37109375
214.9402466 1884.7376708984
218.9133301 1711.69140625
218.9503174 2474.9826660156
220.9352264 14130.6689453125
222.9444885 10540.728515625
224.9399567 11484.72265625
228.9333496 3249.1455078125
230.9501801 1369.1943359375
232.9290466 125270.90625
233.9317474 4053.6787109375
234.9278412 2232.2124023438
234.9607697 2464.2802734375
236.9207458 6188.7758789063
237.0450439 1231.7385253906
240.933136 1811.8526611328
242.9616547 9454.62109375
243.9445801 2478.3063964844
244.9928436 1380.6599121094
245.9604034 1454.2475585938
246.9442291 10245.9580078125
248.9664612 9619.2412109375
250.9396515 152771.03125
251.9428101 6048.59765625
252.9400177 3119.0729980469
254.9300385 5799.0825195313
258.9453735 13864.291015625
260.9719849 32972.8046875
261.0238647 1241.9110107422
261.9556274 7419.7373046875
261.9899292 1730.8271484375
262.9726563 1471.3519287109
263.0053101 1267.1021728516
263.0588074 3341.2006835938
264.9560242 6873.1455078125
266.9528809 1365.8175048828
268.9503784 2968.6328125
272.9598389 4937.8432617188
274.949585 2184.3557128906
276.9553223 9231.8056640625
278.9826965 14048.814453125
279.965332 3301.9689941406
280.0003967 2691.9997558594
281.0724487 1169.2985839844
282.8719177 2259.4997558594
282.9059753 28801.595703125
284.9346619 9755.779296875
288.8863525 13092.126953125
288.9232483 12917.646484375
288.9657288 20268.125
289.9890137 5986.95703125
290.9730835 5794.8095703125
292.8780518 1951.9771728516
292.9605408 3676.2705078125
294.9718323 3355.9890136719
300.916687 39735.734375
300.9530029 1928.5340576172
301.0032959 1701.1245117188
301.9209595 1288.8563232422
302.9006348 1923.8498535156
306.8972778 15835.0751953125
306.9772949 16618.22265625
307.8975525 1340.94921875
307.9979553 10405.9833984375
308.988678 4883.451171875
310.8866272 6996.9321289063
312.8534241 2013.5794677734
312.9819336 3554.0339355469
316.8819275 6680.2705078125
318.8781738 11279.75390625
319.0137939 1932.7113037109
320.9068298 3657.216796875
321.0510559 1439.0583496094
323.0016785 2980.9514160156
323.0802612 2349.6225585938
324.9052124 2098.486328125
328.8971863 2013.8525390625
328.9591675 3926.21484375
329.979126 1838.2574462891
330.863739 9468.203125
330.9005737 3252.7326660156
330.9635925 1731.5961914063
334.8880615 16110.2109375
335.9119873 1663.8758544922
336.8872681 38875.8125
337.8952942 1513.4571533203
338.913147 4407.9052734375
339.9081116 1667.3345947266
340.8832092 4958.5317382813
341.8832703 1492.3796386719
342.9161682 3280.5874023438
344.8721619 8839.7724609375
344.9145203 4746.7197265625
345.9113159 3564.1628417969
346.9108887 3837.3049316406
347.9092407 1560.5437011719
348.8688354 3699.6359863281
348.9096985 4293.107421875
348.9760742 3506.9716796875
350.057312 3606.7497558594
350.8952637 5410.8403320313
350.9952393 6659.291015625
351.0748596 5730.6533203125
351.9216919 3613.6125488281
352.9042053 10022.3564453125
353.0151367 1646.5814208984
353.9219055 4061.2385253906
354.8981323 18384.466796875
355.9985046 1979.9516601563
356.9125977 12755.478515625
357.9139404 6467.8657226563
357.9751892 4000.7836914063
358.8930664 2950.2897949219
358.9363708 4729.2905273438
359.0647888 5992.8447265625
359.5649414 2452.3354492188
359.9219055 9672.3642578125
360.8819885 3308.1486816406
361.9161682 2105.1389160156
362.8868103 50033.43359375
363.0183411 2027.654296875
363.418457 1351.9805908203
363.8900452 1762.3717041016
364.9346619 5039.6713867188
365.9182129 15966.3671875
366.4194946 3876.6176757813
366.8778992 3396.0561523438
366.9247437 2653.5971679688
367.9158325 2497.9724121094
368.9196167 3141.3635253906
369.9302063 1337.4112548828
370.9103699 1422.9906005859
371.9195557 1647.2297363281
372.9200439 4618.3671875
373.9011536 2386.1020507813
374.9581909 23097.73046875
375.4270325 1348.7180175781
375.9125977 8448.1337890625
376.8603516 4148.5424804688
376.9086304 3836.5378417969
376.9540405 2371.6066894531
377.0823669 1725.9107666016
377.9052124 2467.2106933594
378.8548279 2671.248046875
379.9165039 4012.6774902344
380.8988953 35603.625
381.8977661 2356.8305664063
384.8971252 1896.4625244141
386.5545959 2801.7700195313
386.9005127 4138.8173828125
388.8746948 8856.84765625
389.8830566 2456.7602539063
390.8832092 2129.1833496094
390.9311829 9948.3212890625
391.9123535 1958.4632568359
394.9190063 2392.7253417969
395.561676 36231.55859375
396.009491 2014.9724121094
396.0630493 11754.64453125
396.5597229 5117.3745117188
396.8895569 6970.6372070313
397.9664917 2528.677734375
398.8205261 24399.521484375
398.8678894 1423.8879394531
402.8768311 3635.4130859375
404.5657654 8315.6953125
404.8556824 13973.32421875
405.0679626 3972.8747558594
406.8500061 11448.6279296875
408.8753662 2029.3786621094
409.910553 1464.2662353516
410.8533325 3749.1574707031
413.8959656 27587.970703125
414.8994446 14369.2255859375
415.1231079 1894.396484375
415.8992004 24842.60546875
416.8301392 22799.427734375
418.5706482 1669.3843994141
418.8425293 9646.0478515625
418.9094238 1822.6342773438
419.9569702 3308.8142089844
420.8324585 1948.3289794922
420.9778137 2072.337890625
422.8334351 14258.390625
424.1269531 2881.2795410156
424.8651123 6485.5659179688
425.130127 10078.51171875
425.8962402 6482.01953125
428.8665771 14576.71875
428.9285583 2118.2282714844
429.8748169 2216.9665527344
430.8789673 1663.3232421875
431.8872986 3630.5192871094
432.8522339 8317.0732421875
433.9081116 1823.4753417969
434.85849 2459.79296875
435.8721313 2081.6149902344
436.8643799 8248.18359375
438.8847351 2240.1843261719
440.8450928 10087.56640625
442.8070374 26228.205078125
442.9454956 7094.6196289063
443.1392517 21394.365234375
443.8929443 2009.0142822266
445.8943787 1580.1799316406
446.8829041 6335.5444335938
448.8352051 40562.359375
449.8385315 2518.7009277344
450.8817444 1779.9013671875
452.8316956 3145.517578125
454.8808899 6147.8090820313
456.8629761 3677.5375976563
458.8640442 4644.0751953125
459.8887329 4521.5551757813
460.8188782 30018.677734375
461.1454773 2484.521484375
461.8143005 2595.2019042969
461.8804321 2048.3278808594
464.8900146 2101.8510742188
466.8457031 7318.9545898438
468.8597717 9755.712890625
469.8685303 2476.0754394531
470.0392456 2688.6391601563
470.1036987 4666.826171875
470.2258301 2497.5114746094
470.883606 5361.033203125
471.0455322 1841.6070556641
471.135376 35589.76171875
471.8738098 3905.1096191406
474.8340149 39969.36328125
475.8404236 4097.435546875
476.8845215 8312.2490234375
477.8628235 1925.3660888672
478.8235474 6130.8208007813
482.8711548 3342.927734375
486.8760681 1670.2360839844
488.9057312 3393.1821289063
492.845459 20101.974609375
494.8845215 5106.9438476563
496.835907 1744.9127197266
502.878418 5200.1137695313
503.8638611 2406.9150390625
508.9104309 1664.7025146484
517.8808594 1799.9345703125
534.9214478 2367.5861816406
552.7961426 3185.0402832031
554.8275757 1519.5904541016
578.7914429 7979.7524414063
594.8508911 5510.1396484375
604.7904663 5169.6655273438
605.8212891 1892.3403320313
610.7786255 1820.8363037109
622.802124 1634.6593017578
640.7685547 2491.9248046875
690.7752686 1497.7912597656
END IONS
BEGIN IONS
TITLE=ADAR-1d-DSBU-3.1090.1090.3 File:"ADAR-1d-DSBU-3.raw", NativeID:"controllerType=0 controllerNumber=1 scan=1090"
RTINSECONDS=405.0350715
PEPMASS=458.855834960938 759487.6875
CHARGE=3+
102.9698257 1437.9890136719
104.9920502 945.9976806641
106.9505539 1018.5341186523
110.1124344 1103.4163818359
134.5643005 1384.5014648438
140.9100037 1580.2680664063
140.9204865 4776.0522460938
150.3073273 1588.6428222656
159.0082092 2602.8627929688
167.055542 3182.7404785156
175.1201019 1520.0983886719
176.9383545 4042.8400878906
177.0186157 3716.888671875
182.1704712 1707.9750976563
182.9029388 2924.2622070313
186.924469 2887.990234375
194.9492035 2702.9147949219
196.9443207 1539.2131347656
204.9337006 8185.7954101563
206.9295502 6097.4545898438
214.9185028 45781.5546875
215.9225769 1737.4912109375
220.9350281 4249.8837890625
222.9441528 17009.84375
224.9397125 15850.630859375
225.0435944 3415.1689453125
227.0209808 1624.3319091797
232.9289856 263572.8125
233.9322662 8934.240234375
234.9344025 2622.490234375
234.9614105 8648.7705078125
236.9228516 3672.8530273438
239.0947113 4560.0395507813
240.1021881 1698.9885253906
242.9612274 2959.3657226563
246.910965 1504.1682128906
246.9437714 7874.7998046875
250.9395294 744626.375
251.9431458 20460.626953125
252.9421387 7608.4409179688
254.9332123 12111.697265625
258.9441528 4890.755859375
260.9718628 24489.40234375
261.9555969 7210.64453125
264.9550476 10534.1826171875
268.9509277 10434.9931640625
273.9550476 2014.7041015625
274.9083862 2582.2019042969
274.9494934 2432.7082519531
276.9550171 4712.5224609375
277.9512634 1802.5949707031
278.9818726 16880.849609375
279.9644165 2874.4877929688
280.9782104 2694.3432617188
284.9370117 4638.7416992188
286.9353943 3155.0888671875
288.8887939 11616.9150390625
288.9237671 3442.2438964844
288.9660034 14444.591796875
290.9197388 3037.7927246094
291.9550781 3094.015625
292.8790894 2297.6147460938
292.9178162 2016.0543212891
292.9588928 3142.9729003906
295.0636597 2386.5358886719
299.0626831 3655.5454101563
300.9163818 6121.4775390625
301.0014648 3181.7385253906
301.9177246 6565.3452148438
302.9460754 5612.35546875
304.944458 2330.2436523438
306.8960571 18517.44140625
306.9772034 14971.5947265625
309.1252747 6242.6030273438
310.8881531 5948.2446289063
312.9272766 2062.0046386719
313.9277039 1655.9057617188
314.9341431 1924.2669677734
316.9200439 3141.08203125
318.8777161 5139.5849609375
319.0134888 5159.498046875
319.9275818 3401.6862792969
320.905304 13418.119140625
324.9026794 2693.5639648438
325.1670227 15563.19921875
327.1348267 4890.7578125
328.8988037 6014.6606445313
328.9623108 2943.095703125
330.8675232 3815.5380859375
333.0314026 2746.4365234375
334.8927612 4357.3989257813
334.9313354 2743.7407226563
335.0315857 1856.9086914063
336.888031 23706.83984375
338.9161072 13613.66015625
340.881073 5988.638671875
341.993866 3833.6479492188
344.87677 66626.625
345.9094238 6153.841796875
345.9863281 2597.3923339844
346.9103699 35166.17578125
347.0470276 2168.916015625
347.8648071 2577.2197265625
347.9112854 7491.1064453125
348.9074707 2344.7487792969
349.8532715 2294.3359375
351.1469727 22047.421875
352.1300049 9996.68359375
354.897522 14235.125
356.9016418 2371.5786132813
358.8937073 2333.4201660156
361.036438 2308.0317382813
362.886261 363626.21875
363.8848572 20541.94140625
363.9705505 3426.15234375
364.8729248 2978.8688964844
364.9213562 56491.3515625
365.9186096 12712.9951171875
366.8790283 2533.6245117188
369.1571045 173681.71875
370.1413269 4674.6499023438
371.9390564 2059.3862304688
372.9173889 5642.4194335938
375.926178 3087.5930175781
376.5884094 3838.9650878906
376.8624268 4103.8359375
376.9103699 2510.5673828125
377.9326172 1887.9324951172
378.8588257 3170.0393066406
380.8976135 332712.28125
381.9020691 16294.9130859375
382.8919373 3086.7355957031
384.842865 2819.529296875
384.8983459 2805.7709960938
386.8407593 3025.8791503906
386.9916382 3491.2641601563
387.1664734 12969.701171875
388.8822632 5297.88671875
388.997345 2454.8791503906
389.8896179 2930.7680664063
390.8682861 7525.064453125
390.9299927 19578.66015625
391.974762 7884.7504882813
394.9210205 2877.9660644531
398.8598022 2491.6520996094
398.9094849 7296.3046875
399.9232788 2009.6174316406
401.9263306 3755.0114746094
402.8638916 6764.6806640625
402.919281 10108.6513671875
403.0106506 2703.5202636719
403.8739014 2309.9523925781
404.8564758 12309.6162109375
406.5464478 2673.7409667969
406.8527832 10006.130859375
408.8785706 5486.1831054688
409.1496887 8217.96484375
415.8947754 3131.5346679688
416.8756409 2582.7163085938
418.8439331 33790.75390625
420.8851013 8608.75390625
421.8867188 3053.7878417969
422.8335876 10410.0068359375
424.8642578 3490.3693847656
428.8692017 2524.1071777344
430.115448 3432.6359863281
430.9110718 24089.85546875
430.9720459 2389.8796386719
431.875 22786.638671875
432.8501587 8722.578125
433.8828125 5249.3735351563
436.8543701 18551.896484375
440.8477478 4567.0180664063
444.9777222 3785.4572753906
445.8960876 2334.666015625
446.876709 3044.9448242188
447.8717346 2855.7360839844
448.8375854 24956.318359375
448.9092102 10677.5146484375
458.0493774 7449.5224609375
458.2221069 10258.0712890625
458.8578186 24838.814453125
458.9259338 3140.1572265625
459.0533752 6251.6552734375
459.2297058 4956.0170898438
459.8647766 5206.7153320313
459.9303589 2837.2670898438
459.9868469 3017.9677734375
466.848999 5342.4985351563
468.8659363 2778.931640625
474.8344116 38204.70703125
475.8633728 6961.5146484375
476.8636169 12694.9560546875
477.8719788 4877.8002929688
478.8428345 3545.7604980469
480.8424683 2574.2065429688
492.8455811 16685.09765625
494.8502197 2775.15625
495.8377075 2379.4951171875
496.8401794 2957.9011230469
502.8747864 4361.193359375
503.864624 2444.7902832031
504.8551636 2491.7829589844
510.8561401 2701.7204589844
548.7988892 3135.40234375
574.7799072 2544.9790039063
585.9552002 2938.6496582031
604.7918701 8308.71484375
605.8222656 2836.6345214844
608.7992554 2088.6320800781
617.8278198 2312.2692871094
618.8024292 2353.2614746094
622.7980957 4587.0029296875
672.776123 2902.9567871094
717.769165 2293.6875
END IONS
BEGIN IONS
TITLE=ADAR-1d-DSBU-3.1108.1108.3 File:"ADAR-1d-DSBU-3.raw", NativeID:"controllerType=0 controllerNumber=1 scan=1108"
RTINSECONDS=411.3655635
PEPMASS=396.885498046875 253087.546875
CHARGE=3+
102.9705276 2776.8142089844
110.6619415 797.5446166992
113.0113983 1048.6370849609
115.7832718 740.8807373047
115.7929916 925.3881225586
120.9814377 1740.4489746094
129.1023865 4076.4372558594
130.0864105 2512.6174316406
135.9780731 1331.3765869141
137.0696564 1698.9603271484
139.0875092 947.5233154297
140.9206238 2903.7749023438
147.1131287 3106.3569335938
151.269165 1012.9741821289
152.9472961 1218.2746582031
158.9283142 7247.4418945313
159.0086975 10519.9931640625
167.0810089 1204.0970458984
176.9390564 13903.4853515625
177.0189056 7224.109375
178.9343109 1544.4698486328
179.0908661 4048.892578125
180.9306488 1309.9835205078
182.9022217 1519.7509765625
185.0928192 7043.3798828125
186.9232483 11497.17578125
188.919281 7836.0415039063
188.9567719 1480.5858154297
194.9500732 6795.6372070313
196.944458 1498.4416503906
197.1013641 1474.0961914063
198.9408722 1574.6384277344
198.9598999 1815.63671875
203.1033173 6246.98828125
204.9340668 33879.12890625
206.9296112 33622.0703125
206.9524231 1541.1633300781
207.9346313 1197.7100830078
208.9253082 1397.7391357422
210.9224548 2200.2756347656
210.9514313 1403.7307128906
214.9187012 44946.33203125
216.0301208 1442.6702880859
218.9495392 4625.8779296875
220.9356384 1614.5004882813
222.9448395 29874.580078125
224.9402466 51960.12109375
228.9338074 5144.0576171875
228.9581909 1418.7202148438
231.9460449 1354.607421875
232.9290619 244727.5
233.9329987 8692.59765625
234.065918 4211.5649414063
234.9313354 4149.8393554688
234.9627075 5623.7592773438
236.9223328 7885.5205078125
238.9554596 1401.1329345703
241.1174164 3186.3439941406
242.9614868 18413.5390625
243.0710144 1474.6666259766
243.9436646 11135.2373046875
245.9601898 1410.4354248047
246.9441833 15412.1015625
249.955658 3367.3195800781
250.9396057 361285.0
251.9434814 13886.2275390625
252.9393463 6296.7163085938
254.9317169 12378.4443359375
256.8946228 2483.0034179688
258.9458618 7690.3217773438
259.9410706 2993.2341308594
260.8921509 3120.6840820313
260.9720764 66054.390625
261.9550171 41046.05078125
262.0153503 1101.3137207031
263.0038757 1770.8293457031
264.9551392 13253.4453125
265.0252991 1701.6040039063
265.955658 1632.7785644531
266.8802795 3936.9660644531
266.9269714 1616.6428222656
266.9919739 2063.2805175781
268.9493713 4634.8842773438
268.9811401 1437.1989746094
272.9580078 2168.2973632813
273.9580078 2329.9462890625
274.9067688 3347.2351074219
274.9818726 1672.6584472656
275.9683838 1963.9650878906
275.9978638 1620.8991699219
276.9017944 2436.2673339844
276.9565735 6416.0541992188
276.9887085 1192.3193359375
277.0528564 1964.2540283203
277.9514465 2823.8850097656
278.9059753 2756.4873046875
278.9517212 2062.2944335938
278.9828491 31488.25
279.9659424 19306.646484375
280.8990173 2130.7653808594
280.9861755 1335.6064453125
282.1112366 2337.3981933594
282.9059448 30201.208984375
282.9412231 1747.8155517578
283.9384155 1588.0921630859
284.8897705 32641.94921875
284.9388123 14176.7109375
284.9703979 2273.5336914063
285.939209 2435.705078125
286.8739929 2470.8618164063
286.9462585 1619.3934326172
288.8883972 6664.3818359375
288.9680786 14999.4453125
289.9884949 3273.5336914063
291.9451904 3128.3662109375
292.880188 3067.8527832031
292.9537964 7041.37890625
292.9890137 1858.2711181641
293.1601868 3524.6613769531
293.9484253 1637.7785644531
295.9494324 1518.0886230469
297.0655518 4611.8754882813
298.9091797 1821.6395263672
300.1426086 1783.6995849609
300.9170532 39482.19140625
300.95401 11318.236328125
301.0030212 4781.2055664063
301.9194336 4680.9223632813
301.9554749 3489.681640625
302.8995361 36875.92578125
302.9334412 2116.6237792969
303.949707 3486.2282714844
304.9254761 2291.4479980469
306.897522 11455.0478515625
306.9790955 9770.7861328125
307.943573 2486.9724121094
307.999939 2928.8862304688
310.8864441 9580.9033203125
310.9573669 1801.4315185547
312.8527222 8714.1640625
312.9146118 6600.3041992188
313.9979248 2727.92578125
315.9535522 4556.9248046875
316.0171204 1478.2775878906
316.8821716 1851.3182373047
316.9196472 4180.1752929688
316.9604492 2312.7705078125
318.8777161 21985.2421875
318.9171143 1538.7548828125
319.0145569 7775.8608398438
319.1791992 2170.3073730469
319.9400635 1771.4399414063
320.9072571 16012.3154296875
322.8712463 3353.8923339844
322.9552917 1415.9174804688
322.9984131 4858.4604492188
323.1469421 6052.4194335938
328.8983459 3670.1801757813
328.9471741 4659.6791992188
330.5755615 2917.7082519531
330.8633423 40010.1015625
330.9293213 7671.0791015625
333.0322266 2197.7800292969
334.8896179 8796.1396484375
335.1818237 3639.70703125
336.5741882 3408.8151855469
336.8881226 87410.8359375
337.1864319 25813.13671875
337.8924561 3213.1508789063
338.1728821 3340.4418945313
338.9169312 14689.916015625
340.8389893 6049.2197265625
340.8812866 5590.0576171875
341.950531 2730.5944824219
341.9934387 9627.76953125
343.0275879 2233.3735351563
344.8759155 9962.36328125
345.1592407 9777.7314453125
345.9066772 4414.9741210938
348.8692627 9631.5693359375
350.0503235 2097.994140625
350.1246948 1825.3723144531
350.2019653 9859.556640625
350.5566406 3556.6782226563
350.8573608 5946.7768554688
350.9020386 3467.62890625
350.941803 3762.7600097656
350.9867554 1951.7485351563
353.1907349 6019.6103515625
354.8493347 2742.9968261719
354.8978882 42324.3671875
356.917572 4770.1918945313
357.8722534 2852.27734375
358.8564453 5225.6948242188
358.894104 4918.1381835938
358.9468689 2038.3395996094
359.5649414 3550.2687988281
361.0420227 2247.0085449219
362.8866577 43966.96484375
363.9297485 2817.2492675781
364.9272156 5487.9135742188
365.9213562 2791.4260253906
366.8748779 2841.0686035156
366.9602966 1722.1381835938
367.8613892 2755.8310546875
368.2111511 8466.572265625
368.869812 10060.1240234375
368.9042053 1352.8049316406
368.9442444 4271.7958984375
369.8740234 7039.0190429688
369.9443054 1581.5151367188
370.8901062 1953.7552490234
372.9132385 2618.8139648438
373.9034424 6790.328125
375.1854858 1942.4354248047
376.8580933 5659.02734375
376.9098816 2159.0815429688
377.1812439 5256.2568359375
378.8555298 22683.734375
379.2088623 41214.546875
380.194519 3715.5908203125
380.8530273 3619.4965820313
380.8997498 27307.39453125
386.8973694 14122.5341796875
387.8838196 9603.283203125
388.8681641 2049.6867675781
390.9299011 6472.671875
391.9151917 8565.2470703125
392.8508301 3474.2189941406
396.0822449 9620.5576171875
396.2082825 10532.3505859375
396.836792 7006.8857421875
396.8878784 7686.4892578125
397.0798035 2425.2241210938
397.2194214 61395.765625
397.6059875 1601.3122558594
398.864563 3458.6545410156
401.8616638 2980.1311035156
404.8571777 3675.7661132813
406.8525696 8533.5
410.8545837 3672.0144042969
412.8884888 2151.3276367188
413.9842834 5412.8154296875
414.8480835 9512.3310546875
414.9000244 2854.3952636719
414.9848022 2032.3592529297
415.1340332 3878.962890625
415.8992615 13207.7265625
418.8431091 9213.2841796875
419.8935547 4074.4685058594
420.8838196 2471.7802734375
422.8358765 2698.9636230469
424.8608704 5716.9604492188
428.8650513 8524.880859375
430.9035034 2139.3247070313
430.9645996 5432.2392578125
431.874939 6991.9487304688
432.8499756 9217.8779296875
433.9127197 1849.4266357422
436.8528748 5705.7202148438
440.844696 1946.3936767578
442.8399658 2533.86328125
446.8805542 2621.2468261719
448.8355408 40476.1171875
448.8972778 2199.431640625
448.9743958 2638.8791503906
449.8415527 3057.0700683594
456.8560181 2207.4970703125
464.8945007 2432.8012695313
466.8443909 8524.193359375
468.8624268 2895.0114746094
474.8343506 9843.95703125
475.8618774 7067.3037109375
476.8773499 2366.1577148438
487.2194519 2642.5090332031
492.8466187 6502.724609375
503.8646545 4318.46875
534.7723389 2181.0258789063
552.784668 4121.0927734375
570.7922363 2036.4512939453
578.7988281 2511.4584960938
580.7802124 1754.5057373047
588.2657471 2824.1550292969
592.2473145 1738.4995117188
END IONS
BEGIN IONS
TITLE=ADAR-1d-DSBU-3.1137.1137.4 File:"ADAR-1d-DSBU-3.raw", NativeID:"controllerType=0 controllerNumber=1 scan=1137"
RTINSECONDS=421.7951734
PEPMASS=390.663330078125 2049418.0
CHARGE=4+
101.1076508 3540.2819824219
102.0551529 7140.8002929688
102.9091568 1281.3033447266
105.0663376 5357.3520507813
111.0485764 1809.2025146484
111.0557938 15112.8046875
111.0915756 1515.7999267578
119.79776 1431.7359619141
121.9392853 1279.4958496094
128.0704193 3883.9008789063
129.0562592 1811.259765625
129.0662689 6674.3115234375
129.10289 103407.9921875
130.0869141 82834.671875
130.1048584 5399.9140625
131.0904388 4673.2084960938
133.0435791 4493.578125
139.0514679 2537.3039550781
139.0874786 2543.8920898438
140.9206696 4363.4853515625
141.0662231 9027.34375
145.0976563 8446.47265625
147.1134796 89863.1953125
148.1161957 4335.486328125
149.0239716 88362.8984375
157.0618134 2348.6276855469
157.0975494 10003.6630859375
158.9290161 3427.5329589844
159.0088196 10356.22265625
159.0207367 1538.7329101563
159.0770264 7314.49609375
159.1135712 3587.2663574219
167.034668 14970.998046875
167.0821075 29484.01953125
168.0859833 2133.1281738281
171.0770569 6427.919921875
173.0386658 3595.4873046875
175.1213837 2334.4704589844
176.9388885 8832.7197265625
177.019043 13191.236328125
181.0605927 3163.9519042969
182.4105682 1914.5400390625
185.0927887 200132.953125
186.0963135 16188.669921875
186.9240723 9206.8408203125
188.9198608 3380.1147460938
194.949707 5647.0356445313
196.0729523 3249.1572265625
198.0877228 2202.8444824219
199.0715942 4474.6772460938
200.1040192 15723.22265625
200.5956879 3914.1586914063
202.0643616 4195.7587890625
203.1034088 168557.34375
204.1062775 14972.353515625
204.1336975 2157.9094238281
204.9338989 23602.046875
206.9295044 20015.64453125
208.0721893 3223.1213378906
209.0924377 6211.1313476563
211.0715485 3236.0751953125
213.0332794 4384.3393554688
214.9187927 22778.908203125
216.0315552 2964.1477050781
216.9477234 2043.4737548828
218.9499207 4760.63671875
220.0753021 4249.20703125
222.9447021 36571.56640625
224.0874481 4783.328125
224.9404449 42135.96484375
224.9658661 2336.4970703125
226.0834656 10388.1552734375
226.1198883 24910.123046875
228.0990601 11832.4521484375
228.9337006 5866.5034179688
230.0597687 5043.7221679688
232.9290314 163501.96875
232.9676971 6988.109375
233.0561066 3874.8017578125
233.9324799 5439.404296875
234.9316406 3791.591796875
234.9623566 2888.7839355469
236.9219208 10845.8994140625
237.0897217 1950.0056152344
242.9615479 26317.5
243.9451141 4491.5737304688
244.0876312 2440.1237792969
244.1093292 16272.931640625
244.1331329 7230.4858398438
244.6134491 5704.158203125
245.1139069 2703.8090820313
246.9444275 15960.3740234375
248.0711212 21881.861328125
249.0735474 2722.4826660156
250.9396667 441057.96875
251.943161 20027.16796875
252.9398499 9461.3349609375
254.0794373 2933.1889648438
254.1143188 4828.4653320313
254.9320831 35375.98828125
258.9442444 6053.7001953125
260.8911438 8040.1713867188
260.9721375 126549.6875
261.954071 21655.423828125
262.1403809 45488.28125
263.1440125 5101.4985351563
264.9553528 11346.3056640625
266.5901489 12347.9365234375
268.9506226 6875.3779296875
269.9726257 4473.732421875
272.123291 11077.7099609375
272.9607239 4436.189453125
274.1412048 4431.8134765625
274.9078674 2458.7292480469
275.1019592 2591.5529785156
275.9709778 3659.4204101563
276.9559937 6152.0693359375
277.9506226 3976.5632324219
278.8723755 3209.3425292969
278.9076233 10312.4208984375
278.9818726 69891.640625
279.9645081 9541.4208984375
280.8987732 2905.9504394531
280.9797058 2857.6472167969
284.960022 3014.8078613281
287.0074158 8960.474609375
288.0110474 2937.9653320313
288.8867798 11853.3408203125
288.9338684 3978.8107910156
288.9665833 27667.423828125
289.6162109 22123.828125
290.1174011 3149.5366210938
291.3996887 3775.4475097656
292.8775635 2651.0424804688
296.1311646 2776.7280273438
296.9092407 2903.9604492188
298.9086609 3814.9943847656
302.8994446 3287.8830566406
303.6141052 7259.3676757813
306.900238 13961.83984375
306.9432068 4847.96875
306.9776611 28648.173828125
308.894928 3681.9858398438
310.8863831 10102.5048828125
312.9152832 10320.1279296875
313.1523743 4533.1508789063
314.1345215 3203.7126464844
314.9479065 3835.9643554688
316.8836365 7989.0151367188
316.9223022 7369.9204101563
317.0931091 5858.3754882813
318.8782654 8608.97265625
319.0113525 6437.7407226563
320.904541 10348.1220703125
322.0780334 10132.5078125
322.5689697 4327.1069335938
323.9394531 2716.5300292969
330.9295959 18094.669921875
331.0808411 17151.6796875
331.1620483 6573.4697265625
332.1244812 7295.203125
332.9125061 6662.32421875
334.8907776 22464.087890625
334.9288025 72271.7734375
335.1034546 2833.0356445313
336.8878479 41239.171875
338.916687 7000.6245117188
340.1410217 38245.33203125
340.6414185 12916.529296875
340.8808289 8756.1875
341.1077576 17035.529296875
341.1473999 5844.509765625
342.1200562 4325.5903320313
342.9291077 3194.2670898438
344.8746338 13165.8271484375
344.9155579 10664.4609375
345.0281067 8202.20703125
345.0908508 3059.376953125
345.1325073 4836.0649414063
347.9172974 8719.7001953125
348.9048462 3484.5874023438
349.1736145 42833.5859375
350.1767883 7237.751953125
350.8616028 4391.76953125
351.1339417 4250.267578125
352.900116 16010.8466796875
354.1372375 11925.9833984375
354.6419067 3329.5739746094
354.8548889 4013.6508789063
354.8990479 24020.212890625
355.0675354 3720.369140625
356.0697632 3148.169921875
356.9230957 27684.638671875
357.0690613 75870.859375
357.4285889 3772.119140625
357.9219666 2892.0014648438
358.0690613 22036.23828125
358.8898926 6417.7182617188
359.1139832 4471.1889648438
359.1630859 11522.9169921875
359.6460571 19791.27734375
360.0579224 7195.4287109375
360.1384583 36562.515625
360.6408997 12505.94921875
360.8829346 4610.4599609375
361.1774597 9419.4052734375
361.8859863 11499.14453125
361.9349976 2807.6489257813
362.8843079 46176.65234375
362.9241943 206257.796875
363.0983582 6239.4858398438
363.9252014 4132.4794921875
364.8911133 8256.0654296875
365.9270935 8932.26171875
366.8796997 7340.7211914063
367.1269836 7471.0903320313
368.6515808 151305.609375
368.8709412 3297.5217285156
369.1525574 54043.546875
369.6534729 17706.2734375
370.1187134 6473.9858398438
370.9153748 3293.3125
372.6535645 4743.6098632813
372.8653564 12291.078125
372.919342 21296.048828125
373.1003418 12118.060546875
373.9038391 4876.5322265625
375.0810242 6155.2534179688
376.5882568 21932.359375
376.8626709 7608.9633789063
378.8528442 16267.2626953125
379.9004211 3974.1687011719
380.8515625 8128.7348632813
380.8930054 34142.23828125
380.937561 9796.1201171875
381.6589661 39913.703125
381.8997803 3243.5949707031
382.160675 12856.3291015625
382.6570129 3765.5024414063
382.9027405 8087.4038085938
383.1607971 9612.9423828125
384.1530457 4049.2783203125
388.1304016 8207.890625
388.8815308 3049.3049316406
389.8786011 19123.71875
390.07724 28922.52734375
390.191864 8840.62109375
390.2427368 15757.9833984375
390.580719 20425.953125
390.6646118 162500.34375
390.8719177 67506.6484375
390.9304199 107284.84375
390.9892578 4188.5844726563
391.0768738 16111.1025390625
391.1622925 52115.43359375
391.5743408 7156.1875
391.6652527 21217.068359375
391.93396 5907.9877929688
396.8679504 6629.6713867188
398.8594666 9256.1220703125
404.8553467 15165.0234375
406.8509216 6563.951171875
407.8265381 3870.3220214844
407.9131165 2689.2885742188
408.8778076 33255.12109375
408.9436035 4190.7426757813
408.9907532 6704.0659179688
409.1492615 8824.79296875
410.1668396 5185.037109375
412.8733215 2818.4272460938
414.1490173 3055.8366699219
422.8330994 4145.00390625
424.8703918 3672.4201660156
428.1790161 4779.693359375
428.8665771 6623.353515625
432.1200256 9474.18359375
432.8543701 4799.1635742188
435.8734131 3085.3989257813
436.8625793 4156.8334960938
440.8482971 3269.9445800781
442.8843994 3430.9592285156
446.8787842 3128.4982910156
447.1725464 3605.1171875
448.8401489 4788.3852539063
449.8675232 3216.7788085938
450.1330261 9061.431640625
457.1517029 3452.7866210938
468.8605957 2888.3681640625
469.2044678 4772.439453125
474.8294678 16179.59765625
475.1618652 6968.8740234375
476.1584473 3250.0571289063
478.834259 3414.4321289063
487.2166748 38133.58984375
488.2202759 7443.2509765625
490.9061279 3477.458984375
491.190094 4237.47265625
492.1829834 3143.0795898438
492.8471985 11152.416015625
501.1793213 7547.8735351563
508.9140015 11747.0595703125
509.2045288 30390.4140625
510.2062073 7493.0610351563
518.2058716 2773.8615722656
519.1868896 13707.4609375
520.1913452 2806.6567382813
533.196167 6665.3349609375
536.8034058 3016.2370605469
542.814209 3674.4111328125
543.1861572 3992.3093261719
560.210083 7743.5336914063
561.194519 8127.369140625
562.2006226 3071.7097167969
564.7952271 7668.4819335938
572.1790771 15649.302734375
573.1713257 11320.203125
574.1793213 3026.525390625
576.2042847 3584.6584472656
578.2261963 110825.7734375
579.2296753 24333.47265625
580.2280273 10210.05859375
588.2106323 9035.4921875
589.2105713 3019.9624023438
590.1896362 40942.64453125
591.18927 12347.306640625
596.2368164 77900.453125
597.2399292 21803.806640625
598.2280273 6929.0190429688
599.1779175 3309.6713867188
606.2224121 25490.904296875
607.2199707 10039.5830078125
608.2014771 9168.1357421875
616.2011719 9460.943359375
617.2092285 4382.0122070313
634.2168579 20401.087890625
635.2217407 4534.6352539063
652.2251587 7122.6625976563
653.2278442 3346.4311523438
662.2489014 16870.728515625
663.2502441 5557.443359375
679.2741699 33478.28125
680.2783813 10023.7392578125
689.2554321 4771.4702148438
690.262207 3195.4714355469
707.2733154 10902.73828125
708.2677002 3312.0856933594
719.2717285 3093.4462890625
END IONS
BEGIN IONS
TITLE=ADAR-1d-DSBU-3.1141.1141.3 File:"ADAR-1d-DSBU-3.raw", NativeID:"controllerType=0 controllerNumber=1 scan=1141"
RTINSECONDS=422.918895
PEPMASS=483.838653564453 583891.1875
CHARGE=3+
102.0557938 1894.8557128906
109.5016022 1161.9924316406
110.3092651 1227.9698486328
114.4978409 1389.0729980469
115.0872955 2529.0766601563
119.0847397 1502.1236572266
127.0872803 3891.2941894531
140.9203339 2465.7021484375
155.0821991 132192.53125
156.085907 6179.7377929688
157.791626 1454.3598632813
158.0930786 3121.125
159.0085297 5648.9047851563
167.5882721 1520.1710205078
173.092392 4266.640625
175.1195374 8385.8447265625
176.9390564 5408.044921875
177.0190125 4619.8876953125
186.9253693 3862.6433105469
194.9504547 5170.5766601563
204.9341125 9174.328125
206.9298248 5105.5244140625
213.0884705 6690.2036132813
214.9182434 20163.234375
220.9350891 14755.107421875
222.944931 15707.9951171875
224.941391 14624.669921875
232.9289856 115856.5390625
233.933197 4695.470703125
234.9622498 4221.5229492188
236.9214478 5820.34375
240.9186096 3542.9426269531
241.0827332 3554.6228027344
242.9607239 8805.8388671875
245.1244965 4912.0966796875
246.9453735 5182.6997070313
250.9395905 375505.96875
251.942749 14107.0322265625
252.9396667 10903.30078125
254.9320984 17942.583984375
256.1303711 12896.0986328125
258.9274597 14337.330078125
260.9715881 56529.03515625
261.9561157 6329.4047851563
262.1521301 44280.91015625
262.9754944 2053.7214355469
263.0049744 2333.6926269531
263.1567078 2602.3918457031
264.9541626 9776.3583984375
268.9502563 7189.3798828125
274.9508362 2214.0502929688
276.9558105 5513.443359375
278.9822388 37025.1328125
279.9656372 4344.6840820313
280.9374084 2343.0617675781
282.9059448 11832.162109375
284.1248169 15237.408203125
284.9030151 2213.3957519531
286.9001465 8680.900390625
286.9353943 1979.6912841797
288.8893433 3474.7973632813
288.9253235 5544.9692382813
288.966217 34747.2265625
292.8809509 2211.5576171875
292.9595032 3674.9333496094
300.9169617 24416.98046875
301.9233398 2267.8627929688
302.9178772 7487.3881835938
302.9729614 1968.8098144531
304.9095459 21350.513671875
306.8983765 3306.7138671875
306.9776001 40548.3828125
310.8889465 4554.2846679688
318.8752441 3889.0537109375
319.0135803 3309.6008300781
320.9050903 5863.9169921875
322.0169373 2193.5307617188
326.0314636 2421.9743652344
330.8997803 2465.3291015625
333.041687 2414.5483398438
334.8919983 4545.6176757813
336.8872986 26719.34765625
338.915741 5403.9584960938
344.8767395 26568.107421875
344.9190063 2312.6940917969
346.9111328 3830.3896484375
347.9067688 2405.7336425781
348.8674011 3065.349609375
348.9103699 4949.9194335938
350.8948975 15311.7802734375
352.8605347 6088.31640625
352.8994141 5228.8901367188
353.9806519 3634.7819824219
354.8519592 6067.3032226563
354.8951416 24368.375
359.6523438 2578.4326171875
359.9260864 2681.3208007813
362.8872375 142865.375
363.888916 6782.4384765625
363.9322815 4187.8828125
364.8848877 5472.8295898438
364.9273071 5528.181640625
365.9182434 5242.7724609375
366.8807373 9960.576171875
367.1768188 4747.796875
370.8717957 23700.48046875
370.921875 2882.4235839844
371.1571655 4828.0141601563
371.878479 2366.8356933594
371.9325256 2508.2470703125
372.8644714 30452.46484375
372.9176331 12631.22265625
375.9212341 2345.5837402344
376.8614807 3890.7951660156
376.907074 3254.3173828125
378.8563232 3391.9541015625
379.5937195 2302.1394042969
380.8547668 4895.3984375
380.8983459 123020.09375
381.8967285 5427.9965820313
381.9393616 5422.6489257813
382.8962402 8813.0947265625
384.8882141 8762.9765625
386.9369812 5011.5844726563
388.8881836 18495.865234375
389.8842163 3274.7434082031
390.8763123 13356.58984375
390.9304504 35873.19921875
391.9172974 4243.162109375
394.0215759 3146.1696777344
394.5991821 4598.9340820313
394.9193726 4585.0961914063
395.9213257 2525.8459472656
396.1810608 3465.6359863281
396.6844482 2749.0334472656
397.9171448 2791.3806152344
398.86203 3077.5361328125
398.9117432 4940.0405273438
401.1720886 4368.904296875
404.8514099 10240.7158203125
406.8530273 7612.7392578125
407.0310059 2368.3615722656
408.894043 3223.404296875
408.9459839 5415.2124023438
409.1655884 3565.8483886719
410.1768494 7903.4204101563
410.4102783 2116.3073730469
410.8482056 6673.4555664063
410.93927 3396.6828613281
412.0322571 23724.13671875
414.8534851 2431.9645996094
415.8919373 2824.9189453125
415.9492188 3093.5388183594
416.8686523 15427.4052734375
418.8445435 7036.7290039063
422.6938477 9363.8017578125
422.8321228 10154.5869140625
423.1914673 3358.8806152344
424.8669434 5226.6713867188
428.8634338 3862.533203125
430.8782043 2521.61328125
431.7002258 254927.953125
432.2015991 95711.546875
432.8514709 10593.265625
434.0027771 11621.431640625
434.8683472 8039.6079101563
436.8602905 5351.197265625
437.8785095 2355.7724609375
440.8457947 10887.626953125
441.9791565 2651.4265136719
442.8401489 8891.66796875
444.8465271 3410.02734375
448.8352356 31671.2109375
450.8868103 3569.5627441406
454.8935547 6036.3056640625
455.8809814 9365.5244140625
458.8615112 3463.5388183594
460.8605042 3826.6520996094
466.8422546 9796.02734375
468.8598022 5212.4877929688
472.8320313 4610.6616210938
472.90802 2550.3693847656
473.9248352 5647.1997070313
474.8345947 148767.265625
475.8370056 16530.34375
476.8362732 7845.6059570313
478.8258057 4612.6469726563
480.8563843 2959.9721679688
483.2441101 2982.8879394531
484.0233154 5129.2397460938
484.8542175 3073.7377929688
488.8497314 5786.5395507813
492.2438049 19300.0234375
492.8455505 88967.8125
493.8513794 6575.6547851563
494.8456116 3172.0278320313
496.8403931 3769.3972167969
501.9779663 4115.0205078125
502.8813477 38366.82421875
503.8834534 7275.3129882813
510.8562927 4220.8388671875
520.8920898 4142.7397460938
542.8214111 4144.4677734375
578.7945557 5747.4750976563
579.2741699 31007.4296875
580.276001 8839.587890625
601.2509155 9469.5693359375
604.793396 30357.611328125
605.8087158 8654.0771484375
608.7890625 3650.6452636719
617.8302612 2696.0324707031
622.8066406 11069.703125
632.838562 3731.3288574219
650.8399048 3415.2104492188
690.3066406 24010.326171875
691.3109741 5786.6196289063
708.3179932 79343.0546875
709.3207397 21685.232421875
718.2990112 12709.083984375
719.3088379 2520.3688964844
734.7515869 8189.9638671875
740.9827881 2544.6831054688
766.1964722 2873.9504394531
819.347229 12922.7275390625
820.3536987 4738.4633789063
END IONS
BEGIN IONS
TITLE=ADAR-1d-DSBU-3.1216.1216.3 File:"ADAR-1d-DSBU-3.raw", NativeID:"controllerType=0 controllerNumber=1 scan=1216"
RTINSECONDS=450.2452492
PEPMASS=458.856109619141 517025.53125
CHARGE=3+
102.9710999 964.2336425781
103.8151932 896.7802124023
114.2051849 800.1102905273
134.0796356 867.5934448242
140.9104919 1096.0217285156
140.9206543 4414.0649414063
158.9290161 2472.1594238281
159.0079193 4610.1533203125
161.2367706 911.576171875
167.0554657 2331.2807617188
174.4459534 1163.9713134766
176.9390717 5889.7885742188
177.0187531 3456.3413085938
178.3222809 1928.5249023438
182.9031525 2209.4296875
182.9738159 1264.6046142578
186.9247742 3442.1826171875
188.9198151 1772.3004150391
194.948761 2654.2609863281
200.0393066 1314.8167724609
204.9338531 12908.96875
206.9293365 8189.443359375
214.9184113 52490.13671875
215.9223633 1756.3498535156
218.9483337 1738.4344482422
220.9355011 3699.7841796875
222.9448395 10086.80078125
224.9403076 14781.01171875
225.0422363 3359.2126464844
228.9345856 2243.5036621094
232.9289856 299127.8125
233.9334869 9298.853515625
234.9341278 1855.8432617188
234.9619293 4676.5517578125
235.9640045 1248.6968994141
236.9199829 5015.2846679688
239.0948486 3648.3842773438
242.9602051 3407.2158203125
243.9456635 1496.3291015625
246.9435272 7572.1293945313
248.1110535 1428.2364501953
250.9395752 515815.375
251.9433136 15913.9013671875
252.9416199 5084.8725585938
254.9317474 10519.4365234375
256.8952026 2147.9284667969
258.9442444 5812.3911132813
260.8916016 1925.7081298828
260.9722595 23016.40234375
261.9542847 8010.7563476563
263.0028687 1669.1339111328
264.9555969 7115.251953125
268.9509888 7386.2602539063
272.9611206 1555.6488037109
274.9060059 3008.5412597656
276.9541016 3700.1479492188
278.9044495 2037.0975341797
278.9814453 12320.2705078125
279.9662781 3418.8259277344
282.9057312 3327.2485351563
284.9356079 6425.00390625
286.9362793 2797.6762695313
288.8873291 10579.955078125
288.9243774 3064.8471679688
288.9654541 14400.232421875
290.9191284 2518.7841796875
291.9533997 1556.2213134766
292.8786621 1857.2126464844
292.9583435 2496.1286621094
293.9854126 1489.8139648438
299.0635071 2864.4467773438
300.9162903 5718.26171875
301.9186707 6930.6103515625
302.8954773 3125.103515625
302.9447021 3940.8381347656
304.8982544 2240.650390625
304.9444885 2484.9008789063
306.897644 13928.0458984375
306.9775085 9934.85546875
309.1234131 7501.6733398438
310.8869934 7113.3935546875
312.929657 1589.1276855469
315.020813 2016.1271972656
316.8814697 1745.4532470703
316.9173279 2349.7216796875
318.8767395 6768.4072265625
319.01297 4723.2158203125
319.9274597 2737.2236328125
320.9055481 14459.1572265625
320.9463501 2361.8962402344
322.8675232 2480.66015625
322.9053955 2615.2709960938
325.1663513 16965.9921875
327.133606 4585.8012695313
327.9077454 1644.9680175781
328.0115967 1797.2606201172
328.8951111 5978.63671875
328.9579468 3617.7224121094
330.8697815 4120.7368164063
333.0293884 4104.318359375
334.8911743 4698.7875976563
334.9303589 2249.9216308594
336.8876953 27189.248046875
337.9274292 2292.4680175781
338.914856 13693.1865234375
339.9155273 2216.8312988281
340.8805542 5731.6254882813
341.9937744 3614.0393066406
342.9035645 1747.4830322266
344.8762817 66260.59375
345.9114075 8920.43359375
346.8634949 2353.498046875
346.9099426 33235.78515625
347.0558472 1725.9771728516
347.8618774 2655.4006347656
347.9131165 6376.4541015625
348.9084167 3735.1540527344
349.8562927 2950.7209472656
350.899292 1764.6708984375
351.1464844 18988.76953125
351.9239502 1734.3587646484
352.1298523 12197.203125
354.0025024 1583.1697998047
354.8971252 14951.48046875
355.9289551 4012.1462402344
356.9121399 2825.1845703125
357.908905 2002.2313232422
358.8907776 4687.51953125
360.0567322 1918.3786621094
360.9176636 1798.6109619141
362.8862 328061.65625
362.9227905 21482.8203125
363.8851624 14753.052734375
364.9222717 45650.76171875
365.9212341 10444.7021484375
366.8783264 2929.6047363281
368.9189453 1880.4844970703
369.157074 157272.546875
370.1481934 4232.259765625
372.9180603 6541.8876953125
373.9036865 1850.1141357422
375.9205017 1559.3170166016
376.5875549 1996.6070556641
376.8614197 4311.7626953125
376.9085999 2909.1442871094
377.9385986 1742.7780761719
378.8591919 3999.3107910156
379.4575195 1711.5311279297
380.8977966 234134.234375
381.9006348 14387.6875
382.8899536 2380.3100585938
384.8456116 3060.9978027344
384.9031067 5768.9868164063
386.9890747 2482.0246582031
387.1673279 8883.8916015625
390.8710327 8895.48046875
390.9289856 16924.806640625
391.9164734 5288.236328125
391.9672546 4723.748046875
392.8451538 2969.6975097656
392.9320679 1966.9230957031
394.0168457 1879.2795410156
394.9190369 2536.5178222656
398.8637085 4737.3305664063
398.9104004 5558.8686523438
402.8616943 5893.2924804688
402.9170837 9865.0029296875
403.8734131 2183.7465820313
403.9182739 3224.52734375
404.8557434 12659.685546875
405.8322754 2126.8002929688
406.549469 2743.2883300781
406.8493958 9395.236328125
408.8781738 4167.2475585938
409.1493225 5096.4223632813
413.1854553 2902.1428222656
414.8479614 4394.4018554688
415.9004211 3791.0290527344
416.879303 2350.0087890625
416.9424133 2188.7973632813
418.8440247 35454.13671875
419.8462219 4606.5732421875
420.8862305 8135.728515625
421.8729553 1939.2508544922
422.8337708 10550.1796875
424.865448 4874.5327148438
428.6117859 3343.1259765625
428.8656006 2781.5849609375
430.112915 2463.6049804688
430.9116211 24308.07421875
430.9697266 1761.625
431.1265259 2289.8740234375
431.8759766 21805.33984375
432.8492126 9772.12109375
433.869751 2976.1821289063
436.8555603 16855.326171875
440.8439026 6525.2709960938
442.8454285 5554.1796875
443.8728027 2451.7490234375
444.9799805 3469.6657714844
446.8846436 2650.4526367188
448.8366394 22502.14453125
448.909729 8623.01171875
449.899231 2271.1340332031
452.8296204 2420.2131347656
457.8598938 2150.255859375
458.0527344 5902.8564453125
458.2225342 9147.02734375
458.8586731 21995.322265625
459.0568237 6443.7319335938
459.1237793 2742.4516601563
459.2223816 3661.8459472656
459.8657227 4110.7885742188
459.9294128 2149.7067871094
459.9857178 2096.0236816406
466.8489685 5126.2563476563
468.8642273 2476.630859375
470.8415222 2322.6088867188
474.8341675 31298.677734375
475.8598022 6816.3139648438
476.8622437 14432.408203125
477.8641968 4119.5434570313
478.8311157 3593.8645019531
488.8482361 3002.4072265625
492.8467407 17590.9609375
494.847168 2134.3259277344
494.9321899 2482.1994628906
502.8761292 3875.2631835938
503.8609924 2680.6479492188
506.8693237 2415.8403320313
528.8233032 3298.1154785156
548.7946777 1893.5792236328
552.7915039 1912.7529296875
555.0680542 1627.8635253906
574.7757568 3097.4543457031
578.7952271 2565.0581054688
585.9472046 1691.5751953125
604.7918701 4453.5073242188
605.8193359 2625.7331542969
608.7897339 2180.501953125
618.8039551 1621.8256835938
622.7965088 2039.5128173828
672.774292 1926.4205322266
768.7069092 1598.4730224609
1293.351685 1475.1765136719
END IONS
BEGIN IONS
TITLE=ADAR-1d-DSBU-3.1220.1220.3 File:"ADAR-1d-DSBU-3.raw", NativeID:"controllerType=0 controllerNumber=1 scan=1220"
RTINSECONDS=451.369344
PEPMASS=470.804565429688 204754.203125
CHARGE=3+
102.3319168 715.1184082031
102.9705734 979.630065918
105.9243164 834.8792724609
106.9884033 906.6104125977
116.5651474 1024.2772216797
117.244606 924.1043701172
129.1027222 1071.9848632813
140.9203796 1321.7611083984
143.0015869 1088.4362792969
158.9277191 2522.6286621094
159.0077972 3906.6923828125
161.012146 1752.2280273438
162.0910187 946.2733154297
167.4877472 1113.8681640625
176.9381866 5062.318359375
177.0181122 2486.6901855469
185.0121918 4554.1455078125
186.9253693 3608.7741699219
188.9205322 1944.1800537109
194.9487915 2816.9577636719
203.023407 2503.4057617188
204.9348755 10787.4482421875
206.9325867 9610.513671875
206.9526825 8820.96484375
214.9183044 20800.7109375
218.9118195 1455.7270507813
218.9499207 2477.8850097656
220.9350281 11417.36328125
222.9446106 11214.3828125
224.9402313 15033.9833984375
226.9544373 1500.7216796875
228.9345551 4291.8823242188
232.9290771 114161.2890625
233.9318237 4261.0927734375
234.9281311 2815.9328613281
234.9610138 2348.7719726563
236.9224548 6529.154296875
236.9464264 1387.2169189453
236.9584045 1175.8054199219
242.9623871 5825.8251953125
243.9462128 1646.8826904297
244.9943237 1512.8482666016
246.9443512 13287.0791015625
248.9665527 12663.8955078125
250.9396515 186745.921875
251.9431305 6859.9409179688
252.9399109 5124.0249023438
254.9306183 8711.1640625
258.9454651 14094.138671875
260.9719849 26298.96875
261.0277405 1634.9178466797
261.954071 8622.123046875
261.9865112 1233.7065429688
262.9737549 1472.8521728516
263.0593567 3634.4548339844
264.9546509 9064.0146484375
268.9505005 3686.388671875
270.8825073 1692.3316650391
272.961853 2935.9064941406
273.9567261 2039.0266113281
276.9551697 11633.365234375
278.9824829 15600.1259765625
279.9671631 2904.9653320313
280.0016174 3879.2346191406
280.9007263 1368.2015380859
282.9061279 23346.947265625
284.9347839 9183.7685546875
284.9693298 2036.9904785156
288.8924866 8887.791015625
288.922699 8130.1850585938
288.9650574 17528.591796875
289.9893188 2756.6311035156
290.9734802 6688.9116210938
292.9602356 4096.1728515625
294.97052 2047.7611083984
300.9169617 36992.11328125
300.9553223 2303.5480957031
301.9247437 1407.7014160156
302.9004517 2335.6945800781
302.9760132 2235.1059570313
304.9048157 1893.7484130859
306.8971558 15605.1083984375
306.9771423 18652.189453125
307.9997559 8811.4990234375
308.9888 5279.19140625
310.8869629 8349.4912109375
311.9325256 1485.6990966797
312.91745 1576.9973144531
312.9815063 3960.728515625
316.8819275 5383.0493164063
318.8768921 11008.408203125
319.013092 2767.9282226563
320.9046631 4329.2548828125
322.8684387 1773.9737548828
323.0003967 2750.0473632813
324.907135 2741.9880371094
328.8971863 6184.1215820313
328.9581299 4708.6850585938
330.8607483 7692.4208984375
330.8996887 2690.0656738281
330.9650269 2507.9345703125
334.8881836 12183.138671875
335.0015259 1357.0106201172
336.88797 51771.5859375
337.8935242 3170.8288574219
338.9130249 5108.0668945313
340.8825684 4636.515625
342.9116211 5179.2309570313
343.4200439 1455.9140625
343.9134521 1315.9039306641
344.8718567 9011.5302734375
344.9145508 4656.6157226563
345.9095764 3869.216796875
346.914032 1656.2336425781
347.9078369 3894.7944335938
348.8684998 3320.2624511719
348.9104919 5072.30859375
348.9788208 3104.20703125
349.8613586 1999.9978027344
350.0558777 2213.9096679688
350.9013367 6639.013671875
350.9945679 7253.5473632813
351.0769958 4872.6401367188
351.9226379 5584.0698242188
352.9030457 7928.130859375
353.0161743 2102.0053710938
353.9193726 4571.1904296875
354.8980713 29451.0
355.9000549 1894.0592041016
356.9111023 11849.4736328125
357.4159241 2557.0422363281
357.9088135 5915.337890625
357.9754639 3043.19140625
358.8898315 6504.7055664063
358.9454651 5896.9052734375
359.0646362 6079.9438476563
359.921875 9900.408203125
360.8807983 2589.0305175781
362.8867188 47388.7890625
363.8872375 1603.1387939453
364.925415 4949.0947265625
365.0148926 3268.55859375
365.917572 17538.314453125
366.8757019 1977.6978759766
366.9211121 3310.8745117188
367.9179993 2824.6147460938
368.9230347 2050.5949707031
371.9171753 1572.8012695313
372.9135132 3985.5727539063
373.9093933 2157.8835449219
374.9594421 17355.498046875
375.9216614 8315.359375
376.862793 4695.54296875
376.9072266 2782.7678222656
376.9558411 2973.2529296875
378.8578796 4283.3466796875
379.9165344 3979.1166992188
380.8530579 3920.6838378906
380.8984985 33823.44921875
381.9010925 2513.4411621094
384.8995667 2337.1362304688
386.8980408 3349.015625
388.874115 8928.572265625
388.9264526 2390.73046875
389.87854 1990.1390380859
390.8772278 2752.69921875
390.9295959 6555.9174804688
393.9327087 2071.9206542969
395.5613708 34163.4765625
396.0646973 11569.9921875
396.5598145 4324.6982421875
396.8874817 8375.607421875
397.9745483 2887.994140625
398.8175659 17326.837890625
398.8669128 3367.1066894531
399.8974915 1553.2584228516
400.8407593 1719.9815673828
402.8717346 2052.0104980469
404.5687256 5776.9111328125
404.8556824 14132.826171875
406.8516846 13432.728515625
406.9036255 1624.0341796875
410.8508606 4359.3002929688
411.0033875 2043.9936523438
413.8966675 22948.296875
414.8479614 4070.8259277344
414.9014587 10350.646484375
415.1202087 1673.2395019531
415.8987427 21268.765625
416.8276672 15878.3388671875
418.8401794 8335.1220703125
419.5752258 2744.6010742188
419.9534912 1935.6291503906
420.885376 2230.1569824219
422.8359375 17960.408203125
424.8642273 9519.6826171875
425.1327209 9695.65625
425.8936157 6853.5874023438
428.8665161 13516.896484375
428.9263611 2592.3151855469
429.8761292 1795.2141113281
431.9081116 2656.8881835938
432.8547363 12060.25390625
433.9138489 2120.9284667969
435.8700256 2123.7365722656
436.8595276 9012.712890625
438.8909912 2046.2518310547
440.8443909 14231.23046875
442.8056335 18751.359375
442.9438171 4491.4619140625
443.1402588 16721.314453125
443.8919678 1508.7896728516
445.8852844 3328.4504394531
446.875824 4976.1572265625
448.8356323 57677.2421875
449.835968 2242.5603027344
450.8299866 2770.0869140625
452.8270264 3750.8615722656
454.8830261 7239.2729492188
456.8577271 2699.1442871094
458.8577576 4147.1625976563
459.8847656 5486.7807617188
460.8187561 24843.2734375
461.8922424 2736.8444824219
466.8427734 10652.0234375
468.8634644 9520.7099609375
470.1022949 4004.0725097656
470.227478 2882.4792480469
470.8813171 4011.4978027344
471.0418091 2953.8818359375
471.1359863 28180.552734375
471.2540588 5292.3583984375
471.8733215 2651.1381835938
474.8328857 35628.203125
475.8409729 4518.04296875
476.8824463 10339.90234375
477.8609009 2549.6220703125
478.8225403 6336.5483398438
480.8658752 2084.8952636719
482.8754272 2644.8369140625
486.8691101 2693.27734375
488.9013977 1818.4385986328
492.8449402 19976.974609375
493.8477783 2038.2142333984
494.8891296 5754.5170898438
502.8778687 3536.2944335938
503.8696594 3592.4650878906
506.8804626 1871.0554199219
510.8612366 2039.7355957031
528.8175049 2089.7236328125
530.9005127 2721.6630859375
534.9202881 2024.876953125
552.7971191 2232.3679199219
564.8010864 1786.9920654297
576.8355103 1755.2375488281
578.793457 11017.8603515625
594.847168 4983.3237304688
596.8025513 3646.1130371094
604.7979736 5303.6645507813
630.8258667 1593.6756591797
664.7321777 2042.9916992188
708.7506714 2725.7963867188
744.7126465 1861.9271240234
789.805542 1474.4307861328
END IONS
BEGIN IONS
TITLE=ADAR-1d-DSBU-3.1250.1250.3 File:"ADAR-1d-DSBU-3.raw", NativeID:"controllerType=0 controllerNumber=1 scan=1250"
RTINSECONDS=462.0977155
PEPMASS=536.164978027344 132399.5
CHARGE=3+
103.1995926 745.7479858398
103.9629059 750.2731933594
115.0522461 893.0626220703
120.003067 1010.5385131836
122.0305481 852.7152709961
122.9239807 1846.6219482422
126.9942093 970.4410400391
136.6014404 1063.4482421875
144.0631866 1439.8634033203
159.0084076 2862.0949707031
167.0559082 8139.5502929688
175.1197205 1336.3831787109
176.9390869 1747.3690185547
177.0181732 3249.6184082031
185.0428314 2217.1225585938
186.9243927 1594.896484375
194.948822 1400.1375732422
204.9338531 4426.2348632813
206.9289246 3865.5778808594
214.917572 6919.4204101563
219.0818329 1688.9943847656
220.9349518 7692.3701171875
222.9444275 4800.21484375
223.0637817 1701.8162841797
224.939682 5602.2451171875
232.9289856 42334.2578125
233.931778 2023.9049072266
234.9611359 1420.3488769531
239.0949249 4843.7456054688
242.9598694 3790.9702148438
246.9454346 3629.2475585938
250.9395294 100727.0703125
251.9431152 3658.0529785156
252.9414215 2714.9543457031
254.9319763 4546.0634765625
260.9716187 16586.703125
261.954895 3940.2719726563
264.9554749 3223.630859375
268.9498596 2534.7607421875
276.9559631 2739.5712890625
278.9825745 11723.1943359375
279.9649048 2204.6516113281
281.0536804 1956.5239257813
282.9058228 2449.9230957031
288.9232788 6720.3823242188
288.9664612 12436.53515625
292.9594727 2993.4445800781
297.082489 1716.6165771484
298.9195557 1775.7530517578
299.0625305 58161.6328125
300.0644226 11185.482421875
300.915863 4213.5952148438
300.9540405 1608.6188964844
304.8987427 1906.3060302734
306.977417 14571.6552734375
307.9958801 3987.8100585938
310.8881531 3612.7082519531
318.8785706 2270.3659667969
319.0139771 3329.8618164063
320.9047241 2810.43359375
336.169342 4846.5600585938
336.8875732 19687.541015625
338.9163818 4131.2934570313
344.8790588 3498.1870117188
344.9765015 3149.3420410156
348.8689575 1955.8806152344
348.913147 1909.1450195313
350.8943176 5003.3520507813
354.8983154 12885.001953125
356.9099731 1845.6599121094
359.0285645 6942.0620117188
360.8846741 2926.3454589844
362.8863525 23506.853515625
363.8927612 1701.7314453125
364.8866272 1714.0056152344
364.9311829 4142.4091796875
365.9150696 1621.1466064453
366.8786011 2450.11328125
368.9526367 1549.6687011719
370.945343 4958.3525390625
376.8599243 2673.2219238281
378.8578186 3777.1640625
380.8508301 6429.025390625
380.8978271 18706.234375
381.9038086 5244.3134765625
382.8968811 3903.3981933594
384.8869934 2245.7673339844
388.8838806 8512.5126953125
388.9555054 5556.6611328125
390.8777161 2898.1257324219
390.9265137 8048.3647460938
394.9194641 2357.3859863281
398.8612671 11406.4990234375
400.887207 1793.8017578125
400.9501648 2420.9602050781
404.8561707 10351.640625
405.8695374 2397.4558105469
405.9281921 1842.3477783203
406.8516235 70125.796875
411.8946228 1969.1273193359
415.0379944 18909.599609375
416.0411072 5738.3686523438
416.8836975 2847.4187011719
422.8342896 14369.861328125
424.8634644 44442.34375
425.0361328 2768.1228027344
430.9658813 2794.2338867188
432.8505859 9952.453125
433.8132629 2809.5065917969
434.8528748 2482.3911132813
434.9584351 1802.0865478516
436.8557434 2821.3400878906
438.5487976 1868.6024169922
440.8451233 15122.7685546875
442.8453369 1982.4822998047
445.0411072 2351.6171875
448.8343811 30153.201171875
449.8389587 3164.0942382813
452.8328552 2623.3864746094
455.0484619 1655.294921875
457.440918 2135.701171875
458.8596802 5104.7192382813
460.8553772 3068.3181152344
461.8050232 4811.9140625
461.8742981 5126.900390625
462.8536377 4596.4916992188
463.0632019 6498.0600585938
466.8475952 8473.8720703125
468.8580017 7231.6879882813
471.0406799 2582.7722167969
474.8323364 20936.67578125
474.8998413 2003.0596923828
475.8421326 4460.0932617188
476.8765564 5506.2221679688
477.8679199 3653.7434082031
480.8613892 4093.822265625
486.0149231 4437.4301757813
486.8610535 1920.3731689453
489.9212952 2559.1088867188
489.9923706 2344.5102539063
490.825592 1971.8483886719
490.907959 3378.67578125
491.0493774 6194.3989257813
492.8453979 17204.97265625
493.8531494 5437.32421875
498.8317871 3840.2136230469
502.8739929 4480.9311523438
503.1106262 8560.4072265625
503.884552 4407.5859375
504.1082764 2824.2275390625
507.8757019 2696.2001953125
508.9067993 3264.775390625
508.9783325 6861.10546875
509.0639954 1842.8243408203
510.8787231 1749.9221191406
513.0533447 3103.7844238281
526.9880981 5201.2578125
535.2783203 2816.3718261719
535.8408203 2301.0358886719
536.8218384 2249.0383300781
537.0380249 3987.4428710938
537.2142334 5380.8046875
552.7922974 8301.62890625
561.8312988 2236.7729492188
570.8048096 4890.0380859375
578.7911377 13533.0751953125
596.8022461 3115.79296875
604.7947388 6301.65234375
605.8083496 2630.0666503906
610.7713013 2423.7507324219
622.7995605 2460.2143554688
624.8528442 3067.439453125
640.7641602 2653.0834960938
646.7801514 2082.4165039063
666.7835083 1756.9975585938
682.7567749 4007.9299316406
708.7490845 5207.37890625
714.741333 1929.8747558594
734.7560425 2012.3004150391
754.7717285 1929.5308837891
770.7244873 2112.1103515625
828.7057495 2235.9560546875
END IONS
BEGIN IONS
TITLE=ADAR-1d-DSBU-3.1274.1274.3 File:"ADAR-1d-DSBU-3.raw", NativeID:"controllerType=0 controllerNumber=1 scan=1274"
RTINSECONDS=470.6164041
PEPMASS=300.783660888672 339315.21875
CHARGE=3+
101.0712509 627.0938720703
102.0556412 3128.6459960938
102.9709854 22971.89453125
103.0220642 2531.0913085938
104.016777 671.6517333984
104.1506119 214.0209655762
105.9964294 567.7106323242
106.0327454 2000.326171875
106.9635925 535.2633056641
107.0607758 705.4511108398
108.0115509 488.1975708008
109.0402832 222.5024261475
109.0767441 508.8292236328
109.1015854 412.7239685059
110.0712967 1378.5936279297
110.9763107 773.5990600586
111.0557404 1035.0743408203
111.1097183 378.1033325195
111.1175842 4558.4052734375
112.0404358 313.2822875977
112.0753937 245.2870788574
112.0876617 2263.2846679688
112.924408 298.2324523926
113.0712585 812.618347168
113.4584198 329.7098388672
114.9193878 300.377532959
115.0867081 1285.6177978516
116.0012207 460.1889648438
116.0707932 1772.2687988281
116.0801849 359.7029418945
116.6561966 266.3816223145
116.9863205 1526.7785644531
116.9964447 492.6906433105
118.0865326 366.1827392578
119.0613556 264.360168457
120.9815598 22289.787109375
121.0643234 303.232421875
121.076683 268.8818664551
122.0716629 406.5748291016
123.055954 608.6548461914
124.0762711 296.0234069824
124.0873566 387.2291259766
124.9521484 455.6642150879
124.974472 563.4069824219
125.0711441 1053.7652587891
127.0074768 4813.2451171875
127.087059 921.2282104492
128.0706635 1620.8435058594
128.08078 389.8170776367
128.9868927 2211.8452148438
128.9951019 392.2344055176
129.0664673 1115.4990234375
129.1033936 2136.3881835938
130.0500641 1783.1707763672
130.0614471 1633.9720458984
130.0864258 1850.8746337891
130.0970306 640.3972167969
130.9332581 850.714050293
131.0140381 1214.2321777344
132.9290314 1065.5357666016
133.0092773 322.2225952148
134.070755 542.4591064453
134.9964294 1240.1473388672
136.0868683 326.0160217285
137.0714264 642.7301025391
137.9917755 744.4686889648
138.0670319 761.2919921875
138.9913025 586.2572631836
140.0821686 951.4298095703
140.9183044 3896.0625
140.9813385 345.9280700684
141.0657196 424.3356628418
141.9269867 434.9187011719
141.9830933 418.3187561035
142.9806976 1240.5164794922
143.0020599 431.8617858887
143.0308533 1999.4572753906
143.0494995 1129.8044433594
143.0828552 634.8696289063
143.9965515 525.0487060547
144.0331573 326.8121948242
145.0179901 49479.45703125
145.0646973 1503.3071289063
146.9570923 385.5689697266
147.1132355 1137.5650634766
149.0961151 1426.8292236328
150.0668335 492.941986084
150.9388885 513.9965209961
151.0191345 436.6598510742
151.0865936 418.7106018066
152.0827332 998.8510742188
152.9358673 489.5922546387
152.9478912 3769.5969238281
152.9973145 629.3389282227
153.0666046 560.6647338867
154.0989685 571.9086303711
154.9334564 393.8971557617
155.0823975 5522.5932617188
156.0768127 809.3131103516
157.0967865 743.8319702148
157.3732147 423.6962585449
157.9772339 4451.1904296875
158.0267944 569.3481445313
158.0930023 3234.2368164063
158.9286957 26342.18359375
158.9971313 1358.9195556641
159.0091858 8855.4287109375
159.9918671 480.333770752
160.0052185 4799.9262695313
160.087265 402.0294189453
160.5056305 390.2370605469
160.9241638 3261.1149902344
161.0124359 580.099609375
161.0819855 603.7661132813
162.9214172 2374.0773925781
163.0286865 99737.9765625
164.081604 455.2655334473
164.9969025 517.643371582
165.0330963 651.7857666016
165.1145477 415.7297363281
166.0043182 526.6399536133
167.0811768 522.1110839844
168.0015411 1104.6519775391
169.010498 13610.8515625
169.09729 612.9298706055
169.5115204 1167.7530517578
170.9626312 5714.4267578125
170.9957581 622.9552001953
171.0207672 674.0797119141
171.0458069 1975.7774658203
171.9600372 1163.4313964844
172.1092377 606.5702514648
172.9431763 1226.0294189453
173.0129395 4277.2260742188
174.002655 877.7738037109
174.9400482 545.3921508789
175.0097504 1793.0216064453
175.1040039 492.3419494629
175.1199493 7952.8061523438
175.1361389 684.5325317383
175.14505 867.770324707
175.5114746 608.286315918
175.9862518 1245.6271972656
176.0378418 1560.0870361328
176.1206818 559.8246459961
176.9393158 29353.171875
177.0057678 668.7860107422
177.0209808 883.6455688477
178.0159454 1305.2862548828
178.9349213 5236.9497070313
179.0935822 472.8754882813
179.9867859 411.1636657715
180.0026398 3180.8615722656
180.045929 417.2633056641
180.0781097 567.8935546875
180.9311981 5167.11328125
180.979126 603.6237182617
181.0393524 5353.720703125
181.9747314 3202.6311035156
182.0929413 986.49609375
182.9021759 1032.3391113281
182.9283905 1595.8580322266
182.9562378 1399.4165039063
183.0091705 517.4490356445
184.0148163 697.9307861328
184.9515686 1266.0958251953
184.9703674 957.8405151367
185.0118103 492.1669921875
185.0583649 533.3950195313
185.0926971 2121.6574707031
185.9731293 500.4358825684
186.9236603 63860.34375
186.970047 2452.4404296875
187.0097046 846.0794067383
187.0275726 436.4065856934
187.0972443 704.5614624023
187.9265442 848.3173828125
188.03479 984.1893920898
188.0598907 574.7269287109
188.919342 21880.435546875
188.956131 3034.4421386719
189.0072479 5985.6943359375
189.0565338 3381.4050292969
189.5088348 813.0305175781
189.9225311 543.3835449219
189.9852295 653.8283081055
190.0151825 1145.5908203125
190.0378876 412.8857727051
190.9163361 2275.0129394531
190.9511108 1915.9132080078
191.0238342 16402.71484375
191.0573425 5241.9912109375
191.5577545 1231.1988525391
192.9113617 684.546081543
192.9411926 735.4738769531
194.0489655 1595.173828125
194.8952789 836.3840332031
194.9511108 1928.0930175781
195.0088501 1941.8702392578
196.0165558 2733.7961425781
196.0735321 570.5900878906
196.8922577 4142.537109375
196.944397 1249.5296630859
197.893631 859.9809570313
198.0129547 936.2173461914
198.9414368 2017.7268066406
199.0210724 655.354309082
199.0595703 550.2200927734
199.9559479 1278.2843017578
199.9842834 779.8879394531
200.0638885 2223.162109375
200.9391937 9406.91015625
201.0078583 528.7473144531
202.0155792 570.9199829102
202.0869446 744.1310424805
202.9651947 553.8118896484
203.0588684 605.5044555664
203.1024323 1455.1643066406
203.977829 608.7336425781
204.56427 1355.5708007813
204.9342957 98698.71875
205.0549774 2253.2016601563
205.9373016 1420.1179199219
206.9299316 57499.2578125
207.0643768 1285.6727294922
207.9321899 1590.1613769531
208.9272156 4439.0102539063
208.9585266 1660.9304199219
209.0340576 1376.8662109375
209.072113 1895.7559814453
209.975296 553.0197143555
209.994751 637.3638916016
210.0133057 994.5184326172
210.0881653 619.4166259766
210.9233704 2761.9125976563
210.9516449 4424.4067382813
210.9904938 543.2493896484
211.0198364 2524.9541015625
211.0653534 669.3101806641
211.956192 953.0267333984
212.8861694 1416.9809570313
212.9056396 2633.59375
212.9472198 4569.9350585938
213.0815125 12135.6572265625
213.5691833 1463.4776611328
213.9107819 738.111328125
213.9340057 1979.43359375
214.0611572 1542.5548095703
214.9198151 146714.71875
215.9012146 3085.8649902344
215.9244995 4688.7270507813
216.0302124 817.3921508789
216.897995 3305.5598144531
216.9195404 1528.8997802734
216.9514008 6919.6953125
217.0754242 1164.0395507813
217.9655609 1526.8901367188
218.0332336 591.0234375
218.072113 712.8935546875
218.5616302 2782.1201171875
218.5818939 828.0648803711
218.9116669 12115.7314453125
218.9488831 5544.0400390625
219.0188293 1382.6845703125
219.0421143 845.0213012695
219.5718994 511.8341064453
220.026474 2019.3560791016
220.941925 1614.7873535156
220.9923859 813.651550293
221.9667053 1336.3051757813
222.9069214 1062.7451171875
222.9190063 581.811706543
222.9447784 11517.9384765625
222.9687958 835.8461303711
223.0695953 731.5737304688
224.9408569 14326.037109375
224.9654999 914.0651855469
226.0014801 2979.2021484375
226.0514374 584.6381835938
226.0993042 5902.51953125
226.5787506 594.1047363281
226.9579468 1826.2492675781
226.9985504 1054.6335449219
227.0550537 813.1204833984
227.0799561 2281.8969726563
227.5679169 1556.4044189453
227.9515381 1807.6608886719
228.0478516 822.2395629883
228.0716705 912.6892089844
228.503418 867.729675293
228.5245972 1276.8459472656
228.9008484 1764.8420410156
228.9333954 6849.0258789063
228.9623718 643.4075317383
229.0746918 746.2966308594
229.9111938 1000.8221435547
229.9335022 755.1350097656
229.9659729 914.3159179688
230.8973083 5780.1772460938
230.931488 1471.6298828125
230.9551697 1791.9810791016
231.0926514 12940.4140625
231.9445343 2590.994140625
232.0616608 730.0802001953
232.1174164 1026.08203125
232.1412354 1733.1550292969
232.5779114 1096.6593017578
232.9293518 319301.90625
233.5671844 1733.2097167969
233.933609 11645.6337890625
233.9615784 1085.1418457031
234.5813446 957.2091674805
234.8925171 571.8522338867
234.9291534 6548.5190429688
234.9634857 1922.1376953125
235.0207214 613.2669677734
235.9622345 1434.1706542969
236.9221954 23927.69921875
237.532547 2089.7839355469
237.9313049 747.5753173828
238.020874 888.8719482422
238.55896 1035.9521484375
238.8673859 955.6201171875
238.945343 1904.8266601563
240.8828125 6290.583984375
240.9143219 852.1056518555
240.9414063 2757.693359375
240.9909973 974.7573852539
241.0316925 1836.0721435547
241.0814056 892.6800537109
241.5784149 1057.2635498047
241.8836823 1226.5889892578
241.9283447 928.3432006836
242.0812531 1672.0622558594
242.5712738 5554.8959960938
242.8810577 995.4932861328
242.9511414 1304.0231933594
243.072998 1024.7298583984
243.9460449 2618.4831542969
244.1407318 1449.5421142578
244.9140472 1412.1945800781
244.9730225 1515.2004394531
245.1252441 1868.7193603516
245.9597168 3542.1611328125
246.9121399 776.559753418
246.9469452 5336.5971679688
247.0147858 857.3922729492
247.5644836 981.1147460938
248.084671 1223.3726806641
248.9062347 2396.7795410156
248.9431305 1333.9982910156
248.9863739 641.6604614258
250.0392456 2305.0046386719
250.9399261 43177.98828125
250.9651184 1483.7429199219
251.0382843 697.6311645508
251.5461273 751.7782592773
251.9439392 1910.5153808594
251.9773712 1689.3634033203
252.0117035 698.7942504883
252.0778961 4783.9360351563
252.905838 761.5487670898
252.9353485 1454.7857666016
253.0586548 973.6094970703
253.1308746 782.8580932617
253.9128876 1601.9985351563
253.9697266 1989.6130371094
254.9084473 2907.3732910156
254.9355469 1764.1241455078
254.9598236 1416.6435546875
254.9971313 4786.14453125
255.128006 38447.953125
255.5800323 889.6279907227
255.7553101 991.682800293
255.9454498 4905.7080078125
255.9799652 1013.1945800781
256.0885315 678.0482177734
256.1285095 795.9727783203
256.5382996 836.9344482422
256.8787231 2329.0671386719
256.8977051 1383.8793945313
257.0456238 1248.3267822266
257.8998413 901.9403076172
257.9630432 2064.6430664063
257.9926147 755.2304077148
258.8930664 31376.583984375
258.9483032 3154.1772460938
259.8927612 3612.6049804688
259.9431152 1093.8697509766
260.8912048 7146.1762695313
260.920105 808.3422241211
260.9689636 1620.0977783203
261.0763245 596.6887207031
261.7582397 1480.0819091797
261.9580994 2470.5695800781
262.0942383 592.8151855469
262.1523132 17266.728515625
262.8894653 2080.4770507813
262.9191895 705.6346435547
262.9830933 1298.7541503906
263.0908203 1186.0880126953
263.1558228 2175.8540039063
263.9433899 1355.8660888672
263.9711914 1297.8828125
264.0396729 1379.7473144531
264.1467285 957.0116577148
264.5845947 978.2277832031
264.9029846 3473.2102050781
264.9852905 816.9235839844
265.5430603 980.8040771484
268.9315491 860.9059448242
269.0883179 1388.08984375
269.9614258 770.4064941406
270.0875549 2127.9743652344
270.9167786 883.6167602539
270.9911499 1250.2399902344
271.0473633 1635.3171386719
271.7628479 1159.5729980469
271.9004517 2247.2841796875
271.929718 3398.6201171875
271.9530945 982.9442138672
271.9882507 17683.298828125
272.0953674 1541.9366455078
272.9080505 14937.583984375
272.9716187 24279.5078125
273.0077209 8728.6748046875
273.1386414 36081.265625
273.9546814 5488.8696289063
274.8829041 1569.7552490234
274.9087524 1449.6651611328
275.0847168 790.6818237305
275.9727173 2102.5642089844
276.105896 932.3804931641
276.8657532 948.7711181641
276.9035034 5672.4560546875
276.9454041 2132.5090332031
277.0533752 1151.5620117188
277.9058533 961.4268188477
278.9011536 1183.5198974609
280.8641968 861.7928466797
280.8968506 3254.263671875
280.9782104 1484.9133300781
281.9541931 1730.5012207031
282.1577759 3916.5373535156
282.8598022 3271.2729492188
282.9104614 9047.45703125
282.9927368 28184.51953125
283.0232544 1119.7017822266
283.0862427 634.6568603516
283.1365662 2254.1904296875
283.910614 884.9544677734
283.9761963 1542.8991699219
284.0901489 2927.2412109375
284.1211548 974.959777832
284.1615601 913.9187011719
284.5924072 1255.0382080078
284.9640808 701.8975830078
285.9447937 3467.4714355469
286.109314 1284.787109375
286.4403076 683.1053466797
286.9153137 1687.8256835938
286.9479675 1737.9829101563
286.9849548 656.3266601563
287.929657 720.3471069336
288.8862 4810.9272460938
289.9321899 861.0222167969
290.886261 952.1756591797
290.9194031 6646.4052734375
290.9828796 7828.568359375
291.1500549 771.8416748047
291.9663391 930.1129760742
292.8902283 5486.4604492188
294.9057312 3633.3903808594
297.098877 707.9786987305
297.9369812 1204.3156738281
298.0030212 942.7066040039
298.0882874 1987.9223632813
298.9042053 5109.6176757813
298.9374084 997.7940673828
298.9877319 972.0518798828
299.9493713 1824.7416992188
299.981842 4999.4389648438
300.0139771 3244.8256835938
300.1173096 773.7053833008
300.1603699 7932.0732421875
300.1939697 8542.7958984375
300.7849731 1255.5220947266
300.8724365 1739.5582275391
300.8880005 1369.1607666016
300.9246521 13092.8955078125
301.00354 83401.953125
301.0610046 18719.373046875
301.134613 61412.984375
301.1734924 5110.5537109375
301.9185486 33898.90625
301.9875488 1459.7631835938
302.0027161 1199.3939208984
302.8994141 1180.9896240234
306.105957 2392.3823242188
306.8941956 861.9501953125
308.8927002 936.526550293
310.8877563 1237.4755859375
310.9221191 1040.9692382813
311.5939026 877.788269043
312.9176025 5782.53125
313.0977783 995.9116210938
314.947998 764.0397338867
315.030426 3498.7956542969
315.1135559 693.6519775391
316.0137634 1532.9006347656
316.9116211 3840.8383789063
316.9471741 990.9371948242
317.9165955 1228.4908447266
318.0202942 1221.9294433594
318.1065369 659.7601928711
318.8752747 2011.978515625
318.9067383 2129.5007324219
318.9373779 1617.3525390625
319.0141602 18426.59765625
319.1439514 8934.8798828125
319.9281006 1681.5543212891
320.9038391 1579.0865478516
322.9377136 1008.2487792969
325.9287109 696.5492553711
327.6098633 702.2054443359
329.9303589 1477.4826660156
330.8916016 1411.6450195313
330.9339294 933.5736083984
336.8881226 2603.0537109375
336.9608459 927.8333129883
338.871521 895.4373168945
340.8643799 1268.4920654297
341.0101624 698.0446166992
341.61026 652.7456665039
343.0249023 2808.8017578125
344.0083313 771.2979736328
344.8762512 5039.0458984375
344.9163208 384.1419067383
348.8663025 1360.05859375
348.8943787 740.6873779297
350.8603821 1454.2928466797
350.8984985 682.1174316406
351.1002502 1123.3566894531
352.8538513 2757.2409667969
356.8805237 1875.5329589844
360.8726501 929.6858520508
362.8875122 4220.353515625
364.879425 728.6640625
366.8729553 2877.298828125
366.9628601 1114.7268066406
368.8627319 699.4001464844
370.8697815 1471.431640625
374.890686 1466.7943115234
378.853302 3197.6203613281
379.0959778 857.2944335938
380.8523865 1228.6665039063
381.1115723 2491.9680175781
385.9045105 1768.4617919922
386.8688354 1477.4124755859
391.1963501 813.6544189453
392.1351929 680.0297241211
404.8788757 1683.0777587891
446.2150269 585.0677490234
472.2024231 3840.73046875
473.2045288 634.4893798828
532.2320557 1592.0986328125
END IONS
BEGIN IONS
TITLE=ADAR-1d-DSBU-3.1284.1284.4 File:"ADAR-1d-DSBU-3.raw", NativeID:"controllerType=0 controllerNumber=1 scan=1284"
RTINSECONDS=474.1948093
PEPMASS=390.6630859375 1810406.0
CHARGE=4+
101.0715714 2269.4233398438
101.1077118 3734.9284667969
101.9792862 1002.5283203125
102.0552673 6607.4155273438
102.9703827 1439.8853759766
105.0662918 4344.4306640625
111.0558624 13859.462890625
113.0715103 1769.4124755859
113.1077652 1154.3038330078
116.0166931 1275.4202880859
116.4349136 1065.2259521484
127.5619431 1082.9453125
128.0715027 2992.1552734375
129.066391 5839.779296875
129.10289 97576.2734375
130.0868988 73922.453125
130.1056061 5738.7524414063
131.0901489 4979.3139648438
133.0431519 1966.2365722656
139.0509033 2629.4567871094
139.0866394 3109.9475097656
140.920517 3036.7456054688
141.066452 9719.7275390625
145.097702 7286.7333984375
147.1134491 93906.703125
148.1167297 6801.6362304688
149.0240326 73788.265625
152.8892212 1413.1268310547
153.0665894 1572.5128173828
157.0617523 4586.3051757813
157.0976105 8622.8173828125
158.9292145 3041.5705566406
159.0085907 9375.029296875
159.0769806 6462.19921875
159.1131592 3386.1057128906
167.0342865 15329.966796875
167.0822754 27166.421875
168.085907 2282.359375
171.0770416 6948.6381835938
173.0384369 3490.958984375
175.1203308 2957.5229492188
176.9393005 8064.3627929688
176.955658 1374.8063964844
177.0193481 10415.1533203125
179.1610565 1743.3640136719
180.9315491 2128.5263671875
181.061615 2252.4409179688
185.092804 195791.765625
186.0964203 17629.05859375
186.9248962 6994.0102539063
188.9198303 3027.6123046875
190.6577148 1515.5377197266
194.9501038 3815.5466308594
196.2849274 1468.8006591797
199.0720825 4270.087890625
200.1039581 12188.935546875
200.5960693 5220.2856445313
202.0651093 3998.955078125
203.1034393 175996.421875
204.1062622 14957.708984375
204.1269226 2012.7686767578
204.133667 1763.0087890625
204.9340668 20422.38671875
206.9296265 24936.693359375
208.0730591 3632.7019042969
209.0933685 3940.6015625
210.0878754 3085.8115234375
210.9210052 2436.4221191406
211.072052 3197.9011230469
213.0335388 4129.7084960938
214.9185181 23871.158203125
214.9394531 1721.2584228516
216.1354065 1984.7818603516
217.0848541 1611.3273925781
218.0601196 2278.3508300781
218.9135742 1873.8211669922
218.9500275 5692.6420898438
220.0761108 4476.3295898438
222.944519 23248.01953125
224.0640869 1902.5461425781
224.9402313 44897.4375
226.0826721 11813.9033203125
226.1198273 27438.763671875
228.0995789 13241.8095703125
228.9339294 4924.3081054688
229.1026917 2459.6091308594
230.0602722 5621.0502929688
232.9290466 151284.46875
232.9641418 5536.7290039063
233.9329834 7012.6157226563
234.9295654 1941.8197021484
234.9625244 2004.9041748047
235.9835205 1965.1676025391
236.9213104 8538.3193359375
236.9611359 2405.6538085938
240.0244293 1778.7506103516
242.9605408 17918.201171875
243.9449005 4268.9916992188
244.0903931 2088.2836914063
244.1094666 21350.404296875
244.1325531 7674.673828125
244.6139679 5655.3754882813
245.1154785 3252.58203125
246.0979919 2404.7475585938
246.9440613 13449.8212890625
248.071228 20384.09765625
250.9396362 336176.03125
251.943573 14471.3974609375
252.9412079 8095.3012695313
254.0788727 5045.8549804688
254.1138763 4830.3823242188
254.9322052 19915.62890625
258.0544739 2687.1118164063
258.944397 6861.3461914063
260.8917847 6905.0249023438
260.9721069 92295.5
261.954895 19208.19140625
262.0112915 2303.9916992188
262.140686 38752.51171875
263.0036621 2274.734375
263.1423645 3767.4331054688
264.9544067 10347.919921875
266.5904846 11378.1552734375
267.0906982 3216.9741210938
268.9512024 4511.8637695313
269.1249695 3284.4299316406
269.9733582 7069.7231445313
272.1235352 9667.2998046875
272.9243774 2684.3850097656
272.9607239 4089.2126464844
274.1390686 3930.3371582031
274.9096375 2318.1728515625
275.1026306 5016.6030273438
275.9732971 4006.583984375
276.9556274 5892.5209960938
277.9486694 3180.2392578125
278.8729553 2554.3791503906
278.9052124 10161.59375
278.9822693 46159.9375
279.9658813 9464.880859375
284.9257813 2153.4946289063
286.0108032 3198.5871582031
287.0079956 10891.396484375
287.9413452 1996.9779052734
288.0063782 2998.5720214844
288.8887024 8744.875
288.9330139 5237.45703125
288.9663696 24715.134765625
289.6162109 16308.9453125
290.118927 6329.4848632813
291.4009705 3902.767578125
292.8786316 3654.3559570313
294.9072571 3503.876953125
295.0629578 2524.4533691406
295.140686 3260.5024414063
296.9078979 4101.365234375
300.9160767 2474.1499023438
302.8994446 2424.3874511719
303.6156616 4750.712890625
305.9461365 3595.97265625
306.896698 10759.015625
306.9424133 3410.6311035156
306.9781494 18985.578125
308.8954468 2446.8098144531
310.8882446 10036.4833984375
312.9161987 11660.11328125
313.151947 3503.7976074219
314.9489441 3226.6391601563
316.8826294 6373.2841796875
316.9207764 6342.22265625
317.0925598 3396.3693847656
318.8778687 7238.7534179688
319.01297 2741.2446289063
320.9057007 8573.21875
322.0799255 8740.689453125
322.5692139 2369.0153808594
322.9047546 3307.6860351563
328.8963928 3832.5600585938
330.1281738 3503.8498535156
330.9293823 16658.9375
331.0785217 11640.671875
331.1624146 6606.759765625
331.6351013 2625.5
332.1245728 3436.2583007813
332.9139709 4614.322265625
333.0303955 3346.1274414063
333.9190979 2624.9655761719
334.8904114 17859.7734375
334.9289856 51256.609375
335.1039734 5057.7221679688
336.888092 40008.83984375
338.9151917 5925.3291015625
340.1403809 36487.5703125
340.6427307 10340.490234375
340.8790894 11277.408203125
340.9181824 2942.0908203125
341.1088562 18482.810546875
341.1479187 4258.0346679688
341.934845 3067.8022460938
341.9902954 2804.9409179688
342.121582 2730.7912597656
344.8722839 8802.4375
344.9139099 8595.0791015625
345.0287781 6385.7778320313
345.0877075 3788.3989257813
345.1286621 8801.0205078125
345.9125671 2781.1831054688
346.9544067 3153.642578125
347.9187317 9315.837890625
348.4196777 3314.7866210938
348.911499 5119.923828125
349.1220703 3573.7465820313
349.1726685 47620.19921875
350.176178 5808.806640625
350.6391296 3314.8024902344
350.9010315 4008.8430175781
351.1322632 5982.6997070313
352.898468 12520.4619140625
354.1365662 13236.7626953125
354.6408997 4142.8540039063
354.8529663 3111.3134765625
354.8964844 17874.92578125
356.0708923 4627.89453125
356.9244995 24130.603515625
357.0690918 73547.234375
358.0691528 20363.4296875
358.8919983 5498.6782226563
359.1151123 4139.33203125
359.1252747 3038.0649414063
359.1621399 10906.798828125
359.6461182 23855.541015625
360.0588074 5418.76171875
360.1386108 36502.79296875
360.6411743 14212.2392578125
360.887207 2577.5036621094
361.1755371 10007.900390625
361.8812256 8201.5595703125
362.8843994 38727.8203125
362.9242859 153191.0
363.0982361 7517.6958007813
363.9270325 5415.9116210938
364.8896179 10501.83984375
365.9275513 5258.2177734375
366.1441956 3176.8068847656
367.1279602 8952.61328125
367.5811157 3199.8771972656
368.6515503 157010.828125
369.1531067 49977.90625
369.6531067 15563.7783203125
370.1197205 5242.1899414063
370.8688965 3351.08203125
372.1832275 3177.6098632813
372.6536865 4048.86328125
372.8643799 11318.2724609375
372.9194031 19923.28515625
373.1003418 9932.615234375
373.1477661 4666.8276367188
373.6492615 3353.0095214844
373.9060669 4190.5415039063
374.1007996 4133.841796875
375.0795288 5113.6337890625
376.5866394 16914.68359375
376.8597717 4736.3793945313
378.8497925 11486.52734375
380.8520508 13914.0498046875
380.8947754 25977.35546875
380.9362488 4977.5537109375
381.6600647 37747.58203125
382.1610413 16997.4609375
382.6578674 4637.65625
382.9039307 9313.3583984375
383.1568909 13489.17578125
384.1568909 4393.6323242188
388.1293335 8853.62890625
389.8819885 16630.8984375
389.9422302 2856.8186035156
390.078064 21422.41015625
390.1819763 7953.189453125
390.2434387 22740.64453125
390.5812988 18161.001953125
390.6646423 171939.703125
390.8713074 65559.2421875
390.9307251 77662.515625
391.0812683 15933.0283203125
391.1673279 55063.5078125
391.2205505 9994.974609375
391.575531 6818.9951171875
391.6646423 22428.33203125
391.9530334 3286.8601074219
392.8473206 3165.4860839844
396.8695068 5163.3305664063
398.8600464 8210.8955078125
400.1826477 3594.9816894531
401.168335 3312.1938476563
404.85672 11895.2646484375
406.8528442 8658.4580078125
407.9074097 3034.7841796875
408.8876343 31688.60546875
408.9881592 4935.8916015625
409.1495361 10692.5869140625
409.8825684 3488.4951171875
410.1679688 4624.5170898438
416.8798828 3068.7021484375
418.8456116 4260.6328125
422.836792 3401.7517089844
428.1786194 5548.259765625
428.8630981 2780.3588867188
432.1103516 10574.439453125
432.8565063 3974.1525878906
433.8785095 3161.2397460938
442.8782349 3031.4455566406
446.8781128 4939.1328125
447.1719055 2563.6943359375
448.8368835 7775.3422851563
450.1264648 9945.5615234375
457.1512451 4853.5190429688
458.1475525 2437.6254882813
466.8442383 2824.6845703125
469.2032471 7914.2641601563
470.1912537 3434.5402832031
474.8334351 17388.52734375
475.1611633 10239.447265625
475.8684998 4155.1352539063
478.8328552 3456.1579589844
487.2165222 36962.1875
488.2189026 6795.6142578125
491.19104 6432.3671875
492.177887 4163.5141601563
492.8488464 6835.49609375
493.175354 2666.8544921875
501.1785889 6441.1821289063
508.9180603 10783.0341796875
509.2037048 31445.81640625
510.2070007 6453.23828125
518.2036743 2853.5971679688
519.1893311 12238.732421875
521.1967773 3837.34765625
533.1832886 5825.1918945313
536.8010864 3374.763671875
538.7947998 3056.3781738281
543.1907349 4667.259765625
544.1831665 4403.0517578125
554.1646118 2861.2094726563
560.2145386 7001.662109375
561.1911011 7580.4262695313
564.7982178 11126.7001953125
572.1800537 13066.01953125
573.1672363 9786.2666015625
574.1726074 3622.92578125
578.2261353 112926.0078125
579.2286987 33773.26171875
580.2299194 9966.98046875
588.2106934 7533.85546875
590.1899414 35603.16015625
591.1881104 9705.265625
592.1947632 3797.2775878906
596.2365723 86289.6796875
597.2398071 20262.2421875
598.2258911 5782.7958984375
606.2210083 25119.943359375
607.2210693 9199.3955078125
608.2006226 10676.146484375
609.1995239 2716.0051269531
616.2058716 11187.64453125
617.2036743 4851.24609375
634.2175293 21543.3515625
635.2154541 4242.5629882813
652.2241211 6058.1958007813
659.2505493 2496.7233886719
661.2590332 3307.0610351563
662.2515869 13309.234375
663.2490234 4154.412109375
679.2753296 32603.474609375
680.2779541 10115.953125
681.270813 2195.5219726563
689.2564697 6080.2607421875
707.2717285 14151.83984375
708.2663574 5105.3608398438
719.2687378 2776.3410644531
END IONS
BEGIN IONS
TITLE=ADAR-1d-DSBU-3.1305.1305.3 File:"ADAR-1d-DSBU-3.raw", NativeID:"controllerType=0 controllerNumber=1 scan=1305"
RTINSECONDS=481.6171265
PEPMASS=386.863983154297 368087.5625
CHARGE=3+
101.060257 2709.4401855469
102.9704895 2214.646484375
103.0544052 1026.2800292969
104.992218 1167.4937744141
105.0704498 190266.0
106.0667801 972.3466186523
106.0738373 13232.73046875
111.0446472 7872.2700195313
119.0491791 3500.1796875
120.9805145 1031.6956787109
121.0652313 10889.6240234375
122.3623962 835.1069335938
123.0036469 1341.4322509766
127.0393143 1664.5891113281
129.0552979 24345.080078125
129.1024933 1520.9017333984
132.8396606 950.1879882813
140.9199219 2809.2907714844
147.0532837 1883.5325927734
147.0657654 25709.927734375
147.1129761 1309.9554443359
151.4338379 1066.6083984375
156.0769501 1556.0167236328
158.9279175 4803.8525390625
159.0085144 7212.4790039063
160.9246063 1514.6695556641
167.0558929 2132.4897460938
169.7514496 945.8388061523
175.1187286 1641.0571289063
176.9391022 8537.625
177.0191956 5576.2021484375
178.9345856 2694.6645507813
180.9303589 2745.7666015625
182.9024048 1514.1676025391
186.9230957 7978.8115234375
187.0189209 1478.3159179688
188.9186707 13833.1396484375
189.0143433 10820.564453125
194.9495697 4376.3881835938
196.944458 2398.0793457031
198.9398804 1859.4473876953
200.9391785 2535.228515625
204.9343567 21501.431640625
204.955307 856.0176391602
206.1031342 1194.3858642578
206.9298401 60913.546875
207.0253296 7642.8686523438
207.9318237 1773.3889160156
208.9253693 1578.6522216797
210.9227448 1650.2606201172
210.9516296 2079.1389160156
214.9185333 34945.10546875
215.9229584 1411.7177734375
216.9519806 1580.8244628906
218.9486542 4762.3754882813
222.9443359 17405.6015625
224.9404297 77872.078125
225.0354004 18271.11328125
225.9444885 2666.5385742188
226.0393066 1327.9365234375
227.9636078 1724.6711425781
228.9334259 4460.0239257813
228.9588165 1359.2541503906
229.029068 2151.8864746094
232.9290619 191893.3125
233.9315643 9003.052734375
234.9293365 2654.2529296875
234.9617157 2800.6550292969
236.9208069 4897.9692382813
236.9599457 1791.6381835938
242.9591827 6593.0419921875
243.045929 4299.6948242188
243.9454193 2814.033203125
244.994812 1497.3754882813
245.9603577 2864.4235839844
246.9441681 8692.1220703125
247.0400238 11091.091796875
249.9558411 1439.267578125
250.9396515 257901.046875
251.9434204 14052.998046875
252.9392395 5221.1176757813
254.9313049 8250.35546875
256.9078064 14088.7041015625
256.9736023 3547.1733398438
257.9604187 20020.015625
258.9440613 3345.5385742188
259.0386353 1509.8762207031
260.9719849 24017.697265625
261.9544373 11787.5986328125
263.9701843 3191.8474121094
264.9564514 7926.1977539063
267.0436401 3304.9973144531
268.9244385 1521.5656738281
268.9516296 2348.3278808594
268.9794922 9004.8779296875
272.9616699 1348.6717529297
273.9553833 2160.15625
274.9181824 29250.583984375
274.9836121 12920.384765625
275.9712219 89353.3515625
276.901062 2017.2114257813
276.9516907 4057.0837402344
277.052887 2887.2790527344
278.0378418 1420.1678466797
278.9019775 2324.2600097656
278.9835205 9245.236328125
279.9671631 5044.8491210938
280.8988647 2503.8312988281
280.9773254 1478.3676757813
284.9393311 14052.51953125
285.010498 71513.875
285.9371643 2148.3232421875
288.8881226 7191.5034179688
288.9659119 4383.2080078125
289.050354 5205.2241210938
290.9199524 3424.48828125
290.9754333 2365.2978515625
291.9644165 2536.521484375
292.878479 4222.2861328125
292.9174194 2352.0112304688
292.9885254 12722.25
293.9822083 53949.05078125
295.0654297 2675.7731933594
298.0039063 2435.0234375
298.9072266 5093.9477539063
299.0620422 2809.966796875
299.9075317 1520.0935058594
300.9168091 1701.7100830078
301.0028076 4211.42578125
301.0521545 4091.9816894531
302.8985291 3123.0629882813
302.9472351 6980.1323242188
303.0203552 13166.740234375
303.9526978 3536.3713378906
306.8970032 6518.8393554688
306.9778137 1808.0870361328
307.0609131 5621.5786132813
310.8875122 11873.76171875
312.861145 4801.2319335938
312.9168396 9328.5478515625
313.0513306 1826.4366455078
313.918457 1623.1483154297
313.9917603 5170.9331054688
316.9168396 11968.107421875
318.8766479 30237.150390625
318.9124146 1799.4291992188
319.013916 11799.71875
319.8784485 2433.6862792969
320.9067078 10283.2880859375
322.9065247 2112.5402832031
326.9224854 2234.294921875
328.8988647 3680.6474609375
329.5277405 1782.1872558594
329.9296875 5387.0747070313
330.8694153 5147.4252929688
330.9274597 17231.0625
331.0632324 1902.6651611328
332.8966064 6409.16796875
333.0309448 1820.3128662109
334.8899231 1826.8687744141
335.9297485 2107.783203125
336.5769958 2656.9387207031
336.8882446 137243.5625
337.888092 7595.1948242188
338.9195251 6926.0517578125
339.040802 2084.9128417969
340.8813782 4230.0791015625
341.9897766 1624.8518066406
342.1056519 2077.4926757813
344.8709412 6865.8125
344.9188538 2148.1491699219
347.9399414 4590.0815429688
348.911499 2685.6799316406
349.0719604 6506.9331054688
350.8617554 4891.3310546875
352.8590393 2905.3889160156
354.9003296 68117.8984375
355.071167 329542.75
355.9021301 4622.8452148438
356.9125366 2281.4990234375
359.0130615 2092.8862304688
359.9341125 5602.1049804688
362.8859558 23732.626953125
363.8844604 2540.1762695313
364.8815308 2754.7705078125
364.9302063 3455.806640625
366.9055481 1602.5335693359
368.8664246 2340.9360351563
368.9172363 1780.2567138672
370.1588135 2086.9167480469
370.8756104 1890.4830322266
371.103241 36314.05859375
371.2353516 2058.7104492188
372.8670044 2235.7219238281
373.0822144 30646.560546875
374.8828125 2150.7634277344
374.9326172 4471.4892578125
375.9197998 2901.7758789063
376.865448 5748.6254882813
378.8528137 9730.5068359375
379.1140137 2116.6513671875
379.8638916 1661.2253417969
380.8517151 6039.6391601563
380.8978577 15924.0693359375
384.8421326 2113.2995605469
386.2400513 4222.6977539063
386.8600159 10215.3310546875
386.9329224 1777.0152587891
386.9894409 2202.8452148438
387.0993042 1933.1361083984
387.1787415 9205.3642578125
387.2297974 9732.779296875
387.9144592 8345.6005859375
388.2189636 7432.5776367188
390.9292603 3196.4655761719
396.8748474 2677.6752929688
398.862793 7346.2944335938
402.8616638 2717.5842285156
402.9262085 2161.0727539063
403.9212952 1729.498046875
404.8708801 28883.615234375
404.9649963 2223.2419433594
405.8731079 6619.9135742188
405.9300537 7476.0947265625
406.8522644 10616.072265625
410.8500977 3622.9255371094
418.8447266 3887.1862792969
422.9058838 6386.4453125
424.8647766 4079.5971679688
425.9846497 2151.6101074219
428.8632507 3581.9519042969
430.9619446 4706.3911132813
431.877533 4391.79296875
432.8581543 3335.7790527344
433.8841858 2822.1645507813
435.8764954 2375.8813476563
436.8572083 2037.1851806641
440.8445435 1665.3039550781
441.9752502 2420.7265625
448.8364258 5218.4912109375
455.9967041 2014.1826171875
460.8503113 1657.6047363281
466.8389893 1577.6812744141
468.0061646 3117.962890625
468.8653564 2164.7319335938
472.8274231 1787.7833251953
474.834259 14908.171875
478.8388062 2072.8269042969
486.0151978 8546.5986328125
486.833374 1612.5325927734
492.8445435 4686.1733398438
502.8816223 3457.4931640625
661.1611328 3880.3645019531
753.1680908 1366.8968505859
END IONS
BEGIN IONS
TITLE=ADAR-1d-DSBU-3.1334.1334.4 File:"ADAR-1d-DSBU-3.raw", NativeID:"controllerType=0 controllerNumber=1 scan=1334"
RTINSECONDS=492.0168853
PEPMASS=422.662414550781 388209.15625
CHARGE=4+
104.8177872 1020.7113647461
110.0710754 1382.8663330078
113.0709 1753.6853027344
120.0041428 1790.8377685547
120.7745438 1353.5756835938
124.0399704 3384.4721679688
127.0394592 2064.4250488281
129.1031036 9855.6767578125
130.0870667 6407.8764648438
130.6178589 1153.5455322266
139.0867767 3236.2778320313
139.6349335 1446.087890625
141.0661621 1456.7919921875
145.9842072 1662.9945068359
147.1132813 11180.056640625
150.0443268 1402.9488525391
150.0556183 9859.517578125
151.0634918 9655.5341796875
155.0819244 2851.7331542969
157.0982819 14517.1259765625
158.928009 2040.8500976563
159.0085449 4961.5380859375
162.9216461 3651.5278320313
163.7446442 1383.3676757813
167.0820618 8643.263671875
168.0657501 2574.576171875
175.1191559 2204.3427734375
176.9388885 5190.3701171875
177.0189819 6927.3696289063
178.3188934 2904.8674316406
180.9312134 6212.8364257813
185.0929413 9172.640625
186.9250488 2764.0698242188
188.0381012 2706.8110351563
188.9225616 4695.734375
194.9496918 5300.7333984375
198.9406891 12595.697265625
199.6565094 1756.8323974609
203.1030426 6143.162109375
204.646698 1569.8687744141
204.9342194 9751.123046875
206.9293213 13675.0400390625
214.0542297 20723.908203125
214.9192352 14604.025390625
215.0567474 2070.4750976563
216.950882 1935.6619873047
218.9126282 1715.6961669922
218.9509888 1749.0662841797
220.9358673 4130.419921875
222.9442749 16378.552734375
224.9407043 32698.16015625
226.1188965 1791.6312255859
231.0808258 3186.19921875
232.9290924 94649.03125
233.9327545 3549.1887207031
234.9297485 2443.5014648438
234.9612427 2259.0075683594
236.9217377 8880.7412109375
237.9925995 3086.2282714844
242.9591064 4226.3129882813
246.946991 9124.845703125
246.9958038 2072.341796875
248.0710602 3696.0905761719
249.0917816 13494.02734375
250.9397125 281735.21875
251.9434204 10136.8408203125
252.9411469 5267.185546875
254.9019318 2960.99609375
254.9316711 31683.38671875
258.9454651 7063.673828125
258.9978027 3976.0485839844
260.9714966 26072.10546875
261.9536438 8131.708984375
262.1406555 8407.2841796875
264.9640503 19224.900390625
266.9882202 3355.1430664063
268.0014648 5389.2553710938
268.9498596 4285.384765625
268.9842529 4567.2377929688
272.9608154 4924.787109375
273.9544373 2119.7844238281
276.9567566 8665.4873046875
278.9822388 15025.548828125
279.9667053 4672.8237304688
280.0040283 4192.7709960938
280.9801636 2434.7893066406
281.9992371 2305.7802734375
282.9733276 8136.6459960938
286.8987122 7182.0317382813
288.9224243 4419.0
288.9642639 11272.1083984375
289.0079041 8125.5947265625
289.5086365 1954.5100097656
291.0062561 4266.7553710938
291.9679871 2975.5668945313
292.8782654 90235.578125
292.9595642 3996.6735839844
298.0136414 6681.1694335938
300.9172058 4607.26953125
301.9189758 2016.8365478516
302.9382019 2775.4895019531
302.9731445 5678.4453125
304.9098511 10956.6240234375
306.8963928 2878.24609375
306.9758911 9112.9619140625
309.9791565 2282.5441894531
310.0162048 5337.4677734375
310.8887329 379963.625
311.891571 5068.3515625
311.9309387 3668.3857421875
312.9168701 5017.4282226563
318.8789368 7330.2670898438
319.0164185 3241.3874511719
320.9072876 3224.5419921875
320.9846191 3281.0002441406
322.9468994 4118.0375976563
326.9233398 2297.5920410156
328.8991394 243019.5
329.9048157 3061.8098144531
330.9274597 7116.1040039063
331.0835571 2258.2578125
332.052948 5212.8637695313
336.120636 2549.5478515625
336.8875732 38072.09375
338.9204407 3994.0812988281
340.1409302 5538.3779296875
340.6432495 3316.4487304688
340.956665 3899.7216796875
343.9255066 3002.0900878906
344.8766785 10298.796875
345.9156799 2718.1538085938
346.9088135 21578.55859375
348.5443726 2416.5795898438
348.8690491 4191.0170898438
348.9099731 3580.9411621094
348.9757996 2722.4182128906
349.1715698 12460.5234375
350.0646667 2878.6140136719
350.1787415 4476.234375
350.8601074 3620.1457519531
350.9376221 3139.4243164063
353.9796143 7056.8608398438
354.895874 29384.73046875
359.1065063 3353.6391601563
360.1400452 3602.9274902344
362.8872375 52768.703125
362.9332581 2312.5988769531
363.8907166 3375.8171386719
364.8822021 3483.1237792969
364.9299316 8763.283203125
365.9153137 5116.8247070313
366.8373718 27026.728515625
366.8847351 11641.7041015625
368.6511841 9236.0595703125
369.1502075 2781.9787597656
372.0540161 4176.1079101563
372.1410828 4882.2021484375
372.6512756 2673.2465820313
372.8609924 8574.716796875
372.9148254 2561.2016601563
375.9217224 3845.2114257813
376.1316223 26295.408203125
376.8604736 5197.4008789063
376.9133301 7961.35546875
377.0120544 3705.583984375
377.1317749 5318.3696289063
378.855896 10275.8564453125
380.0018311 8319.7890625
380.502533 2459.8400878906
380.8526611 4660.7216796875
380.8994751 36743.3359375
381.0655212 2759.1931152344
381.65979 8954.0107421875
382.1595459 3349.7858886719
382.9068298 2904.3364257813
384.8563538 18123.59765625
384.8968506 11740.6337890625
389.0011597 12509.1083984375
390.6641846 20214.744140625
390.8747864 4983.2509765625
390.9309692 2964.8850097656
391.1655884 7075.0810546875
391.6652527 5920.7475585938
393.9082642 3673.1042480469
394.867218 3918.869140625
394.9222107 48941.7578125
395.0179443 2968.7888183594
396.8702087 5372.12109375
398.0115051 2944.5285644531
398.8616333 9420.1298828125
404.8551636 34614.625
406.8522339 15125.642578125
411.9611206 3617.5883789063
412.9408875 4750.7309570313
413.6583557 12004.8837890625
414.1561279 4701.0288085938
414.8482971 2703.3742675781
418.849823 2791.591796875
421.8735352 2860.4345703125
422.2308044 5193.5375976563
422.6629333 14191.0126953125
422.8354797 109304.5546875
423.1593018 5377.8120117188
423.2122498 5653.1831054688
423.6635742 3330.2390136719
423.8360596 3193.5825195313
424.8617859 7045.5493164063
428.8678589 2993.4006347656
430.8734741 2958.70703125
431.8821106 4980.501953125
435.8745117 3023.2160644531
436.8622437 3143.1569824219
440.0368652 5165.2299804688
440.8468323 84015.9765625
441.8453979 3356.4807128906
448.8331909 10398.041015625
450.1315918 2982.8608398438
452.9047546 3541.7495117188
458.8587341 13500.2197265625
474.8344727 27939.1015625
476.8659363 2561.1623535156
492.8470459 15307.57421875
498.0417786 4654.6323242188
502.8822937 2921.7587890625
509.20578 7342.810546875
510.2023621 3574.4404296875
515.8583374 2665.73828125
527.0699463 3847.6655273438
540.0598755 3806.4150390625
545.0750732 3280.8146972656
561.8331299 2677.1884765625
578.225708 7502.0161132813
579.2304688 2500.2307128906
596.2365112 75977.703125
597.2399902 22810.46484375
598.2368774 4916.8315429688
604.7938843 7378.9331054688
616.1870117 2622.6203613281
622.7929077 2890.9086914063
679.2705688 10463.0478515625
725.2686157 2593.5588378906
743.2736816 13726.0693359375
744.2698975 4884.640625
END IONS
BEGIN IONS
TITLE=ADAR-1d-DSBU-3.1339.1339.3 File:"ADAR-1d-DSBU-3.raw", NativeID:"controllerType=0 controllerNumber=1 scan=1339"
RTINSECONDS=493.495606
PEPMASS=502.843048095703 185599.84375
CHARGE=3+
106.9513779 1482.6323242188
113.0114517 932.0823364258
120.0036774 1306.5926513672
122.9249496 1449.5109863281
140.9207306 1583.9870605469
143.4522247 914.5358886719
144.0632629 927.5811157227
155.0820465 2638.5009765625
159.0086365 3342.5627441406
167.0558014 2776.6176757813
175.1194 3225.150390625
176.9386597 2622.6237792969
177.0184784 2693.3979492188
179.2628937 1041.1263427734
185.0427094 1973.2457275391
186.9264069 4984.4877929688
191.5172729 1128.6065673828
194.9511108 1449.7213134766
204.9343719 5228.037109375
206.9299622 2981.4750976563
214.9180908 11658.126953125
220.9351501 7317.5380859375
222.9440765 4768.8920898438
224.9400024 7626.0434570313
232.9290619 60311.48046875
234.9606476 1671.5784912109
236.9104614 5164.791015625
242.9613037 36388.7890625
243.9464111 3676.3317871094
244.9922333 1601.7396240234
246.9447021 3603.2016601563
250.9396515 109193.8203125
251.942688 4567.1840820313
252.9393311 2163.5126953125
254.9329529 5405.087890625
258.9460754 2473.541015625
260.9718323 154344.28125
261.953125 21605.90234375
263.0054626 3282.1396484375
264.9568787 5165.3032226563
268.9495239 1531.1182861328
270.8803406 2049.6682128906
276.9553833 1437.2175292969
278.9823914 79450.53125
279.9650574 14019.2431640625
282.9038696 3735.2312011719
286.9376831 1802.2420654297
288.923645 8442.0888671875
288.9665222 14178.2490234375
292.9600525 2227.9208984375
299.0638428 6388.6494140625
300.9172363 6846.7763671875
304.8968811 35438.13671875
305.8997803 1773.5521240234
306.8978577 2091.6081542969
306.9779053 12215.1943359375
307.98526 1719.0270996094
310.8889771 4293.2270507813
316.8817444 15217.0234375
318.8780212 6038.0444335938
319.015686 1580.7916259766
320.9035034 5480.7236328125
325.9511414 2126.8327636719
328.8997192 1541.2030029297
332.8938904 1194.9549560547
334.8944702 2799.6743164063
336.8880615 28040.478515625
337.8927307 1994.1997070313
338.9160461 2343.3703613281
340.8799438 1891.1197509766
344.877655 6930.435546875
345.9105835 2011.6953125
347.9043579 1902.3868408203
348.9105835 1647.5504150391
349.1336975 1580.7202148438
350.8942261 14022.24609375
354.8547668 2275.3852539063
354.897522 14028.892578125
358.8911133 1695.7026367188
360.8686218 2219.4860839844
362.8383179 2580.0383300781
362.8876343 36166.8984375
364.9328308 9345.8837890625
365.9168091 2373.0046386719
366.8685608 51866.01953125
368.9092102 2529.7690429688
372.8679504 6277.1264648438
372.9191284 139852.703125
373.9029846 70089.2109375
376.8586426 2654.7478027344
376.9061584 1756.1691894531
378.8552246 3209.9995117188
380.8496704 2549.2473144531
380.8981018 22624.873046875
383.8940125 1698.6329345703
384.6287537 2131.1701660156
384.8888245 1915.9771728516
389.893219 2652.7172851563
389.9467468 2240.9431152344
390.9298401 633626.0
391.9143677 112562.1328125
392.0185852 1619.5659179688
392.9277954 2326.6267089844
395.6474304 1510.6400146484
396.8346863 2300.9157714844
396.8874817 1997.6549072266
398.8653564 4279.8833007813
398.921814 2641.9108886719
400.9441528 2153.2907714844
402.8647156 2284.3283691406
404.651886 2706.8972167969
404.8544312 9815.9580078125
406.6402893 2031.9357910156
406.8533936 12489.4560546875
406.9512634 13690.740234375
408.9406433 42988.4375
409.9251404 13368.0390625
410.6475525 2665.09375
413.6542664 5396.8876953125
414.1560669 2876.4226074219
414.8449707 1906.126953125
415.0367432 2943.4685058594
416.4141235 1610.474609375
417.9219971 1988.6655273438
418.8427429 24314.927734375
419.6545715 12886.7451171875
420.153656 4467.61328125
420.658783 3160.8107910156
422.8353577 14050.5546875
424.8640442 5112.2412109375
426.1063232 2429.46875
426.664093 3899.1486816406
427.1040649 2602.1474609375
427.5618896 13078.3974609375
428.0658875 4991.1518554688
428.660614 27870.888671875
428.8503418 9423.2646484375
428.9405518 10055.1689453125
429.1635132 9274.6650390625
431.8735962 11113.7216796875
432.8490295 11680.560546875
433.8662415 4184.7109375
434.5273438 3686.0239257813
434.8513794 13121.904296875
434.9501648 3075.4016113281
435.1768799 2078.9909667969
435.6667175 5775.90625
435.8032227 3319.3759765625
435.8726807 4112.8125
436.8551636 11707.1748046875
440.8460999 10061.2392578125
441.668457 12527.20703125
442.1687927 5780.078125
442.8471375 4452.7885742188
442.9555359 1753.6755371094
443.1154175 4481.986328125
444.1157227 18743.22265625
445.1165161 4625.0224609375
445.8952942 2209.2517089844
445.9718628 2671.9216308594
446.8581848 7698.515625
447.8761902 4497.5610351563
448.833252 14479.498046875
450.6742249 57080.73828125
450.8821411 2267.3891601563
451.0671082 2048.9594726563
451.176239 18999.53125
452.911438 7486.1059570313
453.8181458 2737.1320800781
453.8927002 2354.7788085938
456.11026 7891.6171875
456.9382629 2453.6611328125
457.1086731 3781.419921875
458.8601379 2925.5344238281
460.8518677 2661.3134765625
461.8845215 1994.5177001953
464.8367615 1755.7280273438
466.848877 3548.41796875
470.8296509 1735.1002197266
474.8316956 20613.359375
474.942688 16519.5859375
475.9012146 31041.662109375
476.8746033 3935.4467773438
477.8709412 1688.2808837891
484.8587036 1976.3571777344
492.8491821 8742.388671875
493.9197083 13157.025390625
502.2689819 2147.6506347656
502.879303 82551.78125
503.2674255 4254.3032226563
503.8635864 24982.49609375
520.895874 11665.478515625
521.8800049 2477.8010253906
528.8245239 2991.9763183594
529.8796997 2006.3896484375
548.7947388 1988.3267822266
552.796936 5419.5419921875
578.7992554 3113.5144042969
588.8151855 2514.45703125
596.8047485 2288.8579101563
602.7907715 1832.8264160156
604.7937012 6691.63671875
670.0185547 1990.703125
691.3084717 1775.5115966797
696.7904663 1679.3511962891
738.7280884 1876.5491943359
748.3308105 1930.1837158203
862.3916626 6234.4174804688
863.4008789 2460.6396484375
1275.620605 1792.9327392578
END IONS
BEGIN IONS
TITLE=ADAR-1d-DSBU-3.1345.1345.3 File:"ADAR-1d-DSBU-3.raw", NativeID:"controllerType=0 controllerNumber=1 scan=1345"
RTINSECONDS=495.3483036
PEPMASS=458.856475830078 432614.0625
CHARGE=3+
102.9707336 484.0947265625
103.9057159 467.5830078125
106.9509964 857.7041625977
120.0037766 1073.5966796875
120.2950592 541.073425293
127.3563995 551.475769043
140.9204254 2212.6926269531
149.0453186 1325.2972412109
152.7041016 854.9827270508
158.9286804 2045.9753417969
159.008728 5596.4458007813
170.9302521 827.2308959961
172.7296295 691.1693115234
175.1189575 2208.3427734375
176.9386749 2462.9694824219
177.0192413 773.8370361328
178.3184204 1893.0524902344
182.9019623 1629.6397705078
185.0424652 1041.4467773438
185.0930481 842.5742797852
186.9234314 5209.7314453125
188.919632 4181.0869140625
193.005127 730.7490234375
200.9389648 1147.5244140625
204.9345551 9232.763671875
206.9298553 12431.3583984375
208.9268646 842.6177368164
210.9237518 1004.2258300781
214.9185944 123225.8046875
215.9220428 3704.4587402344
216.951004 1567.7296142578
218.911438 3259.1635742188
218.9501953 1147.9295654297
220.9353333 3552.9353027344
221.0857086 1909.6654052734
222.9429779 1864.4327392578
224.9398804 4862.3994140625
225.0444794 1369.5184326172
228.0284424 974.1203613281
228.9053955 726.8419189453
228.9337311 3808.7983398438
232.9291687 282589.125
233.932663 8012.4482421875
234.9290009 1402.98046875
236.92276 7807.9243164063
239.0955353 1916.1890869141
240.9349823 1643.8410644531
242.9617767 11004.37890625
243.9449921 4015.6723632813
244.9925537 1196.4255371094
246.9440765 6071.0283203125
250.9397888 64445.83203125
251.943161 2315.1828613281
256.8972168 1892.2104492188
258.8939514 1792.7579345703
258.9431763 5199.3022460938
260.8944702 1395.16015625
260.9728394 15821.6455078125
261.9549561 2990.1491699219
262.9685669 1628.3475341797
264.9633789 1308.2569580078
266.9883423 1085.4954833984
268.9859924 1160.1579589844
270.880188 948.1600952148
274.9502258 2286.1381835938
275.9721375 1205.1546630859
277.0552063 1550.9916992188
278.9808044 2002.3022460938
282.9049683 4995.7534179688
282.9848938 899.5721435547
284.9379578 3361.9216308594
286.9358215 1824.6192626953
288.8887939 11676.5791015625
288.925415 2184.3547363281
288.9665833 13729.607421875
290.9196167 1109.5354003906
291.9541321 4323.841796875
292.8783875 3488.38671875
292.9593201 2088.8266601563
295.1043396 1265.1571044922
298.9082031 1364.5609130859
299.0623169 1885.1920166016
300.9150391 1067.3416748047
301.0026855 3007.5944824219
301.9162598 3781.2697753906
302.8948669 4876.8881835938
302.9379883 2466.5551757813
304.8966675 1826.5196533203
306.8959961 4085.5200195313
306.9785767 1388.6986083984
308.141571 1443.3846435547
309.1252136 10479.9873046875
310.888855 5287.986328125
310.9505005 1887.185546875
311.8613586 879.3084106445
311.9358215 1034.3815917969
312.8603516 1975.384765625
316.882019 1041.859375
316.9181519 1316.3594970703
318.8776245 14524.5205078125
319.0166016 1660.3488769531
320.9048157 10739.3994140625
321.9058533 1215.2923583984
322.8694458 3354.2556152344
322.9048767 2237.6696777344
323.9349365 1961.8459472656
323.9812622 963.4904785156
324.8944702 1411.5444335938
325.1678162 15510.796875
326.9220581 1787.6157226563
327.1352234 1928.83984375
328.8555298 1533.1149902344
328.898407 13043.8623046875
328.9478455 1539.3388671875
329.0052185 1111.4865722656
329.0450745 1279.01171875
329.8552551 1281.7889404297
329.9020996 1575.0406494141
331.844635 1413.8056640625
332.8913574 1600.1065673828
333.0299072 1479.8735351563
334.8904724 2251.9050292969
334.9304504 1981.8712158203
336.8872375 19585.494140625
338.9174805 6335.8349609375
339.9193726 1116.9362792969
340.8804626 5145.8466796875
340.9199829 1504.1774902344
340.9585266 1195.6749267578
341.9933472 1722.4658203125
342.9096985 1854.3465576172
343.0274048 1319.4775390625
344.0055542 1160.4964599609
344.8768311 111478.5
345.8763733 2674.0302734375
345.9178467 5660.373046875
346.9108887 25143.111328125
347.8630371 1647.3464355469
347.9104309 5823.599609375
348.866394 2901.5183105469
349.856842 1407.3835449219
350.9026794 1289.564453125
351.146637 23479.470703125
352.1297607 12195.0361328125
352.8609009 968.9360351563
352.9357605 3701.6428222656
353.934021 2615.3754882813
354.8930054 4042.3510742188
355.9283142 1926.2296142578
356.9292603 1218.8499755859
357.9229736 1678.0965576172
358.8969421 1383.8365478516
359.42099 1300.7027587891
360.0578003 1900.4553222656
362.8861389 160066.640625
363.8869019 7803.73828125
364.875 1637.2479248047
364.9259949 7512.0708007813
365.9207458 1541.4177246094
366.8830566 2836.0500488281
369.1573792 159019.828125
370.1582642 3201.4921875
370.8753967 1540.6119384766
370.9440613 1447.3868408203
372.8667603 1635.169921875
372.9215088 4759.927734375
373.9073181 2693.8271484375
376.5863953 1627.0391845703
376.8627014 2951.7092285156
376.9137573 1670.7456054688
378.8570862 3534.5263671875
379.9286499 1408.1602783203
380.852356 5705.36328125
380.8989563 30066.26953125
381.9012756 2567.34375
383.9273071 1428.9794921875
384.846344 4742.9790039063
384.9052124 4422.1440429688
385.9065857 3322.447265625
387.1673279 4833.1333007813
389.9515381 1378.1829833984
390.871521 11983.2607421875
390.9302063 10474.1611328125
391.1407471 5242.6235351563
391.9194946 3055.7426757813
391.9700317 4779.5556640625
392.841095 1741.6889648438
396.838623 2322.7380371094
398.0735474 1418.1658935547
398.865387 2806.0900878906
401.8441162 1106.5555419922
402.8624268 4236.8310546875
402.9180908 2926.2829589844
403.911377 2934.3679199219
404.8560791 7134.75
405.8787842 1341.2492675781
406.5583801 1474.0529785156
406.8505554 11046.8359375
408.8647766 2672.3312988281
409.1499329 3116.1452636719
410.8529968 2476.6735839844
412.901825 4217.0190429688
413.0118408 1702.505859375
413.1850281 2276.4809570313
413.8704834 2976.232421875
414.8493958 3004.1149902344
415.9007568 1897.3289794922
418.8447571 30748.78125
419.8479919 1584.6828613281
420.8562622 2317.0151367188
420.8755188 2648.8376464844
421.1470337 1284.3397216797
421.8805237 1376.1275634766
422.8343201 10720.2763671875
424.8691406 3127.9333496094
428.6158142 2481.7404785156
428.8655396 2700.4948730469
429.937561 1634.9320068359
430.0521545 1768.4213867188
430.1159363 3441.4533691406
430.8322144 2156.8435058594
430.9093933 17750.580078125
431.1286926 2423.3024902344
431.8737183 11533.3798828125
432.8556824 6086.5986328125
433.8761292 1958.4449462891
436.8552856 6335.1376953125
437.892334 1457.1934814453
440.84375 3802.7883300781
444.9770508 1799.1550292969
448.8379211 15146.4443359375
448.9099731 3271.2946777344
452.8298645 1662.2429199219
458.051239 3745.5173339844
458.2174988 7568.7587890625
458.859314 13990.76953125
458.9269714 1888.1171875
459.0493469 2606.3774414063
459.122406 2828.2492675781
459.2456665 4720.6743164063
459.8581848 2358.3608398438
459.9273987 1798.2215576172
460.8418884 1984.5085449219
466.8486938 2260.5563964844
470.8480225 1204.7774658203
474.8344421 20357.951171875
475.8609924 1793.53515625
476.8415833 7016.771484375
477.866272 1375.7307128906
478.8275757 2060.7197265625
486.8405762 1479.701171875
492.8453064 5022.7275390625
502.8803406 2497.4782714844
503.8664246 1777.1307373047
506.8712463 1586.5179443359
515.8624878 1384.0738525391
528.8204956 1581.1138916016
548.8098145 1372.2449951172
552.8005371 2396.1469726563
555.0647583 1227.5258789063
556.8577881 1117.2053222656
564.8016357 1336.3685302734
578.7938232 2213.4614257813
585.9584351 1506.9116210938
604.7887573 4620.7470703125
605.8175659 1829.6661376953
606.7952271 1157.4680175781
610.7797241 1135.6612548828
618.8053589 1178.3619384766
622.8056641 1184.6744384766
640.7732544 1169.3863525391
644.7626343 1016.5227050781
672.7841187 1548.3636474609
END IONS
BEGIN IONS
TITLE=ADAR-1d-DSBU-3.1350.1350.3 File:"ADAR-1d-DSBU-3.raw", NativeID:"controllerType=0 controllerNumber=1 scan=1350"
RTINSECONDS=496.8362621
PEPMASS=585.076049804688 168013.4375
CHARGE=3+
108.9840622 605.1254272461
112.7461853 818.1954345703
120.0033493 3262.1103515625
122.9246292 1998.2331542969
134.0192108 1130.5426025391
142.7795715 849.2918701172
144.0637817 983.0757446289
158.1061707 1033.1950683594
159.0080261 1569.8662109375
169.4485474 911.8872070313
171.9860687 928.1611938477
177.0185547 1199.9106445313
177.0600128 944.1981811523
185.0423279 2161.1103515625
186.4660645 957.0983886719
204.9341736 2185.0339355469
206.9286194 1303.828125
214.9193573 4688.3974609375
219.0841675 1168.1551513672
220.935257 7036.3203125
222.9423676 1174.8609619141
224.9393005 2085.9445800781
227.5830383 976.223815918
229.3630524 1043.5323486328
232.9291992 25124.623046875
236.3668671 1130.7728271484
242.9584045 1491.12890625
250.9396515 37238.25390625
260.9720459 9952.912109375
261.9573975 1234.5411376953
263.8742065 1059.2518310547
264.9563293 2081.2922363281
276.8250732 1276.0556640625
276.9539185 1129.9857177734
278.9819031 5628.732421875
288.9225464 5620.42578125
288.9628296 6949.8247070313
292.9606018 1369.6115722656
300.9162903 2658.6572265625
302.9715271 3061.4372558594
306.9762878 7119.453125
310.8900757 2091.7890625
316.953949 1956.9428710938
318.8793335 4220.0224609375
336.8883667 14361.0126953125
342.9068298 1268.4216308594
344.8777161 2212.0737304688
344.9824829 9043.6572265625
348.9756165 3268.9833984375
350.8956909 4045.0837402344
354.8979187 9912.923828125
356.9842834 1676.056640625
359.0002747 1832.7198486328
362.8876953 8221.0576171875
362.9924316 9108.3544921875
364.9299927 2151.9541015625
372.9183655 2069.8161621094
374.9927063 3199.9724121094
380.852417 19053.201171875
380.8993835 6455.3100585938
386.8670959 2310.7614746094
387.9180603 2229.6237792969
390.9331665 5762.2158203125
390.9817505 1394.4752197266
398.8623657 22636.435546875
404.8694458 3302.2995605469
404.9468384 2428.9987792969
405.0028687 8151.576171875
405.9298401 3275.5173339844
406.8528137 4623.115234375
416.87323 5417.8935546875
418.8456116 1623.9791259766
422.837616 4292.4233398438
424.8633118 2634.68359375
426.9065552 3770.2907714844
432.8511963 11686.73828125
433.8780518 2099.7727050781
434.8551941 1506.3353271484
440.8479309 3800.5808105469
442.8426514 2380.2700195313
444.8432922 1532.2623291016
448.8362122 107554.46875
449.8342896 5875.4853515625
454.8514404 5428.2553710938
455.9914856 2142.1274414063
456.1085205 1522.5231933594
465.0259399 3336.5324707031
466.8468933 35236.0
467.8535461 2394.658203125
472.8235168 2074.6284179688
474.8305969 10761.3603515625
476.8797913 3135.0734863281
483.0360718 1590.6064453125
484.861145 2159.8815917969
485.8667603 1336.2054443359
492.8467407 10434.17578125
492.9282837 2101.1372070313
494.8953247 1635.7340087891
496.8314514 1631.6206054688
498.0397644 15331.6708984375
500.8199158 5483.2265625
502.8785706 5847.9584960938
504.8976746 2146.1899414063
506.8685913 3375.1049804688
509.0606384 2729.33984375
510.8401794 2495.1853027344
511.0306091 20481.615234375
512.0372925 1617.0252685547
516.0522461 2638.7729492188
516.8239136 38038.74609375
516.892395 2123.8720703125
517.8853149 6006.8671875
519.8449097 2204.7319335938
522.0580444 2267.4938964844
527.071106 7882.9047851563
528.8173828 17941.68359375
529.041626 2061.2629394531
529.8540039 1845.3048095703
534.836853 2376.32421875
538.8521729 1768.7020263672
540.062439 14394.375
545.0801392 6411.3471679688
546.8288574 3584.1577148438
552.7932129 2643.966796875
555.0629883 7087.4892578125
556.8634644 6140.427734375
557.855835 3725.4582519531
558.0748901 4179.818359375
573.0736084 6363.111328125
574.876709 6100.3579101563
578.7945557 3223.00390625
584.7932129 2307.5415039063
585.9500122 3468.2177734375
602.7820435 5719.0786132813
604.7927246 6937.0751953125
610.7727051 1484.0447998047
614.7868042 1589.9605712891
622.7969971 2433.4240722656
708.75 1713.2082519531
734.7497559 6208.4770507813
738.7445068 1996.18359375
752.765686 1583.2834472656
864.7192993 2382.1469726563
1586.268188 1348.2648925781
END IONS
BEGIN IONS
TITLE=ADAR-1d-DSBU-3.1390.1390.4 File:"ADAR-1d-DSBU-3.raw", NativeID:"controllerType=0 controllerNumber=1 scan=1390"
RTINSECONDS=511.2018027
PEPMASS=315.658142089844 314507.9375
CHARGE=4+
101.0715408 2089.1206054688
102.0554199 3589.6535644531
102.9708786 6126.9770507813
106.0328293 1281.96484375
106.0866928 1137.2233886719
109.1017456 867.8559570313
110.0719376 1173.5367431641
111.0561218 1384.2838134766
112.0874863 1917.5965576172
113.0712128 933.4183959961
114.3479996 825.8975830078
115.087265 8100.2807617188
116.0707245 966.1887817383
116.986618 1182.8981933594
120.9815521 3026.7602539063
128.9868774 1243.8177490234
129.0661316 1681.1695556641
129.1029663 20844.32421875
129.1130981 1690.162109375
130.0869751 14336.962890625
131.0131378 1314.2680664063
131.9981995 1191.8452148438
132.929184 1196.0778808594
134.0729523 1266.9200439453
136.0871124 1250.4091796875
138.0662842 1314.2559814453
139.0876465 989.1231079102
140.0824432 2563.0620117188
140.9202881 2018.5063476563
140.9820862 1644.6728515625
141.1019745 1010.5460205078
147.1135101 16916.162109375
148.0873566 1764.9455566406
148.7680206 984.2514648438
149.0478821 1670.2987060547
151.097702 1229.6633300781
152.0829468 2406.6474609375
157.0609283 1336.9404296875
157.1354523 1122.5452880859
157.9761963 1205.6531982422
158.0929871 1621.4075927734
158.9285431 8722.42578125
159.0083313 14455.408203125
160.9243317 2398.0458984375
163.0284271 1756.7659912109
166.1145935 996.9381103516
168.0785217 1023.8695068359
172.9437408 1191.5385742188
175.1198883 5323.2280273438
175.9851532 1056.1531982422
176.9390717 15141.91796875
177.0194397 9128.16015625
178.9346008 4488.1826171875
179.1052246 2182.6279296875
180.9306335 2255.1232910156
182.0938873 1446.8669433594
182.9036713 3825.556640625
184.9714355 1683.7528076172
186.9236755 17535.39453125
188.9191437 8961.1572265625
193.1092682 1713.9952392578
194.09198 1940.3537597656
194.9491119 5848.91796875
195.1143646 1894.4512939453
196.9453125 3620.3127441406
198.1247864 5983.4345703125
198.9411163 3598.1125488281
200.9393616 3021.8063964844
202.9620819 2453.6062011719
203.0235443 6751.6479492188
204.934082 54848.79296875
204.9562836 2685.1833496094
206.0339508 2200.0854492188
206.9295807 42210.59375
210.9515228 2947.9753417969
211.523468 1290.6806640625
212.1027222 2713.587890625
212.9471893 3431.5847167969
213.0883789 2514.5241699219
214.9193878 23804.482421875
216.1025848 1512.3675537109
216.1358948 1713.3935546875
217.1182861 1258.9498291016
218.9494781 9940.7216796875
219.0193634 1290.798828125
220.9450684 1902.6884765625
221.0345154 3758.7890625
222.0681458 2601.0954589844
222.9446106 42226.63671875
222.9690399 2683.5847167969
224.9402466 56921.0234375
226.119751 18063.712890625
227.122879 1534.2512207031
228.8985138 1427.6076660156
228.9339752 4418.9916992188
228.9607849 1669.4119873047
229.1082458 1627.2116699219
230.8959503 7618.17578125
230.9571381 7385.814453125
232.1163635 1940.3533935547
232.9293671 122993.328125
233.9341888 3575.7956542969
233.9618073 2415.1325683594
234.0675201 2486.4655761719
234.9610138 2772.1921386719
236.0645447 2066.3686523438
236.9212341 3044.0603027344
236.9588776 3140.5690917969
240.0996552 4847.1962890625
240.1342926 5311.5922851563
240.9903107 9800.84375
241.0828247 3908.8227539063
242.9441223 13292.572265625
243.0725098 2124.583984375
243.929184 5938.810546875
243.9519958 2001.6296386719
244.9674835 2535.9255371094
245.9626007 2060.8530273438
246.9143219 2141.5881347656
246.945755 9815.2529296875
247.9416504 1755.345703125
248.0822906 5331.736328125
248.9075623 14333.4658203125
249.6052704 3923.3154296875
249.9095306 3068.4990234375
250.9395142 160583.640625
251.9428253 2891.5402832031
252.5034332 1390.3325195313
252.9441528 3164.9306640625
252.9738617 1817.6593017578
254.9332581 3438.3537597656
254.9654999 2208.6232910156
255.5882416 1945.5860595703
256.0956726 1585.8197021484
256.8961792 4690.23828125
256.9877625 1931.2180175781
258.1087646 4545.2719726563
258.1455688 12854.1474609375
258.8930664 11442.9658203125
258.9418335 8149.7250976563
259.8938599 2088.0720214844
260.8908691 3888.9248046875
260.9720459 14337.0390625
261.9559326 9505.953125
262.1522217 3963.3759765625
262.9744873 1701.5270996094
263.9703979 4493.3115234375
264.5820313 1858.8591308594
264.610199 5776.5874023438
264.9549255 8567.8193359375
265.1330872 3205.3959960938
265.9484253 2640.0180664063
266.039032 2615.1215820313
266.091217 9801.4482421875
268.9253235 3632.4721679688
268.9810791 3817.3332519531
269.9284973 41027.70703125
269.9584656 2304.2719726563
270.9217834 2043.9366455078
270.9734802 2185.265625
272.0215454 2038.6661376953
272.9132385 1821.6408691406
273.0603943 2757.2145996094
273.9583435 2099.1203613281
274.0861206 2649.4594726563
274.9038696 5741.7158203125
276.1565857 9637.2275390625
276.9017944 10988.4140625
276.9542847 3872.3386230469
277.0525208 1678.6977539063
277.9032593 1912.7796630859
278.6049194 1554.4155273438
278.901123 4169.5522460938
278.9833374 4507.0961914063
279.6153259 4869.4560546875
279.9664001 5051.3208007813
280.1398621 2671.1220703125
281.9541321 3493.2604980469
283.9039917 1655.4445800781
284.9182434 2272.0009765625
285.0115967 1966.0941162109
285.5940247 2046.3198242188
286.9388428 29592.748046875
286.9849854 6298.853515625
287.8851929 2028.0428466797
287.9386902 19078.73046875
287.9733582 5603.7275390625
288.0138245 1567.5933837891
288.0739136 24358.318359375
288.604126 2191.2995605469
288.6429138 1778.8148193359
288.883667 7896.2436523438
288.9360046 2621.9321289063
290.8728638 1906.1597900391
292.9342041 9979.0986328125
294.9047241 5291.0498046875
295.9511719 2977.6520996094
297.0085449 4154.7026367188
297.1676941 2022.3365478516
298.0042725 3894.1376953125
298.1471252 4522.8662109375
298.1771851 4186.5395507813
299.1265869 1820.9904785156
299.1665039 1605.3843994141
301.0039673 3229.0629882813
301.5730591 2768.4536132813
301.9306641 4013.7607421875
304.9255371 11718.0166015625
304.9494629 9910.2021484375
304.9985352 7720.3217773438
305.6168518 2654.24609375
305.9480591 3546.5871582031
305.9813538 5671.5634765625
306.8627625 2726.6911621094
306.8983154 11085.296875
307.1450195 6224.2490234375
310.8865051 2370.298828125
312.9150085 37478.11328125
312.9551697 2342.0400390625
313.9155579 2650.7060546875
313.9526367 1853.7104492188
314.9094238 6867.2612304688
314.978363 2587.2700195313
315.0229492 13341.8642578125
315.0794067 2638.3842773438
315.1543884 15834.009765625
315.1836853 6746.2265625
315.6593323 16864.421875
315.8913269 3449.4580078125
315.9373474 3824.908203125
316.0140991 13399.0
316.0670776 58073.4140625
316.1541138 17944.921875
316.1897278 37933.546875
316.2225037 1430.9591064453
316.2329407 1930.4548339844
316.555542 8597.4453125
316.9158936 2842.6420898438
319.0151672 3347.9645996094
322.8789978 3579.1748046875
324.8648376 2090.630859375
330.9256592 45725.80859375
331.928833 1928.5180664063
332.8582153 3333.2399902344
332.9191895 4169.244140625
333.0289612 28885.19921875
333.1604919 5535.6665039063
334.0258179 10269.41015625
334.0673218 1504.0616455078
334.2062378 3048.8408203125
334.8870544 2303.107421875
334.9320374 6350.8154296875
336.8896484 5085.9033203125
338.1376038 1807.0792236328
342.8734131 3686.7038574219
344.0490112 2313.7680664063
345.9078064 6645.9711914063
350.8604431 6531.6606445313
352.8595276 4675.6499023438
352.931488 1958.2888183594
355.1618652 11089.0185546875
360.8843384 2708.1142578125
362.8876953 2236.1889648438
363.9210205 3300.3029785156
369.144104 3384.4851074219
370.8713074 5112.1962890625
372.880188 5700.0009765625
378.8548584 13362.6064453125
380.8515625 36478.79296875
387.1965027 6761.0375976563
396.8710938 4975.4155273438
398.8630066 28354.833984375
404.8563538 1741.6672363281
405.1994019 3220.3010253906
406.8530273 8896.609375
416.8736877 3787.7194824219
417.9331055 2274.1655273438
424.8616333 3355.755859375
458.8659973 1670.9498291016
467.1774292 1962.8381347656
484.2062988 2417.8474121094
498.2233582 2097.5571289063
515.2477417 11181.833984375
516.2332153 15792.76953125
517.2365723 3358.2575683594
533.2634888 9260.6943359375
534.2600098 2589.0778808594
578.8152466 1452.9495849609
1172.458984 1211.2487792969
END IONS
BEGIN IONS
TITLE=ADAR-1d-DSBU-3.1392.1392.3 File:"ADAR-1d-DSBU-3.raw", NativeID:"controllerType=0 controllerNumber=1 scan=1392"
RTINSECONDS=511.5779427
PEPMASS=323.142974853516 1346599.375
CHARGE=3+
100.0507965 3172.8994140625
100.0762405 2081.3068847656
101.0709839 5804.4169921875
102.0555649 124766.609375
102.9704208 2882.412109375
103.0587082 4890.5458984375
106.032753 136236.625
106.086113 1942.0817871094
107.036171 2373.8403320313
108.0281525 4154.93359375
109.0260925 1270.7376708984
109.0765762 2765.6921386719
110.0600815 4097.0249023438
112.0399323 1741.6170654297
112.087822 18691.771484375
113.0708237 10225.3623046875
114.1029053 4068.0197753906
115.079216 3046.3078613281
115.0871429 32747.6171875
116.0711517 32438.21875
117.0740738 2738.8442382813
120.0034103 5425.708984375
122.0713425 1902.9650878906
122.5741043 3320.7573242188
124.9230423 3255.5620117188
125.0715866 11697.41015625
126.0550156 7633.1567382813
126.0649872 2618.9467773438
127.0502548 4072.3828125
127.0874634 31586.6875
128.9862976 2390.86328125
129.0660095 8560.9267578125
129.1139832 1930.9188232422
130.0499268 26433.662109375
130.0613098 26644.740234375
130.0861969 2435.4704589844
130.0975647 5425.6245117188
131.5792694 4830.1997070313
136.0874786 2659.65234375
138.0552521 3210.3337402344
138.065918 2611.2202148438
139.0867767 3106.4760742188
140.0821075 4538.865234375
141.0664063 2006.2934570313
143.081665 9682.5390625
145.0983734 4982.8447265625
147.975174 2365.4545898438
152.0818634 4984.5424804688
153.0545654 2965.3728027344
153.0666046 37304.65625
154.0731812 4407.3862304688
154.097641 3434.9851074219
155.0821838 445073.28125
156.0862579 29016.021484375
157.0969849 3077.2172851563
157.1090851 7288.0859375
158.0931549 88316.1171875
158.9281158 3284.4357910156
159.0089111 14997.8203125
159.0956573 5422.4877929688
159.9744568 2741.4167480469
161.0925293 3465.173828125
163.0795898 21630.974609375
163.5808563 3194.4208984375
165.984787 3051.1120605469
166.0964966 3413.6877441406
167.0809326 5855.6909179688
168.0432892 2347.505859375
168.0707855 10570.85546875
169.0098419 4522.1518554688
169.0798035 3649.1184082031
169.0961151 2422.6572265625
171.0773315 24504.140625
172.0288544 4832.7431640625
172.0839386 4125.8461914063
172.1091156 11277.689453125
173.0932007 17291.421875
175.1197205 145412.640625
176.121994 6615.0834960938
176.9396515 11243.4228515625
177.0184937 9071.689453125
[truncated: 77,173,676 more chars]
