# Supplementary material for: High-throughput mutagenesis reveals unique structural features of human ADAR1
Source: Nat Commun. 2020 Oct 12;11:5130. doi: 10.1038/s41467-020-18862-2 (PMC7550611; doi:10.1038/s41467-020-18862-2)
Supplement: Supplementary file 7 — Supplementary Data 3 [file 41467_2020_18862_MOESM7_ESM.zip › Supplementary Data 3/hADAR1d-DSBU-replicate3.mgf]

BEGIN IONS
TITLE=ADAR-1d-DSBU-2.3.3.3 File:"ADAR-1d-DSBU-2.raw", NativeID:"controllerType=0 controllerNumber=1 scan=3"
RTINSECONDS=0.518622897
PEPMASS=308.89990234375 38052.15234375
CHARGE=3+
101.0597305 684.8494262695
102.9697952 272.4302368164
105.0334473 1180.1163330078
107.0855331 441.5692749023
109.1010971 1043.3436279297
110.0717926 368.5039672852
111.1167068 1258.0604248047
111.1226654 202.847366333
112.0504684 1072.3676757813
112.1203918 536.9417114258
115.0756073 270.0570068359
116.9718323 240.8688812256
117.0915527 1562.8029785156
117.0990448 398.9122009277
118.943512 307.789855957
119.0853806 379.7989807129
120.98069 504.0831604004
121.0283279 285.8109741211
121.1009216 675.7595214844
123.0808029 364.9385986328
123.1164856 997.6764526367
127.1114883 433.2895812988
127.9918289 273.5896911621
129.1028137 278.8796081543
133.1011505 749.8375244141
135.0797729 280.4092407227
135.1169891 646.873840332
136.0622559 1910.0574951172
137.0582275 241.8726196289
137.0964966 602.8624267578
137.13237 625.8920288086
139.0150146 516.3619995117
141.9706573 270.3065490723
143.9860535 325.0518798828
146.9703979 261.9346313477
146.986969 641.4840087891
147.0103149 338.7138061523
147.1163635 420.1851806641
151.1115723 809.3628540039
159.1166992 332.3580627441
161.0964966 384.9440002441
161.1316528 305.7483825684
165.001236 439.9732055664
165.1641998 369.3056640625
169.9325256 422.4223022461
170.0024567 512.1268920898
175.1341553 420.2132263184
175.9076996 1341.9554443359
178.3222961 384.3919067383
181.9338989 2140.1201171875
184.0174866 368.3789978027
185.8934937 445.6168823242
186.9361725 390.7301330566
188.0138245 416.7167053223
191.6580505 330.6226501465
197.0582886 455.0688476563
198.0335693 834.5979003906
203.9034882 4172.7065429688
207.1020966 482.0649719238
207.8974152 522.2987670898
208.8838196 1515.7497558594
211.2049561 359.6467590332
211.9763489 571.5649414063
212.0502014 370.3245849609
218.9059753 333.2905578613
221.1515198 640.084777832
221.9138489 1547.7336425781
226.8931732 914.6915283203
229.9006958 819.940612793
240.0819702 416.2793579102
243.8325195 389.9079284668
245.1902313 498.6772460938
246.8989258 567.0413208008
247.9082336 1024.5982666016
249.8425446 421.6216430664
252.8423462 531.7677612305
253.8396301 760.4999389648
255.8812256 638.142578125
256.8817139 406.0339050293
257.8771362 3071.3669433594
259.9126282 1743.9376220703
262.1514587 766.492980957
263.9059753 552.2818603516
270.8524475 459.6011657715
271.8516541 618.2237548828
272.2073669 431.8741149902
272.881073 559.7052612305
273.1860962 429.2602539063
273.2205811 611.2914428711
280.9012451 470.0962524414
284.8804321 514.5138549805
285.8513794 6088.7001953125
286.8566895 1299.8988037109
286.9215393 4062.4348144531
290.8924255 6419.1396484375
291.1975403 864.0120849609
291.2329712 900.7686767578
291.2662048 432.5696411133
291.8930969 1455.0307617188
292.0075989 463.1226806641
298.8566284 514.7225341797
299.4441528 369.411895752
303.8635864 540.6772460938
307.8127136 2255.5061035156
307.8635559 1623.6228027344
308.2227783 472.7073669434
308.809082 1862.6166992188
308.8687134 7500.4926757813
308.9050598 40994.67578125
309.1342163 705.3834838867
309.2046204 8815.7880859375
309.8113098 581.9979248047
309.866394 2929.1740722656
309.9037781 11328.51171875
314.8579407 565.4586791992
325.8815308 925.6817016602
326.8127747 421.838684082
326.9147949 3269.0205078125
327.8199158 716.005859375
327.8725891 1911.9572753906
327.9135132 627.4842529297
340.8187866 1650.9725341797
344.0958862 392.1018371582
350.8046265 556.2369384766
578.7993164 313.9627685547
619.6502075 361.7951660156
END IONS
BEGIN IONS
TITLE=ADAR-1d-DSBU-2.114.114.3 File:"ADAR-1d-DSBU-2.raw", NativeID:"controllerType=0 controllerNumber=1 scan=114"
RTINSECONDS=45.74566355
PEPMASS=308.899963378906 36948.296875
CHARGE=3+
101.0601959 683.3635253906
105.0334473 983.9780883789
106.4249573 195.2735900879
107.0857162 243.8459777832
109.1012878 1254.666015625
110.0715637 351.5116577148
110.7769928 206.5000915527
111.0803604 226.287322998
111.1169434 1060.9434814453
112.0505371 872.0701904297
112.1201248 589.5256958008
113.0962524 278.3589172363
113.97686 230.1934204102
117.091362 1709.3756103516
119.08564 454.8688354492
120.6770706 252.9204406738
120.9807663 226.8026733398
121.1008148 304.4569702148
123.0807266 260.1532287598
123.1168518 1058.3282470703
133.1014709 730.7210693359
134.105072 310.7428588867
135.1171875 476.1093139648
136.0617676 1403.6409912109
137.095871 401.2801818848
137.1330261 318.5778198242
146.9727631 285.5114440918
146.9854126 367.8283996582
147.0077057 536.5364990234
147.1165009 315.7542724609
149.1326447 419.7649841309
151.0958405 314.0112304688
151.1115265 363.8085327148
159.0805054 632.559387207
160.084549 318.8309326172
161.0967865 398.3892822266
161.1329803 489.4189147949
165.0920868 372.6358947754
168.0236511 374.8884887695
170.0029602 575.0646362305
175.1338196 406.888458252
175.9079895 935.2811279297
181.9330444 1304.1911621094
185.8928375 725.0980224609
188.0133972 691.4683837891
191.1779785 330.980255127
198.0345154 793.8773193359
203.9032593 3943.7729492188
208.8808746 1586.2727050781
211.9766541 507.3705444336
212.0491028 474.2244567871
218.9065552 521.8495483398
219.9668732 391.9546203613
221.0629272 456.5688781738
221.152771 560.2939453125
221.9147644 1088.1943359375
226.8946381 993.8239135742
229.9004669 705.0821533203
235.8870392 411.0072631836
236.8821869 302.2581481934
238.1107941 417.969329834
239.9725342 358.6151733398
246.9012146 543.9522094727
247.9115143 593.7124023438
253.8430481 735.5352783203
255.8838959 424.7953186035
256.8790588 808.8374023438
257.8772278 2990.3889160156
258.9067688 401.5086364746
259.9109192 949.2253417969
262.1506348 860.0971679688
263.9069519 359.6304321289
267.8557129 603.9971923828
268.8609619 648.9140625
269.8621826 442.6471252441
270.8650208 357.9719543457
271.853302 685.5885009766
272.8822632 680.4692993164
278.861145 437.9523010254
280.868042 630.2626342773
281.838501 599.8053588867
285.8590393 4317.26171875
286.8654175 495.9918518066
286.921814 4513.5766601563
289.9533997 714.869140625
290.2205811 514.5957641602
290.8191833 709.6689453125
290.8939514 5738.5952148438
291.160553 534.6108398438
291.1960144 867.8294677734
291.2319336 749.0076904297
291.8872681 1395.2672119141
293.872345 392.7257995605
294.8801575 836.114440918
303.8644714 535.3352661133
304.8664246 537.8569946289
307.8175659 3039.0522460938
307.8654785 2390.4526367188
308.2261353 709.6881713867
308.8148499 1751.0261230469
308.8760376 9456.7451171875
308.9006653 40258.171875
309.1392517 488.6697998047
309.2052307 11377.806640625
309.2798157 434.9625549316
309.8686829 2121.4133300781
309.9014893 10000.9658203125
314.8591919 441.1404724121
325.8789063 905.6720581055
326.8531494 491.5260009766
326.913269 3001.7268066406
327.8222961 566.5247192383
327.8756714 2019.0958251953
327.9125671 711.2248535156
340.8226929 895.0939941406
END IONS
BEGIN IONS
TITLE=ADAR-1d-DSBU-2.225.225.3 File:"ADAR-1d-DSBU-2.raw", NativeID:"controllerType=0 controllerNumber=1 scan=225"
RTINSECONDS=91.0178348
PEPMASS=308.899932861328 39903.0859375
CHARGE=3+
101.0595016 1070.1248779297
105.0336533 1073.6319580078
107.0852737 515.3158569336
109.10112 1358.6987304688
111.0434875 289.4373474121
111.0812912 332.243347168
111.117157 1665.703125
111.9478989 228.0143127441
112.0506439 749.1329956055
112.1205063 545.8514404297
113.0599136 261.7156066895
115.0758972 345.3026733398
116.6247025 253.1741790771
117.0911026 2220.7292480469
119.0855942 640.0546264648
121.0285797 283.556060791
121.1014328 333.3728942871
123.0818329 303.7851257324
123.1169205 768.4681396484
125.0962601 329.7211914063
127.1120071 293.1625061035
129.1020966 254.9231262207
135.1169586 434.2366638184
136.0623322 1481.3138427734
137.0595551 299.9465637207
137.0964203 428.1530761719
137.1325073 567.1663208008
141.1276855 299.270690918
141.9710693 391.4468688965
146.9894104 692.038269043
149.1319427 458.5569458008
151.0965424 583.4767456055
151.1487579 373.8608093262
151.4921417 288.4328308105
155.9875793 353.698425293
165.7611389 259.3410644531
167.1427917 318.3243713379
169.9333038 464.4757995605
170.00354 788.073425293
172.0187073 322.1937561035
175.1338959 466.2286987305
175.1487732 377.1867370605
175.9077301 1076.1911621094
177.991684 294.4033813477
178.3003845 300.3794250488
181.9335632 1328.6971435547
184.0180206 586.6126098633
185.892868 569.5850219727
186.9341736 303.3994445801
188.0126953 528.0592651367
189.1644897 393.6405639648
193.9184265 525.1329956055
198.0347137 842.4534912109
203.9030304 4552.2426757813
208.8819427 2212.0915527344
212.049881 468.3440551758
213.9015045 407.2755737305
214.0298157 381.0086975098
217.1220856 331.3881225586
218.879425 372.149810791
219.8891602 648.3772583008
219.9677887 899.7162475586
221.0639343 522.4943847656
221.1517944 677.5784912109
221.9138947 833.0235595703
225.9116821 455.2153930664
226.8940582 1286.31640625
229.9004517 512.4451293945
235.8845215 953.3146362305
237.9349976 359.3002624512
238.1125946 377.140838623
239.8680573 586.9927368164
239.9719238 396.6557312012
245.1931152 413.413482666
246.9007416 511.8157043457
247.9093475 850.3558349609
249.8448944 385.435333252
250.8735657 374.1810302734
253.8415833 906.2402954102
255.8826904 707.4852905273
256.8814087 972.5589599609
257.8772278 3389.9851074219
258.8770447 603.1622924805
259.9108276 1077.5048828125
262.1532593 760.1931152344
267.8572388 455.1823730469
268.8610229 1003.6241455078
270.8547974 623.0867919922
271.8529053 932.4014282227
272.8816833 671.233581543
273.1884155 415.6532897949
273.2202454 529.5383911133
280.8668213 936.8895263672
281.8362427 1183.2175292969
285.8591003 3696.232421875
286.8672791 767.0161743164
286.921814 4043.509765625
288.0301208 540.6292114258
288.8729858 684.2655029297
289.9147949 386.5352172852
289.9554749 639.5503540039
290.2203369 622.0233764648
290.820282 626.4710693359
290.8937073 5161.0209960938
291.1619568 478.4228515625
291.1974792 787.833984375
291.8880005 1408.9196777344
293.0527649 586.2521362305
293.8713379 373.1397399902
294.8771057 1570.6049804688
298.8569641 670.0920410156
306.8161926 370.5796813965
307.8179016 2449.8288574219
307.8658142 1525.3441162109
308.8205872 1527.0009765625
308.9002686 39614.0546875
309.135437 686.3584594727
309.1678467 614.8704223633
309.2052307 11542.501953125
309.8677063 2084.240234375
309.9012146 9924.2880859375
312.8772583 699.2359008789
314.8577576 657.7124023438
316.8675842 369.8288574219
326.8557739 426.9875793457
326.9115295 3178.9040527344
327.8221741 420.0205383301
327.874939 1495.9353027344
327.9144592 515.4390869141
340.8218384 1187.7722167969
350.8094482 569.3797607422
368.8199158 456.9053344727
375.2383423 415.6472167969
411.0526428 359.2132568359
507.3261719 409.6852416992
END IONS
BEGIN IONS
TITLE=ADAR-1d-DSBU-2.336.336.3 File:"ADAR-1d-DSBU-2.raw", NativeID:"controllerType=0 controllerNumber=1 scan=336"
RTINSECONDS=136.2457629
PEPMASS=308.899993896484 44582.92578125
CHARGE=3+
101.0597 1031.9094238281
102.209938 177.1028900146
102.9703445 321.315246582
105.0335007 1011.3406982422
105.0703506 234.2810211182
107.0858002 285.3767089844
108.3674316 201.748336792
109.1010666 1391.5616455078
109.1076355 187.200881958
111.0432434 241.3882446289
111.0800705 240.7110900879
111.1172333 1588.1839599609
112.0505753 493.9699707031
112.1205673 631.2946777344
113.9052811 256.0923461914
115.0063782 246.9500274658
115.0756683 305.430480957
117.0912704 1932.0817871094
119.0858688 681.9122924805
121.1011658 356.8359985352
123.1168747 1052.0919189453
125.0599442 271.3082885742
129.1026917 263.6911315918
129.971405 364.5617675781
133.0862732 312.1760253906
133.1005096 331.4072570801
135.1171875 488.221496582
136.0619202 942.1115722656
137.0963745 267.8079223633
137.1325989 452.7350158691
139.015625 328.375213623
139.0760956 276.5461730957
145.9678955 302.6045837402
147.0015564 613.7470703125
151.0973663 377.6147766113
151.1103516 393.1942138672
153.0911865 302.4948120117
163.1474457 466.6741638184
169.9319763 472.1666259766
170.0022736 749.0410766602
173.997467 393.3995666504
175.118576 318.1134033203
175.1337128 377.4196472168
175.1485291 342.3359375
175.9078979 916.0718994141
175.9761658 436.9645080566
178.3011627 475.3443908691
181.93396 1512.3830566406
184.0184937 530.2053833008
185.8933868 320.770111084
188.0129395 596.4390869141
198.0335693 815.6612548828
203.9030914 3486.5295410156
207.1018677 407.5602722168
208.8830261 1127.8325195313
211.9760437 432.2161254883
212.0499878 467.7956237793
218.8799286 448.12890625
219.8866272 392.4857177734
219.9668884 501.2297058105
221.0636597 516.0430297852
221.15065 720.819152832
221.913208 931.3724365234
226.8935242 931.4220581055
229.9000854 527.3553466797
235.8837433 1173.4710693359
237.9086914 425.9329223633
239.8679047 357.7253417969
240.0808258 430.1241760254
244.8818512 376.1310424805
246.900177 400.9744567871
247.9100647 547.1052856445
249.8424072 496.4277954102
250.8723602 525.0381469727
252.8422852 458.1471252441
253.8407898 1042.3112792969
255.8553162 508.5045471191
255.8825531 520.7943115234
256.8831177 675.9390869141
257.8761292 2112.3210449219
259.9105835 976.7670898438
261.9079895 427.8103637695
262.1507568 893.0602416992
263.9058228 545.0411987305
268.8615112 898.6920776367
269.8563232 367.7283630371
270.8530579 612.6744384766
271.8510437 644.2119140625
272.8808899 741.5037231445
273.1850586 581.3717041016
281.8368225 874.9267578125
285.8587036 2708.5361328125
286.8647461 552.0121459961
286.9221497 3316.5783691406
289.9554443 758.5271606445
290.2185059 413.3199157715
290.8180542 424.6246948242
290.8921814 6568.783203125
291.1965332 772.2817993164
291.2310486 670.8941650391
291.8910217 1826.4158935547
294.8768921 1025.0859375
307.8179016 1201.4858398438
307.8644104 1136.0642089844
308.8142395 1048.8306884766
308.9044189 44755.3671875
309.1362305 631.2067871094
309.2046814 12642.3203125
309.8652344 1637.7116699219
309.9026794 11165.62890625
325.8766479 481.7344055176
326.8538208 588.2987060547
326.9106445 4057.2846679688
327.183075 441.2724609375
327.8749695 906.0354614258
340.8233032 1008.2060546875
375.2330322 376.649810791
577.3359375 374.3894958496
604.3566895 435.1531982422
END IONS
BEGIN IONS
TITLE=ADAR-1d-DSBU-2.447.447.3 File:"ADAR-1d-DSBU-2.raw", NativeID:"controllerType=0 controllerNumber=1 scan=447"
RTINSECONDS=181.3559363
PEPMASS=308.900024414063 38088.09765625
CHARGE=3+
101.059639 1247.3131103516
101.0657043 196.0703735352
102.0550232 210.0309448242
103.4446411 187.7355651855
105.0335464 1013.037109375
105.0697021 379.1074829102
107.0855484 306.3352050781
109.0657349 188.5059661865
109.1012421 1094.8596191406
110.0711975 284.2741394043
111.1169281 1262.06640625
112.050705 622.2755737305
112.1201782 876.8369750977
115.075676 333.3463745117
117.0914993 2244.7670898438
119.0855789 450.4347229004
120.0815582 226.4530944824
121.1013184 511.9342346191
123.1167908 933.4666748047
127.1118927 270.7586669922
129.1018219 304.2723693848
133.10112 476.793548584
135.116806 583.3100585938
136.061615 1388.2746582031
137.132782 417.884765625
145.1012115 295.9132080078
146.9867249 492.4959716797
151.0968933 332.4906005859
151.1119232 451.7993469238
159.9830322 311.8695983887
161.1319733 295.2698059082
163.1485901 318.17578125
165.0919952 348.2077941895
169.9326019 576.8089599609
170.0026703 591.9111938477
172.0187988 415.7710876465
175.1185913 368.5133972168
175.9081726 902.8669433594
181.0830383 303.2385253906
181.9328613 1415.6680908203
188.0132141 656.4984130859
193.9171143 306.7660827637
198.0343018 775.2506103516
201.9563751 438.744934082
203.9038849 3829.8034667969
208.8816223 1598.6556396484
211.2055054 419.1656188965
212.0507965 314.6049194336
214.873703 321.5647277832
215.0414886 355.6998901367
219.8871002 432.9080200195
219.9671631 486.5989074707
221.0643311 430.8440246582
221.1521301 614.639465332
221.91362 681.4241333008
226.0664215 418.1213684082
226.8936462 988.3704833984
229.899292 840.1334228516
235.8841705 1000.6838378906
238.111496 405.4888916016
245.121582 330.0073852539
246.0727539 386.5272827148
246.8995361 680.3979492188
247.9093933 999.2280273438
249.843689 393.6706848145
253.840332 970.6326904297
255.8830872 434.1647338867
256.8817139 531.1580200195
257.8771973 2491.4462890625
259.9100952 1826.7967529297
262.1529236 764.6623535156
263.9058228 363.9891052246
268.8611755 876.9161376953
270.8533325 414.7121582031
271.8518982 707.6171875
272.2083435 424.5121154785
272.8804321 501.8732910156
273.2208557 395.2238464355
280.868866 538.2484130859
281.8381653 779.9833984375
283.8793945 351.4518127441
285.8553772 2537.2614746094
286.9226685 2414.2084960938
288.8696289 351.2131347656
289.9203186 395.2401733398
289.9552307 880.2308349609
290.8148499 510.9198608398
290.8926086 6486.6489257813
291.1964111 718.9144287109
291.2297363 470.4630126953
291.8910217 1439.9177246094
293.0497131 439.1422729492
294.8764343 951.910949707
298.8546448 473.5
307.8164978 890.0235595703
307.8676453 506.3129272461
308.1290894 371.6903686523
308.8135376 1038.7106933594
308.9038391 48349.33203125
309.132782 1006.3573608398
309.2047729 12106.794921875
309.8658752 1419.5524902344
309.9028015 11132.548828125
314.8552856 694.6028442383
325.8154297 421.5766906738
325.8843079 650.1079711914
326.912323 3743.4992675781
327.8752441 1178.8729248047
327.9147034 744.3687744141
340.819397 667.6359863281
378.3963623 344.5714111328
END IONS
BEGIN IONS
TITLE=ADAR-1d-DSBU-2.517.517.3 File:"ADAR-1d-DSBU-2.raw", NativeID:"controllerType=0 controllerNumber=1 scan=517"
RTINSECONDS=209.673515
PEPMASS=323.14306640625 59920.125
CHARGE=3+
100.076416 292.192779541
101.0601883 489.7414855957
101.0711212 237.4730682373
102.055481 9443.734375
102.9707184 580.9439086914
103.0583344 370.983581543
105.0340805 262.0761108398
106.0326767 11505.2587890625
107.0357666 415.5505981445
107.0864334 432.5871276855
108.0283737 433.390838623
109.1017151 939.8145141602
110.0718765 747.801940918
111.117363 849.4100341797
112.0436935 191.9541473389
112.0509415 1469.8150634766
112.0579224 203.1251831055
112.0873642 1439.857421875
113.0714111 593.2612915039
115.0871964 2348.4372558594
116.0641632 194.1786346436
116.0711975 2053.4172363281
119.0856628 443.8974914551
120.9813614 371.6123962402
121.1021805 463.5613708496
122.0610123 216.205871582
123.0243835 352.1154785156
123.1173401 468.2880249023
125.0714874 972.5490112305
126.0553894 685.5407104492
127.0871124 2111.6975097656
129.0664978 552.4349975586
129.1028442 488.3428649902
130.0503387 2332.841796875
130.0617676 1400.7291259766
130.0871429 266.958770752
131.5796356 463.8769836426
133.1010132 291.9131469727
135.1168213 330.1464538574
137.0718689 524.9392089844
137.1329346 486.9389648438
140.0709381 310.2163085938
140.0824585 255.0648345947
141.0665436 270.1847839355
141.9706726 844.9840087891
143.0820465 414.233215332
145.1014252 303.7099304199
146.9887238 445.8605957031
147.0103455 353.1714782715
147.0799408 343.0599975586
150.0275421 359.361907959
151.1487579 297.102355957
153.0666199 2678.3645019531
154.0736542 343.8304138184
155.0820618 33457.74609375
156.0861969 2684.3962402344
157.1092529 373.5818786621
158.0929871 5855.666015625
159.096756 369.6505737305
160.3920746 339.5924072266
163.0793304 1825.5393066406
163.5821228 365.6444702148
168.0702515 467.8013916016
171.0765991 1616.7017822266
172.0845032 389.5703125
172.1084747 694.9079589844
172.9433899 403.2683410645
173.0928192 1128.6424560547
175.1196899 9330.5947265625
176.1230316 768.0749511719
177.080658 634.2306518555
178.0914764 571.4143066406
181.0616913 643.8096313477
183.0779419 379.2214355469
185.0929108 607.2061767578
187.0950012 2937.7573242188
187.1101074 352.904296875
187.5974579 606.0485229492
190.9541626 336.1549682617
191.0792389 439.0078125
195.0609436 395.327331543
197.0128326 514.809753418
199.0715485 900.1739501953
202.1195679 448.5263977051
203.1037292 739.7777709961
204.598175 2332.6896972656
205.0999298 725.926940918
206.8886414 984.2157592773
207.0918274 502.6881408691
209.5907135 819.3318481445
210.0887756 631.4034423828
210.9521942 500.6961364746
211.0372009 529.9760131836
211.1096497 490.3866271973
213.0872803 4062.0817871094
213.603302 1203.0738525391
218.5961914 1133.1656494141
220.1014252 779.8013916016
220.6012573 387.1741333008
222.607254 519.557800293
227.0670166 370.16015625
227.1130371 1367.876953125
229.1569366 367.2739562988
232.1416321 469.5852355957
235.8722076 353.3485412598
238.1200409 590.9623413086
240.0363159 328.03515625
241.0820007 1456.7727050781
243.9719696 342.8911743164
244.141098 1159.7424316406
245.1253815 3324.6333007813
246.1174774 468.6469421387
249.1641846 413.9662475586
251.9150848 529.7699584961
253.8804016 457.786529541
254.1143036 719.1122436523
256.130127 6785.75
257.1325378 505.365234375
262.1517334 30189.671875
263.154541 3147.9372558594
264.0973816 631.0134887695
266.1148376 361.0357055664
268.8905945 403.2988891602
276.8717041 369.2565307617
277.836792 395.8514709473
282.110199 1388.0512695313
284.1246643 4841.8920898438
285.1263123 643.9391479492
287.2001343 624.7197875977
292.0924377 516.3226318359
292.8506165 874.8349609375
294.885376 895.2448730469
295.0863037 649.3334350586
295.1374512 412.48046875
295.8504028 862.7144165039
296.8580017 642.8591918945
300.1187744 1424.6741943359
300.8552246 1419.89453125
305.1152649 354.3221740723
305.2120972 727.7260131836
305.8736877 649.1142578125
308.8834534 372.7657470703
310.1048584 738.5827636719
313.1514893 423.1186523438
318.8640137 834.2784423828
322.1923218 435.8347473145
322.8098755 1529.4638671875
323.0226746 2026.4285888672
323.0855103 625.8087158203
323.1190796 661.2841186523
323.1544189 673.5653076172
323.8666992 748.1112670898
325.1526184 620.2766113281
328.1146545 462.8956298828
338.1482849 618.5263061523
340.8234253 2494.9169921875
341.132843 628.3033447266
341.2384949 1231.0556640625
341.8220825 476.5400085449
343.1627502 1100.9372558594
353.1464844 4000.9365234375
354.1504822 886.3670043945
355.1732788 1447.0551757813
356.1596069 1194.1600341797
358.7926941 472.9631958008
358.8374023 572.2732543945
365.1448364 602.9197387695
371.1578064 3987.3305664063
372.1608582 708.5071411133
373.1842957 10384.693359375
374.1887207 1911.8438720703
391.1958313 4520.8681640625
392.1965332 883.2469482422
393.1421814 527.1008300781
410.1716614 1076.6381835938
426.2008667 620.4299926758
428.1797485 1029.4047851563
431.7020569 1284.9632568359
432.2001953 497.5126647949
436.1838684 1137.6179199219
444.2131958 828.5195922852
454.1937561 3573.4113769531
455.1975098 944.9297485352
472.2059326 2209.0234375
473.2065735 490.6701049805
489.2355652 495.6639404297
492.2445374 1776.9677734375
494.3295593 393.1607055664
543.249939 439.1538391113
561.2617188 485.4087219238
579.2758179 2184.5004882813
580.2803345 686.6770019531
690.3067017 1797.484375
691.3044434 1008.1725463867
708.315979 2684.6948242188
709.3231812 1100.9825439453
718.3061523 1492.5472412109
719.3116455 399.7686767578
819.3568115 867.7645874023
820.3410645 445.1217956543
END IONS
BEGIN IONS
TITLE=ADAR-1d-DSBU-2.531.531.3 File:"ADAR-1d-DSBU-2.raw", NativeID:"controllerType=0 controllerNumber=1 scan=531"
RTINSECONDS=215.1781284
PEPMASS=340.780334472656 30614.78125
CHARGE=3+
100.0862503 281.7277526855
102.055336 2988.6779785156
102.969986 1069.7426757813
103.0751343 263.1727294922
105.0333405 482.7033996582
106.0327911 2071.544921875
107.0856781 230.1867980957
109.1011734 323.4640808105
110.0718307 7613.9311523438
111.0550842 347.994354248
111.0674896 360.4873352051
112.0504761 665.7307128906
112.0867081 1358.6136474609
112.0940399 207.7219696045
112.3476563 229.2229919434
113.071106 227.896697998
114.0218735 230.5082397461
115.0507126 317.7284545898
115.0869293 2990.8332519531
115.1019897 241.0808868408
116.0702896 251.6194000244
120.980278 1405.7937011719
121.0650558 367.3243103027
123.1169891 261.6153564453
123.8023224 252.4533996582
129.0658417 400.1131286621
129.1019287 1079.0051269531
130.0497437 855.2706298828
130.06073 695.6179199219
130.085907 892.5130615234
130.8152313 273.0539855957
133.0427399 434.6592102051
134.9960785 367.7370300293
136.0613403 278.4502258301
136.0864258 254.9790649414
141.0662689 291.6098937988
141.9580841 941.2814941406
143.0816956 753.6765136719
146.9885101 636.399230957
147.0135498 385.774597168
147.1128235 1442.9984130859
148.04039 316.5952148438
149.0120697 465.8151855469
149.02388 5257.6318359375
149.0369873 638.8795776367
149.0966492 3714.4851074219
150.026947 490.7378234863
155.0809784 708.1118774414
155.0934906 581.0778808594
156.0763397 330.6560058594
158.0925903 935.7763061523
159.099472 339.6224975586
159.9682922 445.8146362305
162.9912567 318.035736084
164.0817719 347.4248352051
166.06073 461.2334899902
175.1195526 3640.3576660156
177.0551758 2153.4763183594
178.0541382 2043.3045654297
178.3009338 390.1663513184
181.1083374 830.7529296875
185.1395264 684.635925293
187.0955963 457.5810241699
190.5424347 483.7396240234
192.0767975 779.2028808594
199.0465546 337.0668945313
200.5951538 725.8897094727
201.0978851 383.6402893066
206.9294586 452.5403137207
208.052597 412.3616333008
209.1040344 1619.162109375
212.9289246 428.9346618652
213.9220581 410.854675293
214.9142914 367.3741149902
220.9054565 474.3081970215
226.0828094 368.5685424805
229.0095825 6359.7744140625
230.1260376 418.2996826172
232.13974 596.4078369141
232.9279327 699.2738037109
233.5650024 485.3649902344
237.9085846 425.469329834
241.5522766 307.910369873
244.1098328 592.2516479492
245.1241302 418.673248291
249.9261627 389.9945678711
249.9922638 372.4426269531
250.0301514 769.8501586914
253.8847809 877.7895507813
258.0543213 613.0307617188
262.1515198 9624.521484375
263.0757751 367.172088623
263.1536865 1002.2094116211
264.8522034 1027.3524169922
267.9082947 697.362487793
272.1687012 434.6769104004
278.8936768 406.470123291
284.0682983 435.9798583984
285.0709229 465.6901855469
285.2801514 1522.0096435547
286.8676147 694.2015380859
291.1756287 808.0601806641
292.074646 415.1504211426
293.4821167 3714.0654296875
293.8155823 1036.2465820313
293.9187622 628.2971191406
294.1496887 477.7375793457
294.8999939 423.2426757813
295.1943665 4916.3666992188
295.8992615 699.548034668
296.856842 973.8485717773
296.9040833 987.5087890625
299.1894836 456.9718017578
299.8702087 652.4426879883
310.0497131 1209.9521484375
310.9752808 402.7615356445
312.9112244 542.9966430664
313.1705627 564.9324951172
313.2055969 12283.1982421875
314.8579712 1289.6483154297
316.8897095 528.3504638672
317.1607971 740.4097290039
317.875946 1078.5789794922
321.8396606 1370.3173828125
323.0178223 1055.8167724609
323.1182556 3847.5305175781
323.1498108 284.4442749023
323.1888733 562.1923828125
323.2284851 1295.1667480469
323.8375854 822.9184570313
324.9882507 9220.7744140625
325.9851379 560.0646972656
326.8492126 1164.2760009766
330.8530579 601.1921386719
331.2168579 1897.3182373047
331.9008789 1193.6489257813
338.0419922 520.1361694336
339.848114 1380.8890380859
339.897644 743.0903320313
340.2151794 1048.9503173828
341.0186157 11346.0078125
341.0949097 710.3153686523
341.1324768 2232.9365234375
341.1915283 1214.8857421875
341.2379761 1703.3441162109
341.2795105 618.7267456055
341.8497925 1026.0148925781
342.0194702 912.018371582
342.9981384 8983.13671875
343.9983826 597.1762084961
349.1725769 595.3387451172
357.8987427 579.5425415039
359.0293274 78849.671875
360.0298462 6511.7436523438
371.1904907 4011.1618652344
371.6929626 2208.2805175781
372.1908569 897.1846313477
373.1833496 829.8890380859
391.1919861 958.6925048828
394.2137146 456.7434387207
418.2757568 432.3017272949
439.7191772 2813.4235839844
440.2209778 1438.8026123047
451.0821533 721.4409790039
452.0855408 837.8131103516
475.2389526 948.3427124023
475.7426453 867.8013305664
480.2268066 435.1566467285
495.1802063 722.7619018555
581.3445435 716.6702880859
724.34729 415.4226074219
741.3751221 1929.9527587891
742.3720093 847.2951660156
924.0092163 416.9183044434
END IONS
BEGIN IONS
TITLE=ADAR-1d-DSBU-2.533.533.3 File:"ADAR-1d-DSBU-2.raw", NativeID:"controllerType=0 controllerNumber=1 scan=533"
RTINSECONDS=215.8904999
PEPMASS=340.839508056641 33563.8046875
CHARGE=3+
100.086792 356.2388000488
101.0712051 195.7156219482
102.0554886 3217.8928222656
102.9701309 1029.0948486328
103.075676 197.3871154785
104.3498535 207.2443847656
105.0337219 405.9382324219
105.5486145 201.8147277832
106.0326157 1867.6099853516
109.1015396 390.0682983398
110.071846 9056.052734375
111.0552826 279.6435852051
111.0751343 325.9342346191
111.1164703 438.8276367188
112.0507965 347.1993713379
112.0870285 1051.0137939453
113.0709229 456.2984008789
113.9636002 270.8074035645
115.0498123 467.0438537598
115.0792465 248.9787597656
115.0871964 3046.1467285156
116.0707855 461.4067993164
116.9858093 242.9248504639
120.9808502 1330.7778320313
121.065239 436.9754638672
125.1333389 234.9653167725
127.0502167 255.2243347168
128.0711975 335.1039733887
129.0664063 403.3570861816
129.0919952 296.2784729004
129.1022644 1430.2432861328
130.0501862 657.693359375
130.0603485 392.1424255371
130.0863953 993.3943481445
130.0964813 312.1135864258
130.9384613 304.3036804199
131.1297913 426.467376709
133.0428162 465.2331542969
134.9971161 316.8267822266
135.1175537 278.5513000488
136.0869751 437.7875366211
138.0661011 374.8299255371
140.0821075 398.7059020996
141.958725 1033.6644287109
142.494278 251.4341430664
143.0813446 996.6589355469
146.9774323 285.6535644531
147.004303 795.6192626953
147.0212555 427.9826965332
147.1131287 1059.9375
149.0120087 349.579498291
149.0239105 4149.7319335938
149.0964813 4038.5932617188
150.0269318 465.436340332
155.0812225 790.3065795898
155.0935669 709.1022949219
157.109436 327.6688842773
157.1343536 492.5639953613
158.0926971 881.1329956055
159.1154022 406.969909668
159.9691162 462.8894958496
164.0830383 367.9755249023
166.0614777 433.287322998
171.149704 350.2131652832
172.9428711 724.3012695313
175.1195221 4150.7260742188
177.0552521 1565.7358398438
178.0537872 2390.9460449219
181.1083069 1130.3918457031
185.1394958 738.6044921875
187.0953369 1014.0788574219
190.5421295 542.3881835938
190.9529114 438.9314575195
192.0767517 733.0419921875
196.05336 378.2279968262
196.0748749 294.573059082
200.5959625 388.7380371094
203.0994263 315.738067627
206.9302521 536.4200439453
207.0906372 329.4400634766
209.1044617 1647.2418212891
213.0511627 480.8205566406
213.9238739 484.0042724609
220.9046936 454.9729919434
225.8903503 322.2925720215
226.0427246 423.273651123
229.0095062 7081.6079101563
232.1406555 764.9694824219
232.9284363 1140.3276367188
241.0757751 440.7218017578
244.1104889 863.6329956055
244.1374207 627.1174926758
245.1247864 640.0016479492
249.9920502 481.1211547852
253.8866272 1155.8041992188
254.0770569 434.7011413574
255.1280975 383.8271179199
255.4180145 557.2614746094
262.1520081 11123.3251953125
262.1832275 639.0024414063
263.152832 1258.5604248047
264.8529358 1071.8583984375
267.9057617 1494.2764892578
269.0135193 401.7245788574
277.0744324 405.0043029785
278.8953857 504.2454223633
283.9002686 559.1907958984
285.0726929 638.1471557617
285.2797546 1638.2348632813
286.8696899 722.1837158203
288.599762 413.3081665039
291.1746521 1091.0130615234
291.6759949 469.3710021973
292.0761719 489.0118713379
293.4820557 4905.9267578125
293.8179016 2160.9367675781
293.8522949 663.6340332031
294.1522827 722.1407470703
295.1589355 683.8452758789
295.1942444 5405.54296875
295.901001 836.756652832
296.8569031 1300.4552001953
296.9053345 977.669128418
298.0966492 690.2077636719
298.8703613 471.7522277832
299.8687744 723.6317749023
301.1289978 550.1502075195
309.8566589 453.0369873047
310.04953 984.8533935547
313.1690674 889.4520874023
313.2055969 12797.5478515625
314.8607178 1073.8383789063
317.1610107 845.6868286133
317.8746948 699.8346557617
321.8399353 769.6164550781
322.0375061 433.1013793945
322.8424683 638.1224975586
322.8956299 911.0777587891
323.0237427 418.8866577148
323.117981 4625.4462890625
323.1507263 449.2727050781
323.1863098 481.1167602539
323.2244568 1550.3579101563
323.8389893 1534.8748779297
324.9877014 9433.587890625
325.9889832 1438.6801757813
326.8493347 1076.1708984375
326.968689 587.3649291992
330.8508301 688.5535888672
331.217804 2036.3563232422
331.9008789 2086.3813476563
338.0437927 749.0788574219
339.8505859 904.0874633789
339.8955383 1668.7850341797
340.1505127 652.6210327148
340.2179565 1086.0853271484
340.8414307 1030.5485839844
341.0187683 10237.6591796875
341.1308594 2356.3371582031
341.1638489 386.1546325684
341.1927795 1112.1710205078
341.2366028 2359.8825683594
341.8468628 1494.8160400391
342.0202332 1712.375
342.9981079 7827.17578125
343.9994202 1051.0798339844
349.171814 541.7109985352
354.061554 491.4276123047
357.8992615 1346.4696044922
358.853363 1080.7008056641
359.0294189 74380.2265625
360.0299988 9973.818359375
362.6768799 715.9910888672
371.190918 4777.7387695313
371.6903992 2576.5705566406
372.1930237 797.9609985352
373.183136 1083.6185302734
391.1957092 714.6273193359
394.0622253 553.4956054688
399.0788269 409.3625488281
418.2796326 435.5730895996
425.243042 421.3645629883
439.7197266 3133.015625
440.2220764 2227.259765625
440.7259827 752.1067504883
451.0778198 571.4212646484
452.0860291 470.7543334961
475.2381592 569.9125976563
495.1792297 684.4701538086
581.3414307 1090.9134521484
741.3699341 1950.7917480469
742.3817139 705.3276367188
743.3700562 462.4251708984
END IONS
BEGIN IONS
TITLE=ADAR-1d-DSBU-2.537.537.3 File:"ADAR-1d-DSBU-2.raw", NativeID:"controllerType=0 controllerNumber=1 scan=537"
RTINSECONDS=217.3872007
PEPMASS=308.435089111328 56542.29296875
CHARGE=3+
101.059761 836.9194946289
101.0706787 225.9655151367
101.1077347 280.2207336426
102.0553284 1748.2489013672
102.0609665 241.8620910645
102.964386 243.5835418701
102.9708786 2836.6257324219
105.0335999 695.1273803711
106.032608 6024.6015625
107.0858154 404.8785095215
108.0270996 240.2580871582
109.1012878 1047.2562255859
110.0714569 958.5052490234
111.0550842 360.9213867188
111.1168518 1457.8179931641
112.0506897 316.1864929199
112.0864105 325.3194274902
112.1203384 942.5771484375
113.0596924 208.8736877441
113.0708923 320.1721801758
115.0759811 302.5707397461
115.0855637 245.1176605225
116.0165558 1161.6259765625
116.0698471 319.405090332
117.0911255 1278.3953857422
119.0855713 533.194152832
120.9721222 369.6292114258
120.9812698 3260.4011230469
121.1014404 332.5170898438
123.0809631 335.2375793457
123.1170044 1018.8096923828
125.0710373 446.2991333008
125.0865784 302.3127441406
126.0556183 279.9546203613
126.0660553 288.6064453125
129.0661926 261.1448059082
129.0930634 444.3597717285
129.1029205 5717.7084960938
130.0501862 420.8865356445
130.0764465 515.02734375
130.0868988 7431.369140625
133.1009216 396.6986999512
135.1168823 389.3731689453
136.0622711 710.3521728516
136.076004 416.6196289063
138.0670776 519.3831787109
140.082077 423.3012695313
141.0664215 907.9694824219
141.167984 358.0776062012
142.0082245 371.9858703613
143.0822601 280.2425537109
146.9874878 447.0939941406
147.0095062 463.7463684082
147.1133423 7451.5571289063
149.1325226 423.0505065918
151.09758 416.570526123
152.0818176 529.6055297852
153.066452 849.1908569336
155.0823822 603.7606201172
157.0614014 833.5073242188
158.0927887 582.342590332
159.0773315 972.0618286133
160.085083 322.6968383789
164.0822906 396.7178955078
165.5934601 407.0834655762
171.03302 428.6708679199
173.0387115 416.2088623047
173.91362 410.1815795898
175.071228 539.0560302734
175.1192474 1266.7618408203
179.144043 311.5259399414
181.0975952 566.9696044922
184.5393066 9492.80078125
184.9525604 304.3788146973
185.0406647 1177.2814941406
185.0926819 418.3039855957
185.540329 442.5332641602
188.0126495 360.5086669922
190.0559082 651.7174682617
190.5394592 1217.6866455078
193.5448151 6752.404296875
194.045578 1002.8001708984
198.0352478 453.2409667969
198.5368805 1962.2169189453
199.5446014 24709.947265625
200.0461273 3835.6083984375
200.5440521 1146.1912841797
200.595871 501.6828918457
201.9088593 1189.69140625
203.0661621 955.6965942383
203.9031372 374.6991882324
205.0620575 612.9631958008
205.1091919 544.8810424805
206.9298248 415.649230957
207.5416107 774.4851074219
208.5489044 443.1649169922
208.8832703 1596.1343994141
209.0727234 301.0642089844
209.0924225 1629.5413818359
210.0805054 459.1986694336
210.881073 501.3521728516
210.9514771 1154.3592529297
211.2078552 553.8897094727
212.9462585 468.6504211426
213.542038 2278.9099121094
214.9185028 994.342590332
215.039505 532.2092285156
218.0707245 895.5106201172
218.4124603 367.6902160645
218.9050598 537.9304199219
220.0660553 597.336730957
220.907135 1188.2679443359
221.5588226 386.2172546387
222.9030609 480.1411132813
223.872467 502.5374450684
224.940033 448.2255249023
226.1194916 3045.70703125
226.1567841 353.9438476563
226.89534 574.4924316406
227.1027222 2007.2868652344
227.3951416 551.0891113281
228.0572205 639.1937866211
232.928299 2485.1484375
233.0734711 1092.6131591797
233.3974152 638.1745605469
233.7354126 458.1988830566
235.5565338 408.8897705078
235.8840027 560.4834594727
236.0554199 486.1144104004
237.0727234 742.7470092773
237.3999786 544.103515625
237.9084473 543.2322998047
238.1118317 411.3526306152
238.91716 537.0195922852
241.5604401 467.0032043457
242.0543823 902.848449707
242.7451782 504.9697265625
243.0754089 1897.5238037109
243.4044037 1291.1492919922
243.7369843 545.1810302734
244.1307373 928.3984375
244.9071198 542.9434814453
245.1151581 871.4037475586
247.0730438 964.6815795898
247.4075623 544.6635742188
248.0790253 412.9222412109
248.5709381 1264.8822021484
248.7483215 1650.2717285156
248.9001465 1582.1763916016
250.5666809 1281.0283203125
250.873703 537.5604248047
250.940094 533.3754272461
252.0283508 867.1900634766
252.7502136 498.6795043945
253.0773315 2839.8232421875
253.4130707 1093.5604248047
253.5664368 439.5017700195
254.570755 1222.4382324219
256.8817139 1144.9503173828
257.8755493 2429.1169433594
258.7525024 1607.1369628906
258.908905 546.0837402344
259.0868835 766.4165649414
261.7497559 894.3413696289
262.1447449 4078.7827148438
262.9179382 971.4816894531
262.9775085 779.4108276367
263.5738831 4912.3041992188
263.8836975 549.2674560547
264.0735779 1085.3525390625
264.5781555 469.3583068848
264.853241 591.2053833008
264.9211121 641.4191894531
265.5715332 951.3536376953
266.5923767 415.7258605957
266.9614563 729.3140258789
267.0653076 582.1254882813
267.9007874 1004.0469970703
270.9311218 1089.8598632813
273.1461487 612.7059936523
273.2229004 560.2178955078
274.0858459 392.0266418457
278.5797424 2379.8767089844
279.1586609 466.8306884766
279.8915405 433.8570556641
280.8677979 662.59765625
281.1089478 696.0599365234
281.8946838 495.6376953125
282.8965149 627.3028564453
282.9316406 2682.294921875
284.8813782 473.8161315918
284.9054871 395.2747497559
284.9717102 1193.0278320313
285.1751099 556.8382568359
285.5915833 517.4146118164
285.8700256 775.7138061523
288.9415894 2211.494140625
289.5964966 441.4279174805
289.8725891 932.9517822266
290.0951538 703.2952880859
290.8902283 5626.609375
290.932312 422.0124816895
290.9386292 356.906829834
291.0722046 567.2344360352
291.1589966 1500.814453125
294.596283 726.0406494141
295.0848389 653.8973388672
298.9261169 794.7740478516
299.0637817 1400.8244628906
299.566925 533.3574829102
300.0759888 1029.8588867188
300.5913696 953.7838745117
300.9419861 538.6334838867
304.0943604 478.9645690918
305.9049377 801.8455200195
306.9585571 518.0979003906
307.8171997 1120.255859375
307.8696289 1057.1389160156
307.912323 498.0635681152
308.0571899 742.2410888672
308.1504822 463.7194824219
308.1819153 2204.3029785156
308.5690308 593.5022583008
308.9038086 35294.16015625
308.9520874 1384.5637207031
309.0579529 1062.0987548828
309.1013794 634.2406616211
309.1377258 2076.9956054688
309.1716309 3344.7446289063
309.2069092 8525.123046875
309.5967407 1004.708190918
313.1514587 671.9722290039
314.572113 721.8307495117
316.8633118 654.7694702148
323.0857544 476.7131347656
323.5801086 593.610168457
325.5835266 556.3088378906
325.8132324 739.1016235352
325.8817749 1854.1457519531
326.5925293 875.4938354492
326.884552 547.3046875
326.9208679 14620.2587890625
327.1494751 729.8629760742
327.1871643 975.4899291992
327.223999 975.3763427734
331.1617432 658.1618652344
334.589386 597.979675293
335.1022644 596.1015014648
335.6001587 944.5083007813
336.0978699 657.1630249023
340.0956726 472.0709228516
340.5879822 597.2295532227
341.5970154 407.375213623
344.9343262 616.7677001953
349.1735535 4487.7412109375
350.098053 661.1556396484
350.1773376 484.8577575684
350.6029663 557.419128418
355.1041565 1247.7034912109
355.5967407 649.237487793
356.0981445 460.7750549316
359.1162109 598.3654785156
363.6152039 787.8337402344
364.1098022 1254.4223632813
364.605011 983.8176269531
368.0731201 523.1422729492
405.1238098 761.3057861328
568.1254883 547.5404052734
572.835083 392.1489868164
596.2441406 460.3701171875
716.218689 364.7832946777
802.3309937 452.1601257324
END IONS
BEGIN IONS
TITLE=ADAR-1d-DSBU-2.552.552.4 File:"ADAR-1d-DSBU-2.raw", NativeID:"controllerType=0 controllerNumber=1 scan=552"
RTINSECONDS=223.154833
PEPMASS=318.876220703125 119065.8828125
CHARGE=4+
101.0710907 487.4716491699
102.055275 397.7748718262
102.9708633 8248.5908203125
105.0337677 309.1301269531
105.0697556 233.0999450684
106.0322723 678.6831665039
109.0399857 234.7185668945
109.1014404 440.7630310059
110.071434 1282.5517578125
111.1175308 2475.8510742188
112.0510941 325.3820495605
112.0872498 928.8933105469
114.9200134 305.0725708008
115.0868301 461.9600830078
116.9860611 432.5055847168
119.0856171 578.9649658203
120.9814529 9728.150390625
121.0286331 439.682800293
121.1014404 309.5025024414
122.071106 275.0812072754
127.0074921 2558.3679199219
129.1028748 3326.5600585938
130.0607758 333.405670166
130.0862732 1017.1606445313
134.9966125 706.3091430664
135.1171722 449.5009765625
136.0624847 386.3485412598
136.0759583 816.5869750977
138.06633 313.192779541
138.9924011 411.4665222168
140.9203491 395.7631225586
145.0177765 14592.2919921875
146.9842987 345.0557556152
147.0064087 688.9520263672
147.0207825 301.5417785645
147.1127472 1276.6120605469
154.0983276 864.0364379883
155.0821533 1748.7026367188
157.0179749 523.5142211914
158.0926361 975.7069702148
158.9282379 1047.5262451172
158.9960785 366.9909667969
160.0046082 387.0966491699
160.8735657 353.1399536133
160.9242859 859.8847045898
161.0128326 361.2254943848
161.0823517 634.2626342773
163.0285034 33711.0
165.1276855 357.926940918
171.032486 331.3809814453
171.0771484 325.274597168
173.0129852 3597.0764160156
175.0272217 436.2909851074
175.1196594 3656.5524902344
175.145401 614.5914916992
176.9393311 1910.0091552734
177.1642761 416.6350402832
178.9348907 2488.8364257813
179.0002289 405.7061767578
180.9302826 688.867980957
181.0391235 2823.2114257813
182.092804 679.3868408203
182.9562073 683.4293212891
184.951889 591.4999389648
185.046814 551.0025024414
186.9239655 2539.9052734375
187.026413 841.2801513672
188.9190979 33209.3359375
189.9224243 715.7470703125
190.9504395 366.7998352051
191.0032806 778.0473632813
191.023407 16252.744140625
191.0923309 359.8229370117
196.9444885 520.9423217773
197.0124664 1717.2967529297
198.9404144 714.6502685547
199.0649109 586.862121582
201.0414429 441.2429199219
202.0782928 524.1547241211
203.0584412 1447.1756591797
204.9176636 349.2086791992
204.9345398 4488.3818359375
206.9296875 106124.5234375
207.9330139 2114.6694335938
208.9543152 2439.0197753906
209.0337524 2394.0251464844
210.0570984 809.4072875977
210.9509277 2893.0869140625
211.0648956 921.8972167969
212.0665283 415.5621032715
212.9468689 1939.3597412109
213.0806122 12493.66796875
214.9189453 11566.4453125
215.024826 426.4163818359
216.9001923 944.7914428711
216.9498291 479.9793701172
217.037674 486.510345459
217.0757294 867.9690551758
218.1042328 389.4466552734
218.9075165 570.3456420898
219.0540466 537.2520751953
219.568985 387.2575683594
219.8993073 786.6075439453
220.1216431 458.7052307129
220.9062653 755.2128295898
222.9437866 690.4937133789
224.9403381 35393.3359375
225.9166565 440.4956359863
225.9433289 1001.4769287109
226.1555786 849.263671875
227.1037903 484.5185241699
228.9345245 862.8301391602
229.0751801 412.8287963867
230.8922119 377.907623291
230.9556122 550.0096435547
231.0911713 17486.12890625
232.1189423 504.4054260254
232.9290619 25988.5546875
233.9334869 702.7547607422
236.9205933 867.2224121094
237.906662 1867.7069091797
238.9478912 451.1100769043
242.9231262 801.1494750977
242.950058 654.6719970703
243.0918427 453.7260742188
244.1177368 526.5510253906
245.0323486 539.7850341797
245.8591003 519.5431518555
246.9454041 958.5004882813
247.0475616 529.0348510742
247.6467285 419.8167114258
247.9011993 582.8809814453
248.9009094 756.3341064453
249.0648041 1955.8374023438
249.1014557 2935.0415039063
250.9089813 712.5130615234
250.9389343 5304.6264648438
252.8919525 457.3164978027
253.0756836 500.2142028809
255.1277771 51675.484375
256.0893555 352.9666748047
256.1303711 1130.5291748047
257.0692139 427.250793457
258.8920898 1885.3358154297
259.1311035 453.0515441895
259.2427979 946.3990478516
259.8948059 467.275970459
260.8927917 2507.8107910156
260.933075 3586.140625
261.9050903 590.7908325195
262.1532898 2230.8996582031
262.8868713 1722.1114501953
262.9205017 705.6995849609
263.8718567 958.7248535156
264.0667725 735.3286743164
264.3985901 516.8500366211
264.6675415 476.1963195801
264.8490601 692.2538452148
265.9147034 1244.857421875
266.5906982 519.4985351563
267.8657532 1314.6513671875
271.0843811 671.6956176758
272.1229553 605.9645385742
272.928894 597.5525512695
273.1381836 66317.3515625
273.3916626 409.8999328613
274.0706787 1749.0511474609
274.1405945 1041.9125976563
274.4089661 664.9611206055
274.880127 3438.3037109375
276.866272 1159.2603759766
276.9026184 618.0454711914
277.8818359 1468.0368652344
278.5989075 2204.9970703125
278.8636169 430.6041870117
278.899292 944.353515625
279.0579224 1294.5509033203
279.3960266 536.6964111328
279.9136963 531.1539306641
280.8977051 2092.3056640625
281.9068604 539.9984130859
282.9120483 3842.9045410156
283.1239929 520.9719238281
284.0754395 919.951965332
284.4086914 795.0689697266
285.4044189 528.0021972656
285.8742981 2179.1975097656
287.0803528 1070.5948486328
287.6035767 1580.7902832031
288.8850403 864.0864257813
289.0621948 908.4204101563
289.0990295 1875.7985839844
289.8891602 786.0328369141
290.0475159 555.0244140625
290.1378784 510.6830749512
290.1737061 889.821105957
290.5958557 650.8832397461
290.8763733 1958.0257568359
290.941864 1902.7362060547
291.1124878 1071.6739501953
291.148407 4391.470703125
291.8399963 1042.1170654297
292.1054688 474.4244689941
292.8505249 509.733001709
292.8898926 8635.6279296875
293.8562927 3029.4194335938
293.8887939 658.8980712891
294.9034119 1570.5169677734
295.0794983 693.6044311523
295.9004822 635.3907470703
296.0458069 609.1447143555
296.6109619 508.7676086426
296.887146 1591.4132080078
297.8765869 1077.6071777344
298.8970947 1188.2479248047
299.8721619 2592.4794921875
300.1204529 1240.4388427734
300.1581726 965.7763671875
300.1943054 1340.0720214844
300.9216614 21758.99609375
301.0601196 4350.57421875
301.1333008 171935.328125
301.8681946 1976.6677246094
302.1395264 4214.0698242188
302.3856812 715.1373291016
304.8623962 713.6365356445
305.8754272 1016.3000488281
308.3889771 525.099609375
308.8124084 562.9434204102
308.8963623 2072.6201171875
309.8475037 2009.3967285156
309.8995972 1352.5065917969
310.900116 1806.2901611328
311.8652344 1361.0144042969
312.524353 502.5198059082
312.9127808 1307.8388671875
313.8997803 521.6041870117
314.9010925 1237.7388916016
315.8876953 1832.2386474609
316.8944092 518.3472900391
317.8848267 3133.552734375
317.9427795 1308.9559326172
318.0517883 2441.5651855469
318.129425 1242.4188232422
318.1682129 6942.6362304688
318.2053833 2300.5910644531
318.2398376 884.6742553711
318.5502625 1016.4642333984
318.8683472 8936.69140625
318.932373 10007.7666015625
319.141449 62976.0
319.2638855 1217.0080566406
319.8341675 1633.3078613281
319.8846741 3756.0129394531
320.1477051 1237.3599853516
320.8686829 1896.7117919922
322.8677063 3377.1020507813
323.887146 649.0653076172
326.9246216 663.2022705078
335.8774414 649.0986938477
335.9544067 640.2146606445
336.8837891 13172.970703125
337.1334229 4658.7822265625
337.1711426 1929.2556152344
337.8442078 2301.2565917969
337.8973999 1069.3502197266
349.1694031 639.2595214844
354.8977966 1324.8712158203
356.8798218 919.1309814453
362.8868408 526.5337524414
364.8265381 451.9827880859
374.8906555 928.3377685547
376.8622742 1216.8122558594
382.2547607 531.6173706055
382.8803406 1277.1854248047
386.8684692 500.841217041
404.8563232 1653.5511474609
406.8515625 1205.8647460938
424.8617554 576.993347168
511.2989502 515.1682739258
528.3260498 2178.9458007813
886.2477417 414.2322387695
END IONS
BEGIN IONS
TITLE=ADAR-1d-DSBU-2.554.554.3 File:"ADAR-1d-DSBU-2.raw", NativeID:"controllerType=0 controllerNumber=1 scan=554"
RTINSECONDS=223.8259293
PEPMASS=313.432830810547 159510.375
CHARGE=3+
101.0708084 791.5289306641
102.0552826 522.9697265625
102.0667419 305.5516357422
102.9707642 9413.6533203125
103.0752106 552.2498779297
106.0322113 1666.0235595703
107.0857239 413.6314086914
109.0759583 517.5175170898
109.10186 387.6530456543
110.0711823 1468.0648193359
111.1169815 523.1619873047
112.0873718 2555.6750488281
113.0711136 549.6166992188
114.1025085 434.1551513672
115.0867004 1379.0791015625
116.0166931 864.456237793
116.0706558 996.8943481445
116.0810471 416.8668518066
116.9862442 625.8826904297
120.9724197 732.6599121094
120.9813843 9143.4921875
123.1172409 478.4115600586
125.0965424 482.4956359863
129.0661316 570.0531005859
129.1027527 2824.880859375
129.1116486 475.9923400879
130.0623169 474.9853515625
130.0863037 3055.7243652344
130.0969543 1193.107421875
133.1011658 471.7910766602
134.9965668 1207.67578125
138.0664215 697.6898193359
140.0822754 827.2978515625
145.0177612 566.4324951172
147.1133423 3066.8459472656
149.023941 23104.8046875
150.0270081 2031.6602783203
152.0826111 547.2005004883
155.081543 1048.1492919922
157.1091614 893.2478637695
158.0933838 2444.0356445313
158.9277649 1477.7464599609
163.0287781 902.6483154297
171.0103455 576.1253051758
172.1077728 1342.0706787109
173.0124054 801.2698974609
175.1194305 10697.1181640625
176.1220093 1286.8746337891
176.9388275 2038.529296875
177.055191 938.789855957
178.9340057 1078.1977539063
180.0754089 597.0883789063
182.9031677 5539.3442382813
182.9564972 879.58984375
185.1046906 984.9248046875
186.9236755 2062.0087890625
187.0278778 666.9665527344
188.9186859 1554.9936523438
191.0231781 939.1001586914
191.0622101 686.1687011719
191.5459442 862.7883300781
192.0216827 2032.7229003906
197.1027069 633.9776611328
198.9418945 592.3248291016
200.0681915 703.3009033203
200.9144592 760.6234741211
203.0235443 626.5774536133
204.9338074 3571.150390625
206.5518646 1478.1094970703
206.9297333 7146.1547851563
207.0268555 7159.4741210938
207.527771 1914.7777099609
208.0255432 746.6954345703
209.8578796 845.4362792969
210.9514313 1421.6462402344
212.9464417 1993.1090087891
214.9185791 6981.408203125
215.0748444 1117.2154541016
216.950882 1291.6130371094
223.4294739 584.9048461914
224.0760956 718.0439453125
224.9406738 3152.4875488281
225.0423279 1564.4467773438
226.1207733 714.6174926758
227.8697205 3590.2937011719
228.0471191 1104.8284912109
228.5408173 511.2143859863
230.9571991 619.1334228516
232.1423035 948.5390625
232.928894 17132.515625
234.5795441 850.4080810547
234.9632111 757.1611328125
236.1531372 785.7028808594
236.9210205 812.6008300781
238.5455017 806.8790283203
238.9458008 1569.4852294922
241.0548401 937.9206542969
241.905777 1895.7253417969
243.0526428 660.2262573242
243.8661499 999.317565918
244.406601 538.588684082
245.1217041 672.9252929688
245.8803101 1096.1314697266
246.5407562 905.5517578125
247.5531616 1304.5002441406
247.6454926 965.9983520508
248.1483307 635.4833374023
249.0684204 1133.3707275391
250.9132996 1028.6782226563
250.9397583 4568.5297851563
252.5424194 813.6095581055
253.066803 940.0844726563
254.1617279 1306.9548339844
255.0508575 1157.0417480469
255.5460815 3288.2109375
255.9059753 3996.8764648438
256.5586243 1245.3283691406
257.0061035 1037.6713867188
257.0372925 764.854309082
257.2490234 3286.6867675781
258.2511292 947.543762207
258.941803 597.2166137695
259.0683289 985.3114013672
259.402771 840.411315918
261.5463867 1155.3157958984
261.8759155 9522.037109375
261.905304 1097.0107421875
262.1525879 6447.4619140625
262.882019 846.6872558594
263.1533813 641.8360595703
263.4156799 1176.2362060547
263.872345 1150.5854492188
264.8842468 811.9266967773
265.0766907 2402.1127929688
265.4086304 851.9068603516
266.742218 788.7231445313
266.9092712 884.9880371094
267.0582275 1003.4495849609
267.0956116 1031.2534179688
267.1285095 1436.3271484375
267.1638184 1175.6643066406
268.1680603 732.818359375
268.5644836 773.424621582
268.8625488 1253.8728027344
268.9256592 1022.7443847656
269.9006653 7032.9916992188
270.5502014 1448.7407226563
271.8610535 1998.7093505859
272.7487183 1884.2125244141
272.9262695 3725.8833007813
273.9183044 1444.5427246094
274.0618896 1364.9334716797
274.9115906 1256.6112060547
276.7470398 860.8662719727
276.8955383 1034.9660644531
278.75 4062.6096191406
278.8976746 791.8766479492
279.0831909 977.5936889648
279.4214783 1659.5936279297
279.8936768 1085.2991943359
280.9015198 1710.7529296875
282.7500305 3809.3828125
282.8940125 4988.9565429688
283.0857849 1735.5944824219
283.4187317 723.032409668
283.9155579 750.6022949219
284.890625 834.548034668
285.0447998 1097.7235107422
285.1020203 1435.1240234375
285.1391602 2108.4064941406
285.1749573 5094.7729492188
286.1368713 873.3228759766
286.178009 802.2798461914
286.8735657 1486.3089599609
288.0598145 6433.9819335938
288.5583496 1034.453125
288.755249 14265.06640625
289.0912781 4356.552734375
289.4237366 1276.4716796875
289.7562866 912.2950439453
289.8701172 7498.4584960938
290.9028931 836.7265625
290.9377136 7504.3642578125
292.7546997 760.8244018555
293.9165649 1290.6416015625
294.9043579 16795.1328125
294.9416199 644.3921508789
295.0296021 1700.4447021484
295.1217041 946.4426269531
295.1591797 1160.9487304688
295.1960144 6367.69140625
295.8834839 2700.8442382813
296.1257935 966.3731079102
296.1996765 1189.544921875
296.9058228 2710.5053710938
297.0646362 4666.2797851563
297.1715088 812.5622558594
297.5661621 857.69140625
297.9069824 2316.8566894531
298.7588196 5938.9155273438
298.8867188 912.5479736328
299.09198 2015.6208496094
302.0563354 1052.1964111328
302.9489746 1008.5338134766
303.0608215 2293.6643066406
303.184845 2150.2673339844
303.5647583 844.9906616211
308.9098206 1552.5517578125
310.8883362 2219.66015625
311.0617371 1906.0495605469
311.9305725 931.5399780273
312.8572388 2105.6125488281
312.9145203 35557.1015625
312.9840698 1906.3039550781
313.0337219 1441.4339599609
313.0967712 1641.2603759766
313.1729431 3004.0649414063
313.2061462 12964.84375
313.888092 6382.2387695313
314.1375732 1586.0736083984
314.2038574 5990.1420898438
322.5715637 757.2836914063
326.0687256 824.2982177734
326.921936 802.3270874023
330.5699463 1243.7016601563
330.8664246 1893.3000488281
330.9246521 8766.3525390625
331.0404663 1583.4113769531
331.2181702 2048.06640625
331.901001 10932.966796875
339.5739746 1111.2249755859
345.5738831 1045.8737792969
347.1873779 741.8824462891
348.9095154 690.5279541016
349.1735535 2127.6186523438
349.9139404 840.2814331055
354.5828247 723.2892456055
373.590271 748.5130615234
428.8388672 1144.8232421875
587.921936 641.6965332031
637.4041138 555.0334472656
808.0664063 633.9230957031
END IONS
BEGIN IONS
TITLE=ADAR-1d-DSBU-2.560.560.3 File:"ADAR-1d-DSBU-2.raw", NativeID:"controllerType=0 controllerNumber=1 scan=560"
RTINSECONDS=225.8322565
PEPMASS=386.852355957031 58669.7265625
CHARGE=3+
102.9644165 228.7050170898
102.9707489 2949.1440429688
105.0704041 25330.275390625
106.0324249 867.6868896484
107.0498581 257.5694580078
110.0718918 1954.2673339844
111.0443878 267.5508117676
111.0559311 355.1858520508
112.0869751 344.2979125977
119.0494843 445.0484008789
120.9814377 3538.4560546875
121.0652237 1618.9910888672
122.071434 370.1274719238
123.0551376 320.632598877
129.0544281 589.2180175781
129.1022339 980.6313476563
130.0865784 569.8156738281
134.0715332 253.7955780029
138.0669403 438.7365722656
140.0821838 347.862487793
140.9193573 531.4346313477
146.9806213 326.1256408691
147.0024414 468.8017578125
147.0652924 647.791809082
147.1133118 637.1442871094
149.0239868 789.7290039063
152.0814056 311.931640625
156.0763855 556.8500976563
158.9277649 1146.8878173828
159.0771942 375.8530578613
161.0823975 375.8838500977
162.9737396 717.4285888672
175.1188354 1262.169921875
176.3123016 326.7445983887
176.9387207 1705.2901611328
178.3204041 377.6392211914
178.9336853 797.6356811523
180.929245 604.4100341797
186.9234161 2336.1320800781
188.9193726 3198.4721679688
204.9343719 4309.4301757813
206.9297943 10441.0322265625
208.4216919 297.1253051758
208.9563599 390.4900512695
210.9224854 505.6041259766
210.9515228 999.5516967773
212.906601 387.4515991211
212.9470367 1385.3056640625
214.9184265 39205.1875
215.9211884 1465.1290283203
216.917038 352.1291809082
216.9516144 665.8732910156
218.9119873 699.6757202148
222.9437103 659.3424682617
224.9402924 3876.0632324219
225.0427399 514.4548339844
226.0430603 854.2147216797
228.9335938 1085.3861083984
230.8898163 527.6814575195
230.954071 740.6286621094
232.9289093 101447.5625
233.9320679 3661.5590820313
234.9276428 1612.8171386719
234.9586792 457.2663269043
236.9216614 1919.1004638672
238.9470673 1121.3485107422
246.9446716 1807.1077880859
248.9004822 985.6408081055
250.9395142 23614.107421875
251.9425049 940.9937133789
254.9289551 482.2545776367
256.8955688 1351.3294677734
256.9421082 1172.0739746094
256.9684753 449.5599975586
258.8917847 1438.0697021484
259.8709412 454.2716369629
260.8905334 490.05078125
262.1491394 456.7770080566
263.5744629 541.0551147461
264.9565125 400.3688049316
265.901947 567.8626098633
272.1719055 443.6136169434
274.9068604 359.323425293
274.948822 1519.0590820313
275.8868408 493.8989868164
276.867981 439.9614868164
276.9954834 966.1597290039
277.8838501 1835.6339111328
278.5794067 930.0039672852
279.9154053 404.7008972168
283.7426453 409.0022888184
285.868042 805.3470458984
286.0740356 1542.9594726563
286.4092102 435.2538146973
286.7405396 605.973449707
287.8592834 441.6295471191
288.884491 395.3971862793
292.8771362 1035.1665039063
292.9318542 853.2416381836
292.9852295 610.5434570313
293.1440125 491.6932983398
293.9013672 516.706237793
294.903717 1162.9816894531
295.8944702 1133.6385498047
298.7481995 494.5304870605
299.0618896 379.7964782715
302.8961182 382.3525695801
304.869812 446.6934509277
305.8737488 702.1449584961
310.8890991 1497.4534912109
312.8649902 736.8338623047
312.9143372 3199.8837890625
313.8660278 2568.9252929688
314.5711365 1320.8961181641
315.8584595 537.9771728516
318.8761902 2208.69921875
320.1195984 498.6301269531
320.8319092 565.1585693359
320.903595 2556.8454589844
322.8757629 406.9832763672
323.8922119 557.8208618164
324.8829956 1465.0291748047
326.9201355 1290.669921875
327.8747253 549.2691040039
330.8781433 587.3894042969
330.9255371 806.2698974609
331.8771973 785.4701538086
336.8873596 4078.7280273438
338.9132385 1321.8758544922
339.8870239 449.1932373047
340.8140259 788.9193115234
340.8509827 913.4085083008
340.8849182 461.5849609375
341.8592834 1381.0394287109
342.1318359 437.0849914551
342.8357544 698.7443847656
342.8920898 2197.4948730469
344.3666382 635.2890014648
344.8786011 1800.0987548828
345.8507385 675.8477172852
346.7159424 464.3652954102
348.8915405 672.0325317383
349.8544006 1766.9421386719
350.0584717 591.0899658203
350.856781 1208.0056152344
350.9019775 1737.6528320313
353.3543701 523.4709472656
354.8687134 507.853515625
355.0702515 528.0631713867
355.8760986 450.1796264648
356.8786011 565.2611694336
357.8511963 520.5388793945
357.8995056 1416.3870849609
358.6670837 494.6723022461
358.8582764 1240.0338134766
358.9021301 958.2905883789
359.8477173 1535.2147216797
360.8387756 1233.0844726563
361.869751 1011.5214233398
362.8901062 2390.8227539063
365.62677 542.1488647461
366.8786621 484.4475708008
367.3517761 546.0354614258
367.8384399 9368.68359375
368.3363037 544.0030517578
368.8478699 5130.408203125
368.9184265 2298.0551757813
369.0922546 606.7338256836
369.1821594 797.6851806641
369.837677 1310.7281494141
370.8700867 474.5301818848
372.3562927 589.3485107422
372.6188965 658.4173583984
372.8850098 923.2045288086
373.8563843 693.2958374023
376.8049622 911.6800537109
376.8642578 1241.5623779297
377.8620911 1850.8206787109
378.6190186 659.14453125
378.8591614 1090.6862792969
382.8753357 1240.4416503906
385.850769 8456.2060546875
386.1559448 692.9580688477
386.2090759 1784.8408203125
386.8599854 4095.4245605469
386.9050598 570.4302978516
386.9260559 807.6460571289
387.0397339 571.3739624023
387.0953979 576.8489379883
387.190918 3754.4333496094
387.236145 728.5661010742
387.6257324 838.0653076172
387.6808167 609.5598144531
387.8545227 1172.9775390625
388.875885 557.0480957031
390.8706665 746.487487793
403.8420715 645.6195678711
403.9028931 507.641998291
404.8816528 3835.9711914063
405.8152771 947.8142700195
405.9034119 657.126953125
406.8518372 1342.8015136719
423.9143677 691.9001464844
512.8424072 1811.3741455078
541.7924805 433.3533630371
843.6953125 455.5576171875
END IONS
BEGIN IONS
TITLE=ADAR-1d-DSBU-2.563.563.3 File:"ADAR-1d-DSBU-2.raw", NativeID:"controllerType=0 controllerNumber=1 scan=563"
RTINSECONDS=226.9245984
PEPMASS=340.847045898438 104885.7890625
CHARGE=3+
101.0708923 505.0238647461
101.1609726 324.1039428711
102.0555038 3541.3864746094
102.9708786 8068.9848632813
106.0328369 3473.0178222656
106.7178345 340.6155700684
110.0637512 974.4047851563
110.0718765 13707.6376953125
111.0554581 637.4810180664
111.0751801 683.6088867188
112.0868225 1793.7076416016
113.0707397 665.6411743164
115.0873947 4909.21875
120.8712692 437.0014953613
120.9813156 7515.2553710938
123.1173553 444.7239379883
128.0704041 470.2342224121
129.065979 962.2069702148
129.102356 2089.5026855469
129.1125488 516.5994262695
130.0498657 1111.9809570313
130.0604401 507.6478881836
130.0864563 1837.1628417969
130.0967712 533.067565918
131.1299591 542.684387207
133.0428162 993.3284301758
133.4849548 440.2777099609
134.0703888 475.0580444336
134.9969177 624.0951538086
136.0868378 438.570098877
138.0663757 766.8284912109
140.0166321 568.8834838867
140.9200592 1031.4639892578
143.0010986 558.2430419922
143.0817871 1626.201171875
147.0016785 1458.1177978516
147.113266 1426.9860839844
149.0234375 2279.2185058594
149.0969086 3276.0310058594
152.0825348 747.2286987305
155.0810394 1198.9213867188
155.0932007 1820.3723144531
156.0775452 854.3548583984
157.109436 649.0953369141
157.133728 1371.0555419922
158.0927429 1336.3162841797
158.9281616 2916.55078125
160.9235535 683.9765625
161.0835266 731.90234375
163.0274658 853.0483398438
164.081665 718.3308105469
166.0612488 974.6331787109
175.1193237 4874.4184570313
176.939209 4466.7001953125
177.1274719 538.25390625
178.0543671 4040.3869628906
178.3033142 933.806640625
178.9342651 1653.6065673828
180.0777588 832.5682983398
180.9308319 1082.4089355469
181.1088104 1739.9572753906
182.9025574 971.9306640625
186.9234619 6821.4243164063
188.9188232 5866.5083007813
190.5404358 606.1834716797
192.0768585 1258.7277832031
192.9107208 1499.1020507813
192.9407959 837.172668457
194.0484009 2235.2478027344
196.944397 539.8029785156
198.9415283 756.3569335938
200.5950012 1149.2805175781
204.9143982 738.6247558594
204.9341125 12836.4501953125
206.9297333 18121.712890625
208.930069 843.1190795898
208.9536591 1145.5233154297
209.103653 2265.8039550781
210.923172 4279.7065429688
210.9476624 2959.5693359375
212.9037781 966.5466308594
212.9468384 2789.5305175781
214.9185638 40627.609375
215.9212952 1306.5895996094
216.103302 733.3609619141
216.950592 1470.5246582031
218.9104309 945.1160888672
220.905777 1723.7202148438
222.9027557 614.3931884766
222.9437408 2490.6027832031
224.9407806 6884.3642578125
225.0910492 876.9828491211
227.1022949 711.3799438477
228.9329376 1322.9014892578
229.0098114 10454.4580078125
230.9572449 1637.4810791016
232.9290161 94582.4453125
233.9327393 2984.2431640625
236.9216156 1868.9703369141
237.9100342 781.6228637695
238.9460907 1812.0756835938
239.9090118 636.2307739258
244.1104431 1162.6558837891
246.9435577 1572.2935791016
248.9030304 1109.2302246094
249.1641388 839.8427124023
249.9263306 2145.2958984375
250.874588 1224.2083740234
250.9398041 22713.517578125
253.8871155 1347.1358642578
258.0509338 724.702331543
258.8922424 1610.5635986328
259.8893433 1049.9958496094
262.1522827 10681.5849609375
263.1550293 1025.9886474609
264.8528137 1959.1364746094
264.9037781 787.1551513672
266.3850708 881.3926391602
267.9073181 3574.3344726563
268.8336182 640.6561889648
268.8625488 8471.91796875
269.9014587 2480.2995605469
272.1723328 839.4360351563
273.1413879 793.1135864258
274.9052734 841.2178955078
275.869751 739.041015625
276.8648071 1343.5200195313
276.9030457 711.5916137695
279.5934448 5552.6220703125
280.0919189 860.8551635742
280.5921631 769.1417236328
282.9095459 1091.1481933594
283.9049377 1202.6595458984
285.0699463 930.6036987305
285.3978882 1234.8338623047
286.3858337 700.7749023438
286.8413391 814.2145385742
286.8743591 8671.384765625
287.8735962 749.5419921875
288.5983276 9629.6123046875
289.1000366 2210.4245605469
291.1740723 1602.2525634766
291.4012756 3754.6567382813
292.072876 1031.3704833984
292.8935852 853.6989746094
293.482666 6863.3837890625
293.8190613 4253.1025390625
294.1504517 2127.1533203125
294.9030457 8628.849609375
295.0231323 949.7565917969
295.1591492 1379.7711181641
295.1958313 7359.1328125
295.901123 3130.890625
296.8849792 1130.3017578125
296.9067688 867.1016235352
297.4038696 1679.0858154297
298.9282837 796.8187255859
300.9197083 2547.9345703125
301.1332092 968.4940795898
302.8932495 8445.8701171875
303.8949585 1257.2192382813
304.8867798 1120.3282470703
305.1055298 1011.4190063477
305.8779907 1248.4230957031
310.8851013 1359.6196289063
312.8518982 10085.521484375
312.9142151 18417.970703125
313.1697083 1323.0200195313
313.20578 19841.103515625
313.8910522 2153.9978027344
314.8608704 1897.4652099609
314.8996277 2060.9052734375
316.8888245 1721.1047363281
316.9367676 956.3302001953
317.1641541 1150.4028320313
317.8804932 1358.5322265625
318.8755798 2573.5395507813
318.9301147 1460.8393554688
320.9039917 24999.5234375
321.8753662 1492.8740234375
321.9045715 1140.8615722656
322.8965759 6034.1240234375
323.117981 9061.7265625
323.1534119 1270.6707763672
323.2256775 943.8054199219
323.8404236 2303.1970214844
323.8849792 1758.2922363281
324.9889526 9719.0908203125
325.9873352 1105.2821044922
330.8619995 8076.4248046875
330.927063 3637.2355957031
331.0810852 1036.1745605469
331.2168579 2965.6220703125
331.9021606 7980.4545898438
335.8697205 976.6182861328
336.8867493 5319.0424804688
338.9151611 17895.607421875
339.8947144 8818.822265625
340.214325 1985.5823974609
340.8397522 1203.7498779297
340.881958 5280.7104492188
340.934082 2074.4997558594
341.0203247 9945.6611328125
341.0596008 1751.1024169922
341.1251526 4157.3779296875
341.1912537 3560.1430664063
341.2366943 1094.2283935547
341.891449 2309.4533691406
342.0205994 1808.6334228516
342.9988708 7582.2299804688
356.8780823 863.0947265625
357.9040527 4603.5048828125
358.8562317 2779.7233886719
359.029541 63265.84375
360.02948 9562.9521484375
371.19104 6937.9741210938
371.6914978 3359.0847167969
373.1808472 1074.3996582031
391.1937866 1383.8505859375
406.8501282 1674.3051757813
422.8268127 798.9174194336
436.8650513 854.8103027344
439.7191772 4698.6127929688
440.2240906 2359.9599609375
444.856842 797.8778076172
448.8366394 1004.2296142578
467.8071289 855.6732177734
475.2349854 777.0171508789
483.7947693 1023.2244262695
495.1768188 1044.0266113281
581.3452148 1490.0472412109
741.3769531 2497.0666503906
742.3776245 997.3672485352
846.8757324 671.6579589844
945.6554565 679.7183227539
END IONS
BEGIN IONS
TITLE=ADAR-1d-DSBU-2.587.587.3 File:"ADAR-1d-DSBU-2.raw", NativeID:"controllerType=0 controllerNumber=1 scan=587"
RTINSECONDS=235.7108897
PEPMASS=470.8056640625 23950.005859375
CHARGE=3+
102.9703445 1171.4993896484
110.0708771 197.8133239746
111.0557022 243.7966766357
112.3264236 223.6047821045
120.9808578 1590.9796142578
127.0866776 813.3350219727
129.1022034 985.5715332031
130.086319 1007.0502319336
131.0815125 331.4933776855
136.061554 425.0374145508
136.723526 287.2575683594
140.9194031 422.7286987305
141.6110535 259.6195068359
143.0022583 356.0123596191
146.9932556 374.2761535645
147.1130524 1427.6378173828
155.0818787 630.8889160156
158.9289703 2000.1623535156
159.0075989 456.8924865723
175.1186066 456.2526855469
176.9392395 2755.908203125
178.9350739 512.0463256836
180.9306335 359.6172790527
185.012146 1563.4291992188
185.0926056 583.6458129883
186.9233704 3332.6298828125
188.9191284 3073.3325195313
203.1031952 399.6338806152
204.9341125 6246.8544921875
206.9296265 11241.59765625
208.926178 358.2724914551
210.9219513 694.3819580078
210.9512329 460.7155151367
212.9465485 432.0902709961
213.0864258 536.0688476563
214.918457 29918.3203125
215.9208374 1045.9418945313
216.920929 477.8511962891
216.9509735 1165.14453125
218.9110718 1616.0333251953
222.9442596 1017.0297241211
224.9404907 4312.5571289063
226.1190643 558.1117553711
227.1031494 477.1160583496
228.9337006 870.7306518555
232.9289551 77200.1953125
233.932785 2965.9802246094
234.9283905 1426.6271972656
234.9605408 389.0970458984
236.9225769 3359.4809570313
236.9481354 534.1850585938
238.9470215 636.1750488281
240.9167023 507.1483459473
242.9595337 374.4381103516
244.1122284 365.7705383301
244.9664459 385.0171203613
245.0475769 935.3670654297
246.943634 1959.6617431641
248.9027557 623.7831420898
250.9395905 18772.134765625
251.9428558 789.0210571289
252.9391174 356.2700805664
254.9313507 806.5030517578
256.8955994 1096.2238769531
258.8926392 667.5709228516
260.1246338 507.4381103516
260.8905029 708.8226928711
260.9720459 882.4813232422
262.1440735 400.8030395508
263.0605164 597.8516845703
270.8793945 421.5451965332
274.9056396 728.6397094727
274.9779968 512.7024536133
288.8863525 4587.3525390625
288.9653625 1016.0923461914
289.8923645 429.8983154297
289.9881287 471.9830932617
292.8782043 1069.0916748047
302.894165 1154.8563232422
305.8646851 533.1893920898
306.8962708 1864.5223388672
308.9082031 350.5631713867
310.888031 1713.3653564453
310.9239197 568.7836914063
312.8168335 364.3270263672
312.8526611 1865.1776123047
315.8672485 607.7855224609
316.8808289 4240.4926757813
318.8773499 11642.708984375
320.9052124 3877.6364746094
322.8703308 1166.6899414063
326.8573303 580.0183105469
326.9215698 840.6680908203
328.8969116 630.245300293
330.8630066 1786.3000488281
331.0829468 369.5635986328
331.8479309 1178.3265380859
333.8804932 3581.9582519531
334.8877869 3979.2678222656
336.5836487 451.4328918457
336.8879395 15675.38671875
338.9165039 2579.7756347656
340.8799133 1733.4178466797
341.0195313 519.9181518555
341.0608521 745.4423828125
341.1125488 401.5469665527
342.1174927 531.9896240234
342.5816956 588.9063110352
344.8764038 7821.0766601563
348.8709717 963.1271972656
349.8564148 3060.5703125
350.0562134 1340.1623535156
350.9002075 534.6166381836
351.0762634 1402.0616455078
352.8591309 644.4935913086
352.9281921 818.0639648438
353.849884 521.8720703125
354.898407 2903.4331054688
355.8131104 568.7167358398
355.872406 1153.0037841797
357.8085327 499.9035339355
359.0683899 2057.8935546875
360.8768921 723.1225585938
362.8870544 13542.048828125
363.7897034 523.8880615234
363.8586121 2266.1166992188
364.1340637 678.8850708008
366.879303 1080.7390136719
367.867218 720.0341186523
373.6453857 845.6848754883
374.6503601 2262.80859375
376.858551 2708.1940917969
378.8564453 2386.2998046875
380.1045532 595.4282836914
380.6054688 1165.0184326172
380.8540039 1246.2532958984
380.9047546 2695.84765625
381.8760376 576.5286254883
382.8849182 702.2592163086
386.5561218 864.4805297852
387.6548462 688.1354980469
388.6495056 599.9610595703
388.8824463 1806.0670166016
389.820343 1437.3800048828
389.8752441 656.2421875
390.0084229 620.1658325195
390.8735046 1169.6564941406
392.3632813 496.6236572266
392.8497009 667.919128418
395.5614319 15459.5
395.6121521 684.1358032227
395.6577454 660.0993041992
396.0626831 6419.2944335938
396.5606995 1825.0634765625
396.6643982 1341.9901123047
397.162323 870.4964599609
398.8199768 9871.1279296875
398.8654785 671.9147949219
399.8231506 787.8591918945
404.5678101 4834.8666992188
404.8564148 5229.7216796875
405.0679932 1327.6563720703
405.8538818 521.2649536133
406.8536987 7732.3134765625
407.8290405 1150.0062255859
408.5859985 806.1722412109
408.6728516 592.1055297852
408.8778687 667.6350097656
409.1193237 1099.1623535156
409.6723022 818.0103149414
412.8654175 691.8023071289
413.8479004 467.3125
415.1185608 1056.1633300781
415.6190186 664.1889038086
416.8241577 2933.6337890625
416.8830566 711.0941772461
418.8427734 1617.9498291016
419.178009 2705.9836425781
419.5684814 649.4713745117
419.8292542 781.2909545898
420.83078 720.3519287109
422.833374 5152.7094726563
423.8344116 655.1256103516
424.125885 1547.3299560547
424.624939 1056.1878662109
424.8055115 1119.7607421875
424.8670349 2443.5065917969
425.0729675 640.1614379883
425.1320801 3213.7849121094
426.8245544 765.7122192383
428.820343 991.0108642578
429.8345947 689.5191650391
430.8186951 775.1826171875
432.8535461 8033.822265625
433.1323547 1107.1160888672
433.6330566 879.8733520508
434.8533325 592.0907592773
435.8097839 771.4500732422
437.8303223 3089.1860351563
438.8258362 685.166809082
440.8452148 1454.396484375
441.8218384 2361.8515625
442.8095398 12930.3115234375
443.1403198 3763.9221191406
443.3308105 646.69921875
443.8105774 1593.3828125
443.8594971 1007.5451049805
445.8278503 698.7641601563
447.8171387 661.5072021484
448.1380615 1243.3835449219
448.835083 14042.189453125
449.8405762 1260.3126220703
450.8324585 1188.5092773438
451.8213501 2054.3181152344
452.8216858 1101.6606445313
456.8251953 1190.6138916016
458.8631897 705.2551879883
460.8197937 6477.8452148438
461.8061829 4976.6069335938
464.8269653 1138.4250488281
466.8417664 1280.9869384766
469.8125916 1119.0744628906
470.0966797 958.1307983398
470.8605652 1673.396484375
471.1377869 7845.7309570313
471.2036743 607.4336547852
471.6799011 1293.8659667969
471.8014526 1327.2685546875
474.8354187 7616.8564453125
475.8315125 1350.9456787109
478.8310852 1148.5545654297
479.8141479 1063.4776611328
486.8377991 991.7116088867
488.8544617 830.6119384766
492.8456726 2211.6413574219
493.8253479 817.3466796875
512.8411255 1117.4080810547
552.7954102 580.6010742188
578.2281494 1807.4211425781
578.7952881 1322.8599853516
586.8063354 551.6690063477
595.723877 483.9888000488
596.2380371 691.157409668
616.7930298 565.16015625
652.774353 746.8595581055
664.723877 931.0177001953
675.7294312 453.3035888672
679.2681274 625.8781738281
682.7557983 845.4351806641
698.7406006 1153.6545410156
716.7563477 648.9992675781
718.7202148 735.2631835938
726.718689 666.0671386719
744.7199707 1049.8016357422
END IONS
BEGIN IONS
TITLE=ADAR-1d-DSBU-2.589.589.3 File:"ADAR-1d-DSBU-2.raw", NativeID:"controllerType=0 controllerNumber=1 scan=589"
RTINSECONDS=236.3827594
PEPMASS=458.856079101563 193765.828125
CHARGE=3+
100.2074585 210.6655273438
102.9705276 1234.9530029297
104.6460114 289.9215087891
111.1172333 281.7026977539
118.0864944 354.7895812988
120.9744263 217.3899383545
120.9810791 1938.5163574219
130.0870819 421.0148010254
138.7302856 347.7276306152
140.9201508 895.8369140625
147.0022125 665.604309082
147.1137543 491.3658752441
147.1407928 416.0328369141
158.9282837 2213.3967285156
159.0079803 473.8240356445
167.0566254 450.7852478027
175.1194153 681.0236816406
176.9393311 2935.7053222656
178.9339294 623.4396972656
180.9312286 589.1937866211
182.9029541 537.9204101563
185.0929718 461.7355651855
186.923645 3866.3369140625
188.6458435 386.9992370605
188.9190216 3663.1306152344
189.9839935 449.0076293945
194.9494171 472.1351928711
198.9405823 444.2210693359
204.9341431 6159.0458984375
206.9295197 12693.4130859375
208.9566498 542.2389526367
210.9225769 735.341796875
210.9517822 766.9456787109
212.9056244 631.8355712891
212.9443665 667.4127197266
214.9183655 64032.48828125
215.9223633 2416.7724609375
216.9175873 498.3997192383
216.950592 2175.7785644531
218.90979 1916.6362304688
221.0868683 497.8356628418
222.9443665 1222.1199951172
224.9403687 4643.1606445313
225.043045 764.5067138672
228.9344177 1116.8253173828
232.9289093 151332.125
233.9323425 5125.0922851563
234.9292297 1911.2781982422
234.9604187 894.0084838867
235.0094452 1249.7359619141
236.9221649 4311.6928710938
238.8855591 481.8179626465
238.9481659 1270.1212158203
239.0958252 610.9393920898
242.9623871 624.6458129883
246.9441223 1884.5673828125
248.9015808 637.1028442383
250.9394989 35022.20703125
251.9427948 1070.5441894531
253.0186462 840.5424804688
254.9307251 726.7123413086
256.895874 2208.9829101563
258.8931274 935.0830688477
260.891449 1562.9682617188
260.9339905 420.5408935547
260.97052 931.1484985352
262.151886 872.1342773438
265.0568237 436.5648193359
270.8800354 517.6812744141
270.9775391 419.5857849121
272.9071045 422.1171264648
274.9059143 1623.1899414063
274.9766235 501.5265808105
278.9023743 489.8204345703
284.9338684 1001.405456543
285.8592224 798.5278320313
287.8546448 700.0723876953
288.8857117 698.7705688477
288.9659424 1016.9161376953
290.9190979 533.0040283203
292.8786316 1537.2553710938
294.905426 546.4947509766
299.0620422 575.7113037109
301.1329956 819.4224243164
301.9417725 1197.9808349609
302.8946228 4877.27734375
302.9392395 4574.3818359375
303.8693848 1005.0588989258
304.8613281 633.335144043
304.9276733 778.9149169922
305.8651428 552.3120727539
308.9126587 861.401184082
309.1259155 790.8240966797
310.8850403 2267.7297363281
310.922699 710.9180297852
312.8609924 763.3579101563
312.9181519 638.7263793945
312.9621277 530.2891235352
316.8816833 454.1105041504
318.8776855 10982.849609375
319.1439209 1434.8312988281
320.9042664 19435.298828125
320.9461365 723.4602661133
321.8617249 1279.6362304688
321.9051819 847.6467285156
322.8708191 1670.6656494141
325.1676025 1300.6363525391
326.9216614 1854.9002685547
328.8566589 2362.8032226563
328.8998413 4477.4409179688
329.8529053 3197.8337402344
329.8972168 872.5912475586
330.8572083 837.779296875
330.9759827 954.2008056641
331.8465576 4632.8193359375
332.8539124 745.073425293
332.8941956 484.9526062012
334.913208 1878.2272949219
336.8878479 14628.1357421875
337.8942261 684.649597168
338.9146729 13994.16796875
339.8742065 900.2282714844
339.9187012 1019.7640380859
340.8807373 1763.4393310547
341.8720398 735.5369262695
342.3761292 605.7846069336
342.7173767 592.0468139648
343.0489807 560.8870239258
344.8766479 47678.125
345.8823547 2683.7475585938
346.8688965 797.3832397461
346.9096375 10623.421875
347.6795044 565.2105102539
347.8625183 5928.1459960938
347.9106445 1387.9906005859
348.8691406 992.0808105469
349.8568115 10013.6396484375
351.1475525 1776.8498535156
351.8582153 657.0729980469
352.130249 833.9875488281
352.9232788 648.8992919922
353.0305481 730.587890625
354.8994751 2009.2902832031
356.0212402 627.8792114258
358.3478699 535.0860595703
358.8919678 695.7415161133
362.028656 581.4777832031
362.887146 73651.21875
363.8894653 3409.6098632813
364.8764954 723.6173095703
364.9245911 2296.791015625
365.8720703 1301.9233398438
366.8821716 703.5805664063
367.8669128 2521.5693359375
369.1569214 16824.712890625
370.1558228 628.2349853516
373.3586121 684.4942016602
376.5903931 686.1783447266
376.8632813 1968.0483398438
378.858551 1671.5595703125
380.8513489 1686.8082275391
380.8989563 15275.7314453125
381.9012756 796.6329956055
382.8825073 1170.494140625
386.8404846 898.1740722656
387.8225708 3966.4978027344
388.8809204 1274.6043701172
389.8194885 795.3480224609
390.3279724 700.2692260742
390.8802185 2505.9140625
394.8395996 619.4459228516
396.8253479 775.4338989258
398.8612061 1281.2438964844
400.8383484 683.7200927734
403.7818909 2018.4250488281
404.8630066 6884.9624023438
405.8377991 1559.8167724609
406.8523865 7548.0717773438
407.8503418 563.7396240234
408.8457642 645.1176757813
408.881012 796.4993286133
410.846344 841.4075927734
411.8327637 2835.365234375
412.8256226 557.0688476563
412.8701782 1468.4747314453
413.0480652 2282.8833007813
416.8189087 700.4847412109
416.8782043 1220.1967773438
417.3430786 595.6243286133
417.8431702 890.1918334961
418.8427734 2911.5573730469
421.7967834 874.4563598633
422.8331604 5829.9077148438
424.8604431 1841.9744873047
425.8266602 701.596862793
426.8314514 1270.1649169922
428.8170471 726.4491577148
429.1091919 701.1322021484
429.8412476 1236.1188964844
430.3302917 763.8646240234
430.8304749 2535.9265136719
430.89505 1580.9846191406
431.7752686 4178.7509765625
432.8564758 6148.0693359375
433.8635559 700.4266357422
435.8071289 1210.8569335938
436.853302 1298.7606201172
437.8331299 2854.1457519531
438.8663635 1559.4984130859
439.8378601 811.3560180664
440.8513794 2573.0900878906
441.823822 1436.2515869141
444.8274231 978.0369873047
445.8237915 2068.9597167969
448.8381348 13413.9443359375
448.9050598 652.1766967773
449.8398743 733.0120849609
450.8254395 776.2484130859
452.8294678 1294.9462890625
454.837677 1246.4661865234
456.8293457 1407.2360839844
458.2276001 2303.1462402344
458.8628235 6858.8100585938
459.2162781 1456.7321777344
459.8016968 2222.4895019531
461.8017578 2046.1890869141
466.8484802 1778.9844970703
467.8273315 1412.9172363281
470.8531189 715.0498657227
474.8356323 7605.1147460938
476.8731689 1690.1945800781
477.8052368 911.8255615234
486.8396301 1312.8005371094
492.8434753 1943.9985351563
512.8373413 1163.9887695313
548.8065796 830.5478515625
574.7947998 970.5777587891
590.7952881 587.8151855469
602.750061 665.3933105469
648.7792358 1547.5843505859
656.7694702 625.5408935547
END IONS
BEGIN IONS
TITLE=ADAR-1d-DSBU-2.608.608.3 File:"ADAR-1d-DSBU-2.raw", NativeID:"controllerType=0 controllerNumber=1 scan=608"
RTINSECONDS=243.4214758
PEPMASS=518.803771972656 79177.53125
CHARGE=3+
102.9708862 506.318572998
112.3020859 212.6806793213
120.9808655 648.6951904297
140.9200439 393.4888000488
146.9890137 573.0832519531
147.0111542 389.2155761719
149.0453644 5221.1357421875
150.044754 301.4594421387
158.9282074 1052.3439941406
159.0082703 1535.3288574219
167.0559387 5112.8774414063
175.1184387 386.3789978027
176.9388885 1438.8049316406
178.3173828 995.5758056641
186.9233856 2630.93359375
188.9205933 1101.6262207031
204.9342651 4192.6889648438
206.9296417 4606.6606445313
214.9184113 30609.83203125
215.9214172 1049.1877441406
216.9234772 329.3373413086
216.9511566 1002.8725585938
218.9110107 1306.4113769531
221.084198 1251.1082763672
222.9434509 681.1034545898
223.065155 1552.2974853516
224.9405365 2090.6281738281
225.0423431 523.7503051758
228.9345703 1033.505859375
232.9289551 69771.3984375
233.9326324 2496.4562988281
234.1074677 333.4717407227
234.9288635 1430.0963134766
234.9592896 352.3452148438
236.9225159 2900.1162109375
239.0961609 1738.0047607422
242.9604797 3224.5048828125
244.9924011 453.6837158203
246.9193573 306.7490844727
246.9445953 1998.7987060547
250.939621 17614.39453125
251.9419708 795.7173461914
254.9325562 779.6498413086
256.8954163 833.765625
256.9685974 363.0391845703
260.8917236 336.7085266113
260.927002 320.8832397461
260.9392395 533.8572998047
260.9716492 7518.3374023438
264.9572449 606.9403686523
272.9890442 985.5523071289
274.9049072 399.795715332
274.9781799 992.2200927734
278.9820862 919.3170776367
281.0522461 7025.3549804688
282.0533752 1094.4602050781
282.903656 390.6678161621
283.0293579 350.6817932129
284.9367371 554.9939575195
286.9335327 469.6491394043
288.9317627 408.2388916016
288.9663086 8474.7646484375
289.0001526 626.3901977539
291.0008545 425.8387145996
292.8783875 944.3482666016
294.9836426 322.2187194824
299.0627136 27913.396484375
299.9812622 445.4970397949
300.0633545 5676.9028320313
301.0041199 397.2758178711
302.8944092 1367.0880126953
304.9264221 375.2135620117
306.9775085 1379.5604248047
310.8865967 783.5523681641
316.8830872 733.608581543
318.8769836 9308.3486328125
319.8778687 385.3688354492
319.942627 380.7684631348
320.8685913 480.168548584
320.9050598 6780.2875976563
321.908905 566.806640625
322.8710022 534.3541870117
326.8588257 482.5342102051
326.9202271 502.4025268555
328.8545532 431.4463806152
331.846344 579.5119018555
334.9076538 1005.2667236328
336.888031 12463.3779296875
338.9158936 5260.4799804688
339.9190979 439.5996398926
340.8804932 747.6391601563
341.020752 737.7844238281
344.8766785 13056.4970703125
344.9768982 4234.5102539063
345.8821106 861.9827270508
345.9771423 1276.6059570313
346.9150391 536.7962036133
348.8690796 967.2976074219
349.858429 1729.8260498047
350.898468 654.1424560547
352.9230652 516.2969360352
354.8980713 2764.2514648438
358.8902588 1075.5905761719
359.0296631 4406.7875976563
360.030304 957.0737304688
360.8816833 1063.4552001953
362.887146 21303.751953125
363.888092 1268.361328125
364.8820801 1467.1896972656
364.9301453 460.4701538086
366.880127 1412.1042480469
367.869873 764.137878418
372.9151001 977.5888061523
376.5869751 1089.0987548828
376.8573608 1809.5733642578
376.9064941 580.1286010742
377.0907898 412.2803955078
378.862854 695.4295043945
380.8531799 624.8035888672
380.8995667 4870.9541015625
382.8450623 665.5933837891
382.8923035 472.5972290039
384.5958557 487.517578125
385.0901794 551.8050537109
388.8140869 983.2574462891
388.8783569 10874.0771484375
389.8201294 1877.6333007813
389.8798523 2138.6130371094
390.874176 1861.5562744141
390.9292908 2381.0285644531
392.8669128 416.4565734863
398.8771973 579.9097290039
399.6045837 561.3944091797
400.8285217 603.5654296875
400.8902588 888.7961425781
401.0314331 360.4963989258
403.3408813 439.2950439453
404.8566284 10786.283203125
404.9534912 653.7456054688
405.3497314 439.083190918
405.5800171 494.8749694824
405.8092041 712.0618896484
405.8637695 637.8228149414
406.8564148 4901.0473632813
406.9733887 707.1467895508
407.8231201 1006.4470214844
408.8510742 1226.2990722656
409.6622314 451.8758544922
412.0058899 428.1507873535
412.8590088 384.2612304688
414.8345337 403.027557373
415.0385742 9091.7265625
416.0419617 2283.9047851563
416.8753662 3923.3708496094
417.8815308 676.0690307617
418.843689 4971.0971679688
420.5711365 751.0952758789
421.8468628 456.1633605957
422.8337708 4297.8413085938
424.8650818 1887.5341796875
426.5409851 493.0449829102
426.8350525 732.8304443359
428.018219 959.3704833984
430.8235168 679.674621582
432.8522034 15590.0341796875
433.0458984 946.5643310547
433.8002625 2042.3331298828
434.8618774 1537.9212646484
435.8051147 1065.7464599609
436.598053 977.4368896484
436.8536682 2021.6706542969
437.1028137 442.5982666016
437.8312378 518.0141601563
438.8688965 1562.9167480469
439.8317871 576.1827392578
440.8502502 2043.4206542969
442.8429565 809.3037719727
444.8580017 1813.1325683594
444.9840698 945.9779663086
445.8241577 2520.8571777344
446.0290222 887.9920043945
446.8348694 708.4663085938
447.8191528 411.5101318359
448.8356628 21476.1015625
449.841095 1696.9621582031
450.8242798 1868.5368652344
451.3106995 599.9771118164
451.8292236 713.1373901367
452.8240967 1813.232421875
453.8229675 763.8608398438
456.3960266 507.6090698242
456.8200378 1403.9739990234
457.8326111 518.0625610352
458.8662109 1764.4899902344
458.9716187 507.4361877441
460.8099976 548.8510131836
461.8024597 4948.9208984375
462.8636475 1061.1905517578
463.7999268 980.8988037109
464.8435364 503.4562683105
466.851532 2740.4404296875
468.8702698 495.3424072266
470.8459167 1167.2404785156
472.817627 1814.8637695313
473.0610352 675.2145996094
474.0203552 1098.0357666016
474.8349609 25949.505859375
475.841156 2814.1555175781
476.8234558 1977.1188964844
477.8131409 978.6018676758
478.822937 2021.2537841797
479.8276978 597.9813842773
480.8139038 707.1658325195
481.8330078 721.0842285156
488.8536987 1880.4838867188
490.8277283 3289.3020019531
491.8180542 1174.5183105469
492.8468628 5762.669921875
493.8511963 838.5209350586
496.8422546 791.5501098633
500.7537231 530.3032836914
500.8486938 1847.8400878906
502.8760681 1468.8209228516
504.8020325 681.1099243164
508.8321838 1128.5522460938
512.8383789 938.3694458008
518.7771606 1110.3029785156
518.8554077 871.6728515625
518.9370728 647.9216918945
519.4433594 822.8446655273
519.7855225 1390.8328857422
535.7686768 655.332824707
536.8070679 1310.1099853516
542.8264771 657.823059082
548.8059692 786.8782348633
552.7935791 1028.5897216797
554.8161621 560.4365234375
562.815979 651.1445922852
566.7902222 525.9666748047
574.7873535 534.2489013672
578.7932739 3936.64453125
580.788147 521.0189208984
596.7980347 539.53515625
602.7529907 678.7418823242
603.9570313 605.3414916992
604.7932739 5790.7314453125
605.7883301 978.2689819336
606.7960205 682.2164306641
608.7857666 953.0805664063
610.7738647 795.3180541992
618.7915649 767.4003295898
636.7796631 1057.2260742188
664.736145 1114.5611572266
665.7301636 1073.8715820313
666.7340698 450.5873413086
682.7515869 574.0209960938
690.7484741 1148.1553955078
692.7687988 564.5120239258
694.7141113 520.828918457
708.7574463 583.2306518555
720.7545776 1111.2084960938
734.7542114 1236.4143066406
738.7335205 614.828918457
748.7313232 586.2646484375
752.7297974 476.1630859375
768.706604 767.5556640625
776.6848145 491.8291015625
794.6986084 2792.041015625
795.6851196 734.2211303711
796.7078247 650.8978881836
798.6820679 522.1828613281
800.6745605 473.7026977539
822.6561279 538.3472900391
824.6725464 676.9456176758
END IONS
BEGIN IONS
TITLE=ADAR-1d-DSBU-2.640.640.4 File:"ADAR-1d-DSBU-2.raw", NativeID:"controllerType=0 controllerNumber=1 scan=640"
RTINSECONDS=255.4967944
PEPMASS=422.662536621094 1021058.5625
CHARGE=4+
101.0709763 1253.0435791016
101.1072006 1058.5063476563
103.9318466 959.8474731445
105.0663986 2093.6254882813
107.058136 832.0640258789
107.2868576 854.3696289063
113.0717239 1423.0612792969
114.0432587 870.7479858398
123.0925751 1108.1458740234
124.0399094 7812.34765625
129.1027985 20857.96484375
130.0868683 13684.439453125
130.1065826 934.8740844727
132.3124847 1016.3828735352
133.0441132 1605.4885253906
139.0869141 4039.2526855469
140.9202271 1458.7670898438
141.0659637 2670.5239257813
147.1133423 27853.77734375
148.1168823 2711.07421875
150.0554047 24679.236328125
151.063385 28476.255859375
152.0662384 1966.3154296875
155.0813904 2372.2072753906
157.0838623 2533.01953125
157.0978241 38166.515625
157.1124573 2164.7084960938
158.1016541 1390.7564697266
158.9283295 1273.2575683594
159.0083008 5953.7553710938
167.0821533 16772.662109375
168.0661926 6621.7236328125
168.0853882 1168.9718017578
176.9394073 3072.1506347656
177.0189056 3845.9465332031
185.0928192 22816.42578125
186.0959473 1558.3121337891
186.9244995 3899.9130859375
188.0384521 6658.7661132813
188.9213867 2473.8583984375
193.7546387 1439.4410400391
194.950058 2768.2109375
198.9407196 1839.3955078125
201.0210876 1257.646484375
203.1033478 13788.94921875
204.1069183 2035.0736083984
204.7104187 1397.9753417969
204.9344635 6979.3198242188
205.0648193 3753.2573242188
205.1011505 3205.8200683594
206.9293976 5785.5751953125
214.0539093 67838.734375
214.9181366 14947.7197265625
215.0572357 5910.8686523438
216.0507202 1923.7290039063
218.9128265 3073.8747558594
220.0756989 2163.5666503906
220.9358368 3375.4392089844
222.9446411 8899.2626953125
224.9406738 12180.03125
226.1198883 3567.5187988281
231.0804443 12249.9677734375
232.9289703 102373.34375
233.9343414 3167.1547851563
234.9341125 1563.5832519531
234.9623108 4234.94140625
235.0747528 2648.0046386719
236.921875 13839.0400390625
242.9613953 5485.3442382813
244.0907135 1900.8282470703
246.9532776 6292.6435546875
248.0703278 10209.736328125
249.0912476 40928.62890625
249.1205597 2257.6665039063
250.0940857 3927.6242675781
250.9395599 205748.296875
251.9433594 6440.2045898438
252.9394684 5479.7436523438
254.9324646 36642.7421875
258.928009 2314.3344726563
260.971283 31148.927734375
261.9760742 1566.1651611328
262.1405334 14236.380859375
263.1447449 2248.1674804688
264.9643555 20921.978515625
266.9880371 1816.8107910156
268.9519043 1953.0510253906
268.9833984 2450.7224121094
272.1242371 2621.6457519531
274.9074402 3619.810546875
278.9821167 14251.9736328125
282.9749756 12232.34375
284.9390259 2166.2084960938
286.8988342 4726.5400390625
288.9305725 2332.1750488281
288.9663086 12818.9580078125
289.6156921 2922.6943359375
292.8782959 25826.025390625
292.9126587 1758.0980224609
300.9190674 2116.7800292969
304.9093628 7213.8686523438
305.867981 2019.8824462891
306.9771729 10123.4921875
310.8882751 105774.09375
312.9159546 5107.33203125
317.6128235 2742.8605957031
318.1132813 2375.8725585938
318.8778687 4047.9560546875
320.9049072 5908.8427734375
322.1513367 2362.8073730469
322.8779907 3329.4577636719
326.9211426 3173.8649902344
327.0248413 1606.4020996094
328.8986206 57921.4921875
330.8725891 2103.126953125
330.9256592 9330.537109375
331.1659851 2335.6218261719
332.0507202 6242.5961914063
334.8894348 1844.0505371094
336.1228638 4797.91796875
336.8873901 23328.611328125
338.9177856 6347.6303710938
340.1400757 14541.4833984375
340.6428223 2779.2629394531
340.8834839 1800.2818603516
341.1455688 2113.4897460938
344.876709 9158.5908203125
346.9130554 6628.6538085938
348.8616943 9579.4814453125
348.9043274 5598.3764648438
348.9459839 2919.142578125
349.17276 30255.6484375
349.8609619 2905.9580078125
350.0657959 3094.3820800781
350.1758118 2865.3540039063
350.9024048 2756.3012695313
351.132843 3451.638671875
354.8985596 16058.19921875
355.8701172 2753.16015625
359.0079651 1966.8586425781
359.1044006 2271.0700683594
359.644104 2353.263671875
360.1390381 9794.9384765625
360.6394043 3793.1174316406
362.8874207 39866.2109375
363.0888672 3264.4304199219
363.1358032 5630.2197265625
363.6305847 4241.1591796875
363.88974 4498.3286132813
364.140564 5987.50390625
364.6409607 3061.3911132813
364.9313354 6782.8544921875
366.8394165 8679.8681640625
366.8854065 25872.818359375
367.8636169 2438.2797851563
368.1506042 2417.8234863281
368.6509399 22907.314453125
369.1531982 9350.8544921875
369.6012268 2239.5231933594
369.6506958 2554.2888183594
370.8727722 2424.4399414063
372.0436401 2576.3198242188
372.1382141 13516.970703125
372.6477051 10558.3642578125
373.1448669 8180.3310546875
373.6488953 2900.9272460938
376.0848083 1759.7030029297
376.1314392 20948.3671875
376.5838318 2398.685546875
376.8605957 15692.4345703125
376.9119873 12420.3408203125
376.9503784 1929.0367431641
377.1313782 4668.666015625
378.8562317 13665.03125
380.0030518 7093.0703125
380.4990845 2079.4431152344
380.8510437 4864.2553710938
380.898468 29729.001953125
381.6590576 29166.826171875
382.1597595 9060.16796875
382.6590576 3063.2770996094
382.8987122 2432.884765625
384.8450623 6160.6865234375
384.8977661 21075.296875
388.8856506 2763.7172851563
389.0033875 10602.4208984375
389.5058899 2558.1560058594
390.6644897 70043.5546875
390.8739624 4314.7631835938
390.9273376 4915.1142578125
391.1658936 25348.357421875
391.6651001 4376.3666992188
393.9346619 2810.0900878906
394.8670654 6600.1083984375
394.9232178 65792.984375
395.1046753 2178.7116699219
395.9343872 3085.7761230469
396.8618164 7489.0649414063
398.0079346 2541.14453125
398.8617554 7637.724609375
402.8579407 2345.1257324219
403.8552856 3237.5085449219
404.6531677 6294.2412109375
404.856781 55467.41796875
405.8589478 2067.1508789063
406.8531189 13383.4677734375
408.5854187 2319.4892578125
410.8494873 1895.3637695313
412.8417969 7001.4619140625
412.9359436 4211.7001953125
413.6587524 31914.060546875
413.8555298 2464.0185546875
414.1584778 11536.984375
414.6586609 8469.484375
416.8680725 2309.7770996094
418.8427124 2028.8883056641
421.8636169 2436.2668457031
422.1816406 3244.2922363281
422.2379456 28990.3125
422.3347168 3099.5222167969
422.6630554 60959.1875
422.8294678 46471.01953125
423.164093 26924.59765625
423.2380981 4433.2319335938
423.3230896 8061.8120117188
423.6648865 11409.390625
424.8638916 4789.5649414063
432.1192932 3888.6010742188
432.851532 3999.9868164063
433.9197388 1836.4008789063
439.8475037 2430.294921875
440.8465576 33980.265625
448.8351135 5899.88671875
450.1300354 9232.935546875
452.9008789 2926.3720703125
458.8615723 8701.083984375
461.8027344 2288.34765625
466.8474121 2907.2431640625
474.8351135 28008.6953125
475.8367615 3009.3908691406
478.8283997 3317.6530761719
487.2183228 3057.615234375
492.1811829 1911.0411376953
492.8441467 12331.0283203125
498.8213806 2271.169921875
502.8771973 2960.9685058594
505.2284241 8520.6318359375
506.2280884 2252.3400878906
509.2034302 20734.875
510.2066956 5628.1860351563
527.0678101 2631.76171875
540.0599976 2258.4404296875
560.2191772 2027.0910644531
578.2252808 19398.71484375
579.229126 4874.3637695313
585.9480591 2138.1828613281
590.1875 2130.3293457031
590.795166 3287.9992675781
596.2362061 203687.546875
597.1373901 2672.9792480469
597.2398071 49303.73828125
598.2376709 17872.357421875
604.7910156 8845.5966796875
606.2235107 3343.1557617188
616.1987305 2730.87109375
622.7973633 2250.7358398438
634.21521 3223.4357910156
648.7501221 2034.1179199219
652.243042 3207.9541015625
661.2611694 2490.5095214844
679.2739868 22809.84765625
680.2752686 4732.0981445313
681.2862549 2137.7883300781
719.2750244 3002.017578125
725.2606201 4662.2265625
743.2722168 40150.40625
744.2781372 14283.09765625
745.2713623 4838.7036132813
783.2641602 3093.5900878906
1192.1073 1851.9371337891
1585.595459 1625.7821044922
END IONS
BEGIN IONS
TITLE=ADAR-1d-DSBU-2.671.671.3 File:"ADAR-1d-DSBU-2.raw", NativeID:"controllerType=0 controllerNumber=1 scan=671"
RTINSECONDS=266.8625373
PEPMASS=483.903045654297 347542.84375
CHARGE=3+
102.0555267 1611.4276123047
112.087532 1078.2883300781
114.0143356 680.3905029297
114.4044876 616.3109130859
115.0868454 1092.8504638672
122.5627975 748.201965332
127.0871201 1738.6740722656
128.5761261 785.8256225586
140.9201508 2019.5502929688
144.0635529 1721.6968994141
147.515213 854.5592651367
154.0592499 1051.9835205078
155.0821381 80288.1171875
156.0857239 5726.353515625
158.092804 2671.9382324219
158.9280701 842.2401733398
159.0082855 6162.892578125
166.6236877 785.6317138672
173.0918274 1747.8739013672
175.1195831 6532.3701171875
176.9393005 1503.3256835938
177.018631 3394.9799804688
186.9240112 1336.2493896484
188.9191284 1002.2425537109
204.9342041 3998.6826171875
206.9299164 4382.052734375
213.0885162 3566.8015136719
214.918335 39256.65234375
215.9228058 1629.8055419922
220.9353638 10900.41796875
222.9439392 3529.0732421875
224.9296265 1907.7496337891
232.9289246 139492.640625
233.9321289 5277.19921875
234.9328156 2207.0375976563
234.9608612 1886.4792480469
236.9217377 1939.4957275391
241.0829315 2345.1662597656
242.9610901 18953.908203125
243.9645081 1283.8885498047
244.993454 1478.6363525391
245.1246948 1693.7678222656
246.9434052 1335.1575927734
250.9395599 126491.734375
251.9438782 5259.1215820313
252.9399109 2281.9050292969
254.933075 2530.4538574219
256.1309204 7148.1938476563
260.9715271 56381.11328125
261.9736938 2746.4521484375
262.1517639 24568.044921875
262.9711914 2075.7717285156
263.0046692 1606.5426025391
263.1538696 2341.0925292969
268.9510498 1426.4737548828
272.9851685 1200.1060791016
274.916748 1024.5589599609
278.9821167 23698.96484375
282.9064026 14119.6708984375
284.1246338 7341.3139648438
285.9041138 1495.0267333984
286.8991394 17763.515625
286.933136 2069.9848632813
288.9259033 4784.39453125
288.9663696 44735.453125
289.9708862 2587.14453125
290.9985352 2792.44921875
296.9194031 1804.8153076172
299.9813843 2030.9731445313
300.9168091 14713.47265625
303.9151306 1184.8284912109
304.9099731 21360.02734375
306.9775085 34832.1640625
316.8839722 1864.2797851563
318.8772583 4516.169921875
320.9043274 2911.486328125
336.8874512 13515.7734375
338.9151001 3353.6745605469
343.1679382 1026.5379638672
344.8766479 28463.458984375
346.9141235 1522.6512451172
348.8653564 2020.2947998047
348.9080505 2043.41796875
348.946991 1840.6300048828
349.0401306 1185.5114746094
349.859314 1466.1180419922
350.8942871 17272.501953125
354.8909302 20232.5234375
359.6556702 1486.4527587891
360.899353 6762.3071289063
362.8872375 104134.4453125
363.8902893 6032.5375976563
364.8833313 4347.8369140625
364.9298096 3215.0163574219
366.8784485 6672.7578125
367.1798096 1929.9168701172
370.879364 1364.9796142578
371.1582642 2412.9431152344
371.8792419 2052.1127929688
372.8630371 6335.8310546875
372.9190674 13392.564453125
375.59729 1401.2437744141
376.8593445 3682.802734375
376.9066467 1467.4423828125
378.8585815 1917.5268554688
379.5903931 2764.6628417969
380.8979797 60483.26171875
381.9002686 3731.2866210938
382.8882446 7077.9013671875
383.0168152 2318.7446289063
384.6019592 1881.8898925781
384.8874817 4094.9172363281
388.8368225 10249.1298828125
388.8872986 5180.7060546875
389.8858032 1385.0887451172
390.5983887 1434.4221191406
390.8756409 3936.6315917969
390.9294739 41103.265625
391.1956177 2732.3205566406
391.9400635 3926.126953125
394.0249634 4783.4086914063
394.6013184 5161.1596679688
395.1043091 1537.0158691406
396.1811829 2310.638671875
398.9097595 1391.7720947266
399.6018677 7065.8813476563
400.1089172 2188.9812011719
400.8320313 1762.3786621094
400.8886414 5914.2280273438
404.855072 11021.2412109375
406.8564758 5976.8798828125
408.8454285 1523.7408447266
408.9413147 1980.2529296875
409.1260681 10704.390625
409.6907043 1586.1334228516
410.1786804 4393.7475585938
410.6795349 1498.4733886719
410.8451233 15136.1435546875
410.8902893 1591.9742431641
411.0105286 1801.0070800781
412.0329285 31977.005859375
412.8635559 1468.4228515625
413.0339661 3261.9887695313
415.9974365 2438.212890625
416.8713684 16752.982421875
418.8440247 3955.9406738281
418.9779968 1618.7211914063
420.1579895 1591.2564697266
421.1467896 1364.521484375
421.6183777 3183.3264160156
422.6954956 5284.5854492188
422.8322449 2751.0932617188
423.1936646 3244.5688476563
424.8626709 2045.8736572266
427.1387024 3385.2424316406
427.8392944 2200.4252929688
428.6612854 1910.9476318359
428.8375549 16709.478515625
429.1608582 3660.2185058594
429.6636658 2406.9934082031
430.8680725 5595.8764648438
431.7001343 151616.890625
432.2015991 72671.578125
432.7029114 13858.578125
432.8544006 7131.9643554688
433.9217529 3440.8010253906
433.9976196 15208.9169921875
434.8670654 10285.5546875
436.8534546 2399.7341308594
439.1372681 2098.5122070313
440.0174255 2402.8913574219
440.8461609 3435.2741699219
441.9764099 3345.6540527344
445.8350525 1631.8988037109
446.8492432 4715.0629882813
448.8363342 16384.15234375
451.1761475 1864.2316894531
451.6827393 1673.9604492188
454.8396606 2962.9448242188
456.8327942 20329.337890625
456.8988953 2634.0129394531
458.8554382 3194.0637207031
461.1611023 2241.7609863281
461.663208 4599.4291992188
461.8060303 1868.9638671875
466.8528137 5248.572265625
472.2025757 1717.6252441406
473.9276733 2255.2482910156
473.9924316 1492.5383300781
474.8348083 140930.90625
475.8375244 11538.701171875
475.906311 2400.6748046875
476.8210449 4731.193359375
476.893158 1603.3115234375
478.8279419 2715.3098144531
480.8503723 2799.7150878906
483.1739502 2252.0629882813
483.6743164 4594.0751953125
483.7918091 2408.4152832031
484.0231628 3180.1027832031
484.8367004 6591.05859375
485.1165771 1851.1929931641
492.2434692 7468.2568359375
492.8451538 57709.37109375
493.2454834 2415.494140625
493.8509521 5782.9584960938
494.8469238 2958.927734375
501.9788818 4502.3564453125
502.8816833 45212.25
503.8853455 7833.9970703125
504.8839722 3235.0341796875
510.8554993 2330.740234375
520.897522 4692.1884765625
531.9082642 1622.3309326172
542.8207397 3827.2451171875
554.8235474 1561.6315917969
578.7980957 3111.7973632813
579.274353 15167.7978515625
580.2767944 4208.9584960938
601.2503662 8301.54296875
602.2460327 1822.5954589844
602.7634277 1198.9838867188
604.7931519 39228.74609375
605.7908325 3071.9562988281
606.7981567 1502.365234375
608.7838135 1222.6575927734
610.7749634 4981.4384765625
612.784729 1803.4206542969
622.8058472 9426.7001953125
632.8323364 6696.2841796875
650.8448486 4103.6059570313
666.7593384 1783.5994873047
672.7825317 3003.8723144531
690.3074341 10918.634765625
691.3061523 4045.4501953125
708.3185425 42396.1328125
709.321106 15045.814453125
710.3276978 3149.4553222656
714.7346802 1349.7907714844
718.3026123 5880.7758789063
719.3133545 1639.0546875
734.7512817 9574.78125
766.2110596 3208.0751953125
802.7336426 1600.4389648438
819.3551636 5458.2407226563
820.3531494 2050.0444335938
END IONS
BEGIN IONS
TITLE=ADAR-1d-DSBU-2.703.703.3 File:"ADAR-1d-DSBU-2.raw", NativeID:"controllerType=0 controllerNumber=1 scan=703"
RTINSECONDS=278.5861208
PEPMASS=396.884857177734 340331.28125
CHARGE=3+
102.9709702 2019.9506835938
104.1722794 508.7567138672
113.0116272 1083.1983642578
120.9812164 1109.341796875
124.725235 643.9085693359
129.1030426 1409.7115478516
130.0870209 1800.2491455078
131.0131531 779.366394043
137.0690155 791.2808837891
138.7814484 577.2478027344
140.9209747 2427.9328613281
143.030838 654.673034668
144.7642822 731.5807495117
147.1130981 1941.2005615234
152.9480743 2519.5493164063
154.0596466 997.2210693359
158.9283752 4060.6567382813
159.0084381 23169.12109375
170.9311523 967.5625610352
170.9579468 1170.6096191406
173.377594 688.0675048828
175.1185303 812.1532592773
176.9392242 4907.8325195313
177.0197449 3764.134765625
178.3205261 1099.0648193359
179.0914459 3090.6779785156
181.9485931 748.8619384766
182.9745026 1059.7983398438
184.9705658 898.6105957031
185.0929108 3451.8391113281
186.9232635 10700.83203125
188.9189758 8617.63671875
197.1026764 1491.8372802734
198.9584045 8715.6669921875
200.0408325 932.8941650391
203.103302 3652.4074707031
204.9139252 1390.013671875
204.9340515 16492.58203125
206.9298401 24163.3671875
207.934082 811.4677124023
208.9263306 1032.7287597656
210.9219971 2190.052734375
210.9508514 1292.3608398438
212.9056244 1522.9675292969
214.9184875 119367.9609375
215.9220276 3367.947265625
216.9216919 1429.3068847656
216.9509735 3535.0678710938
217.5898132 793.6705322266
218.9114532 3293.5290527344
218.9499664 846.732421875
220.9351654 4538.2314453125
222.9440765 3763.8471679688
224.9399567 9427.91015625
226.9833832 1018.9051513672
227.949234 1374.2958984375
228.9012299 1709.5961914063
228.9346008 3982.5185546875
232.9290009 265814.71875
233.9327087 8503.0517578125
234.9299927 3910.3947753906
234.9607239 1270.7984619141
236.9217987 7425.9848632813
236.9461517 1173.845703125
238.8866272 1210.0227050781
238.9459381 2473.388671875
240.9178619 1334.5472412109
241.1173553 2506.384765625
242.9610443 59921.68359375
243.945282 3691.8937988281
243.9687042 1158.3043212891
244.9940796 4055.1384277344
246.9442902 7247.9697265625
246.9904022 933.6382446289
248.9021759 1369.0583496094
250.939621 61688.9453125
251.9449768 1935.4718017578
252.9437408 1737.7338867188
254.9315948 1469.7902832031
256.8962402 3606.4951171875
256.9689941 1053.9237060547
258.892334 2192.2470703125
260.8927612 2287.962890625
260.9716797 81197.8359375
261.9561768 6483.759765625
262.9714355 2334.5158691406
263.0036011 1265.6013183594
264.9610291 1534.5612792969
264.9962463 920.3272705078
265.9044495 1419.6284179688
266.8783569 1817.6596679688
266.9299011 17716.09765625
266.9891052 6589.8081054688
267.9295654 2308.8256835938
267.9952393 917.8121337891
268.0281982 1051.3610839844
268.9859009 1264.0434570313
269.1127319 909.3866577148
272.9900513 1375.8846435547
274.905426 1844.3759765625
274.9786377 3152.4357910156
276.8653564 1167.4261474609
277.0539551 973.6136474609
277.8711548 1536.1656494141
278.9037476 1505.0732421875
278.9820251 8726.9677734375
279.0552979 2483.2575683594
282.9060364 95578.3203125
283.9098816 3812.6345214844
284.888916 2391.3017578125
284.9432373 14156.73046875
285.9406128 1505.1861572266
286.8724365 1668.3146972656
287.8561707 1643.0723876953
288.8880005 9158.0576171875
288.9302368 1962.4969482422
288.9662781 26841.423828125
289.9888 1755.3736572266
292.8797913 2021.923828125
292.9119263 1139.2686767578
292.9909973 1129.4254150391
293.1596375 2761.1979980469
294.9039001 11831.0537109375
294.9875793 1530.638671875
295.9875793 1383.6060791016
297.0657654 3536.4887695313
299.9832153 2358.3315429688
300.9172363 22584.74609375
300.956543 1542.1408691406
301.0011597 5334.5068359375
301.9196472 2435.4399414063
302.0039673 990.5919189453
302.489624 1223.3443603516
302.8935242 21163.171875
302.9800415 1368.1071777344
304.8612976 1500.6187744141
304.9264526 2450.5537109375
305.8660278 2191.10546875
306.8965454 3199.4775390625
306.9776917 3737.5798339844
307.5074768 1865.421875
308.9104614 1076.7329101563
310.8870544 1623.6267089844
310.9510803 2277.8098144531
312.8535461 34639.64453125
312.9152832 32270.490234375
313.8581238 1637.2878417969
313.9979553 1486.4489746094
314.8760071 1195.0141601563
315.015625 1016.8290405273
316.5111694 3584.6616210938
316.8805237 3886.2854003906
317.0162048 1733.041015625
318.8768921 20230.279296875
318.9181213 1548.3537597656
319.0133362 2796.7336425781
320.9040222 48842.3984375
321.0233765 1614.4798583984
321.5694885 1915.3283691406
321.9073792 2801.9069824219
322.5117493 1807.4252929688
322.8655396 6317.9399414063
322.9039612 9597.59375
322.9467773 7848.2543945313
323.1472168 2695.9709472656
323.9854431 2932.1987304688
324.8961182 1639.6259765625
327.8774414 1921.2271728516
328.9028931 1951.6478271484
329.8536072 1251.0910644531
330.0763855 1004.7540893555
330.5757446 1753.2434082031
330.8641052 36096.7265625
330.9274597 6843.7392578125
331.8442383 1750.2015380859
332.0334778 3075.2563476563
332.8914795 2314.3647460938
334.8932495 2991.9235839844
335.1836853 3909.6206054688
336.5762939 1476.0073242188
336.8880005 27505.9453125
337.185791 18235.712890625
337.8923645 1354.0517578125
338.1740417 2698.9382324219
338.9147034 27139.416015625
339.8656006 4794.8706054688
339.9152527 1791.8182373047
340.0192261 1410.4398193359
340.8806763 7566.62890625
340.9196167 1550.7906494141
340.9577332 1725.8858642578
341.8942871 7133.0610351563
341.9952393 5722.8623046875
342.8965149 1739.25390625
343.0266724 1912.5245361328
344.8766479 17347.150390625
345.1596069 5977.4375
345.8791504 1554.9859619141
346.9157104 4997.8374023438
347.8612366 2501.228515625
348.8717041 4550.5532226563
348.9471436 14590.794921875
349.855072 4854.2680664063
349.9522095 1126.2877197266
350.0496826 2562.9494628906
350.5597839 3647.8369140625
350.8602295 30932.662109375
350.9020691 3690.9133300781
350.9423828 30980.841796875
351.8626099 1417.9539794922
351.9396362 1451.8173828125
352.8780212 15016.3037109375
353.1911316 4807.1313476563
353.8811035 1177.9992675781
354.8977356 4072.3918457031
355.9194641 3091.8967285156
356.881073 1294.0476074219
356.9253845 1791.8463134766
357.173645 1892.1153564453
357.8726501 1647.4409179688
358.8503723 1414.0413818359
358.8946533 2365.6965332031
360.8712158 1754.5316162109
362.8874817 22314.396484375
363.8919067 1495.4261474609
364.8798523 1260.7012939453
364.9251099 3099.6833496094
365.8752441 1217.6723632813
366.8734131 4742.6435546875
366.9578857 6399.576171875
367.8661194 8254.3671875
368.8648376 20858.32421875
368.9631653 4608.7661132813
369.8718872 4734.8217773438
369.9370728 2741.9318847656
370.8872986 5388.0278320313
372.9190063 5254.1137695313
373.9035645 4108.3515625
374.9528809 1764.3267822266
375.660553 1647.3823242188
376.8604431 15215.27734375
376.9053955 1267.5418701172
377.1820068 1919.9116210938
377.8591919 1961.3005371094
378.8560486 103836.796875
379.2085876 31752.44140625
379.2527161 796.4055786133
379.8589172 7166.3715820313
380.1948853 3388.5832519531
380.8473511 3788.7009277344
380.8988647 2896.3557128906
383.8530884 1382.6198730469
385.0862427 1466.0422363281
386.9022522 16719.810546875
388.8790894 2865.4538574219
389.8194275 1776.1806640625
390.8713989 2663.7038574219
390.9277344 8803.8759765625
391.9169006 1352.2037353516
392.853302 4268.181640625
394.8695068 1495.1286621094
395.8647766 2947.4035644531
396.0732117 3689.7048339844
396.1351013 1454.7897949219
396.2208252 2750.2385253906
396.8649292 22039.712890625
397.1162109 3632.1887207031
397.2189941 52700.1875
397.8692932 1687.9996337891
398.1143494 1651.3544921875
398.8705444 1290.6256103516
401.8600159 1807.0046386719
401.9477844 1560.8134765625
402.8678589 2659.8896484375
402.9249268 1276.2866210938
404.8560486 11537.2265625
404.9476013 1793.2170410156
406.8537598 10464.638671875
412.8631897 1845.9287109375
413.9837341 4255.8022460938
414.8713684 2840.8532714844
415.1341248 1921.0595703125
415.9012146 2954.2590332031
416.8753357 2515.2687988281
418.842804 6564.0288085938
424.8629456 1805.5010986328
430.9611511 6809.9663085938
431.8123169 1196.5778808594
431.875 1604.7857666016
432.8508911 14130.115234375
443.1131592 1499.1087646484
446.8394165 1975.4722900391
448.8330383 6376.1298828125
460.8383484 1426.9528808594
466.8531494 1059.1783447266
474.8334656 9723.287109375
475.9050598 1588.5426025391
478.8253174 1946.4625244141
487.2157288 2402.4916992188
492.8447571 2530.4030761719
502.877594 2432.5537109375
503.8754272 1449.0711669922
506.8234558 1037.7657470703
528.8213501 1267.4011230469
534.7660522 5311.7543945313
552.7807617 8379.5078125
570.7904663 2843.3347167969
588.2633667 1777.3138427734
610.7815552 2452.330078125
END IONS
BEGIN IONS
TITLE=ADAR-1d-DSBU-2.706.706.3 File:"ADAR-1d-DSBU-2.raw", NativeID:"controllerType=0 controllerNumber=1 scan=706"
RTINSECONDS=279.3388522
PEPMASS=535.851013183594 139557.0
CHARGE=3+
109.8792038 651.484375
113.0116577 1064.6723632813
113.5682526 621.6255493164
122.9247208 1031.8728027344
131.9042969 661.8887939453
144.0636902 2324.7846679688
149.0450592 4635.13671875
154.0595398 1440.94140625
155.0821838 749.4642944336
159.0077972 2893.7658691406
167.0561523 7816.2114257813
186.9247437 1298.7847900391
204.934433 1692.6623535156
214.9185181 11712.53125
219.083374 983.518737793
220.934845 10287.158203125
221.0849609 1993.4942626953
222.9473572 1073.6971435547
223.0646515 2437.943359375
232.9288483 39826.62109375
233.9322205 1515.2362060547
234.9295807 856.115234375
236.9227295 1389.5118408203
239.0960999 5098.0771484375
242.9612427 6532.0493164063
244.9947815 863.7614746094
250.9394684 22864.380859375
254.9325867 880.0891723633
260.9720154 16922.078125
264.963623 1027.4766845703
272.988678 1196.794921875
276.8957825 1888.5305175781
278.9813232 4882.7822265625
281.0519714 5848.6118164063
282.9065857 7170.0288085938
283.9096069 1562.9311523438
284.9396973 1324.1052246094
288.9238892 7847.1416015625
288.9666748 18689.73046875
289.9846497 1421.3376464844
291.0002747 1672.4603271484
297.0810547 1169.1179199219
299.0627441 64286.03515625
300.0637512 11333.8662109375
300.9162903 6531.306640625
304.897644 2630.0539550781
306.9768372 8290.544921875
307.9975281 3528.150390625
308.974823 1067.6840820313
318.8782654 2727.0659179688
320.9064331 1468.017578125
331.8483276 2735.2802734375
336.8861084 5430.4765625
338.9119263 2541.9399414063
344.8777161 4828.1806640625
344.9767456 2378.1586914063
349.8572083 11843.3369140625
350.8970642 10432.380859375
351.8966675 1536.5258789063
354.8945923 4287.9306640625
359.0296326 8041.0986328125
360.030426 1788.8864746094
362.8875122 13689.5576171875
363.8908081 1635.8295898438
364.9292908 1764.7980957031
366.8777771 3445.1008300781
367.8668213 3956.4489746094
374.9568481 1557.4744873047
376.859375 1226.8774414063
376.9060974 1292.9990234375
378.8554688 8432.6181640625
378.9466553 2645.3508300781
380.854126 3969.7211914063
380.9048157 5582.9189453125
382.8468628 1761.1625976563
384.8937988 1357.2702636719
388.8382568 7095.05859375
389.8198242 8758.068359375
389.8744202 1683.8629150391
390.8793335 1466.6782226563
390.9318848 7602.39453125
391.9340515 1641.5042724609
394.8653259 2201.3188476563
394.9225769 2851.4079589844
396.8688965 3629.3737792969
398.8674927 3995.7348632813
399.8320923 7313.0073242188
400.0225525 3203.2138671875
400.885437 3061.9887695313
404.8544312 10785.619140625
405.8071289 1093.3619384766
405.8581848 9005.236328125
406.8518372 234059.796875
407.8291626 9550.84765625
408.5463257 1419.9583740234
411.894928 1112.6500244141
415.0380554 18021.462890625
415.348999 1416.9610595703
416.0383911 6171.7729492188
416.8401489 24401.21875
417.8443909 3464.0078125
418.8493347 1558.6617431641
418.8824158 1317.2766113281
422.844574 5319.7255859375
424.8626709 92004.8203125
425.9858398 2062.8598632813
430.8815002 1184.8712158203
432.8519287 6681.0234375
433.0447388 1815.5150146484
433.8094788 24763.375
433.9983521 6518.6494140625
434.4217834 1399.5726318359
434.8596191 5635.845703125
438.5461731 7150.58203125
439.0480652 2182.6960449219
440.0135803 2698.3835449219
440.8501587 4681.6684570313
442.8711548 2903.2365722656
443.9906921 1808.2235107422
444.8832092 1823.5440673828
448.8347168 12768.2646484375
449.8485718 1455.2451171875
450.834259 1592.8232421875
451.8233032 3145.6938476563
452.8318481 4370.6821289063
453.5426331 6133.958984375
454.0492554 2170.0317382813
458.8553467 1628.4344482422
460.6092834 1727.44921875
461.1130981 1645.7097167969
461.541687 1765.8725585938
461.6120911 1749.9467773438
461.803833 71212.7109375
461.861969 2484.837890625
461.9909973 5851.0708007813
462.8578796 8338.830078125
463.7873535 2301.708984375
466.8479309 3640.5712890625
467.8197327 12228.83984375
467.8834839 1458.7700195313
468.006073 3148.6352539063
468.5523682 1484.2689208984
468.8100281 1832.3591308594
468.8735962 2553.4670410156
470.8352051 3610.03125
474.8347168 17612.3671875
475.6152954 2714.9462890625
475.8338013 2367.6923828125
476.8837585 4761.8315429688
478.8282166 3162.7524414063
478.8993835 1535.4047851563
479.8099976 4733.5668945313
479.8836365 1649.6878662109
480.850647 7590.2211914063
482.8304138 2194.400390625
485.8432617 1502.0838623047
486.0129395 6586.4125976563
486.8377075 11044.46484375
489.9146729 2052.8608398438
489.9929199 3113.3178710938
490.895752 5447.9150390625
491.0596313 1389.1271972656
491.7862244 2103.2270507813
492.8466187 10589.0712890625
498.8326416 8641.794921875
502.8764038 3103.3051757813
503.1095581 11795.3349609375
503.8911133 3201.1965332031
504.1147461 4704.4150390625
504.8493347 5207.0395507813
507.8576355 11263.748046875
508.8260498 2076.3122558594
508.9021912 1952.4223632813
508.9777527 5439.2919921875
512.8339844 1508.3415527344
516.8341064 1327.228515625
519.1419678 2467.6162109375
526.7911377 2541.3347167969
526.9859619 2462.5251464844
535.2766113 1969.3297119141
535.7601318 4354.6020507813
536.8093872 3606.2807617188
537.2126465 7639.8764648438
552.7878418 2352.875
553.7880859 1696.5716552734
554.8188477 4968.9702148438
578.791626 7121.927734375
604.7911377 8985.640625
610.7816772 2057.0593261719
616.8008423 1346.1697998047
622.8023682 1946.1893310547
624.8408203 1324.6915283203
633.8191528 1407.1943359375
640.7713623 1506.0234375
646.7828369 2029.4461669922
666.7683105 2017.9317626953
672.7780762 2096.9873046875
708.7555542 4654.765625
710.7581177 1304.6649169922
718.7780762 2826.3208007813
734.7476807 1889.4212646484
740.7409058 2200.2314453125
770.7211914 1995.9925537109
794.6966553 1789.8774414063
862.6906738 1508.6868896484
900.6731567 1388.7706298828
906.6368408 2936.4216308594
END IONS
BEGIN IONS
TITLE=ADAR-1d-DSBU-2.708.708.3 File:"ADAR-1d-DSBU-2.raw", NativeID:"controllerType=0 controllerNumber=1 scan=708"
RTINSECONDS=279.7107176
PEPMASS=1136.697998046875 53018.9453125
CHARGE=3+
103.5159531 160.109664917
106.9505692 684.5697631836
111.2955475 202.9836273193
122.9248886 2029.1165771484
124.9228745 317.8493041992
128.0553741 213.6415252686
146.9866028 380.7290649414
152.7681274 319.9579162598
158.9640961 961.4166870117
160.3594208 276.379699707
172.6790619 327.532989502
178.3273468 451.4270935059
204.9577789 403.1992797852
209.1413574 336.0137329102
220.9125824 218.720703125
220.9348907 6522.7631835938
221.9370728 354.442565918
226.9512939 1074.0302734375
236.9086151 370.5965881348
242.9277191 422.3392944336
252.8838654 639.0584106445
252.9519196 692.717956543
282.9054871 1587.7403564453
288.9226379 9567.0146484375
300.9139404 682.129699707
304.8971252 3825.4631347656
320.1676941 422.8794250488
320.8702087 635.2053833008
334.9120178 445.2825012207
337.7774048 345.2447509766
350.8942566 4255.13671875
366.8669434 434.9927978516
376.9020081 413.5321960449
402.8985596 613.7056274414
412.8685303 421.9251098633
418.8808594 1116.0205078125
432.8506775 729.8818969727
441.8981018 372.3912353516
448.8365173 410.4577941895
474.8370056 1225.5594482422
480.8525391 907.8559570313
484.8536987 384.6493225098
492.8463745 646.6179199219
502.868927 340.0086669922
542.8253784 1159.8375244141
548.8386841 490.2577209473
578.788269 469.7475585938
604.7909546 4787.9428710938
604.8921509 385.6391296387
605.7967529 458.7320861816
610.8063965 895.0424194336
622.8029785 1339.4465332031
646.7821045 683.1923217773
666.7663574 997.0895385742
672.7781982 3365.640625
688.7649536 466.1910095215
708.7548218 1478.0855712891
718.7684937 366.2172851563
734.7514648 11730.203125
740.7648926 1007.4082641602
750.7382813 419.0128173828
752.7588501 1040.0690917969
762.7904663 443.7822875977
770.7263794 368.2566223145
774.7241211 365.87890625
796.7177734 1764.2652587891
802.7376099 6362.8076171875
803.7368774 778.3383178711
814.7353516 418.0207214355
818.7224121 573.0921020508
838.7120972 1293.0013427734
864.7095947 13030.9638671875
865.7215576 1108.0870361328
870.717041 1312.98828125
882.6937256 643.8809204102
886.6898804 405.5082092285
892.7640381 389.4927062988
904.6494141 384.7619628906
932.6958618 7320.2055664063
933.7008057 1249.1148681641
938.6535645 404.0127258301
972.6582031 577.9658813477
994.6651001 2174.0732421875
995.6768188 488.9582214355
1000.661987 1476.6223144531
1124.635132 650.9077758789
END IONS
BEGIN IONS
TITLE=ADAR-1d-DSBU-2.718.718.4 File:"ADAR-1d-DSBU-2.raw", NativeID:"controllerType=0 controllerNumber=1 scan=718"
RTINSECONDS=283.4243785
PEPMASS=390.662994384766 832598.3125
CHARGE=4+
101.1078339 1406.0029296875
102.0554428 2394.0166015625
105.0662689 2756.5678710938
110.5357437 1044.4688720703
111.0557098 7274.560546875
113.7139282 1122.029296875
116.9852142 1370.2042236328
124.2614899 1102.3868408203
127.7355194 1140.4146728516
129.0664063 3204.4533691406
129.102829 48225.484375
130.0869446 39023.44921875
130.1054993 3566.4809570313
131.09021 2403.3293457031
133.1621704 1343.7833251953
140.9203644 3530.8381347656
141.0659332 3732.7216796875
145.097702 2964.9584960938
147.1132813 47574.47265625
148.117218 2524.4887695313
149.02388 132260.015625
157.0977325 4669.3549804688
157.394577 1402.8814697266
158.9283447 1385.7049560547
159.0083313 20970.55859375
159.0776978 3182.462890625
167.0344238 27147.095703125
167.0820465 15246.552734375
171.0773315 2450.033203125
175.1069794 2263.3510742188
176.9389648 2629.0712890625
177.019104 19198.703125
178.3204651 1990.1087646484
181.0611115 2077.5573730469
185.0926514 114556.3828125
186.0964813 8850.0859375
186.9228516 8247.783203125
193.8309631 1399.4467773438
194.9502258 2837.5185546875
195.0307922 2041.5313720703
199.0718994 3031.5148925781
200.1043854 7564.81640625
203.1033936 104681.21875
204.1074829 7829.4868164063
204.9338684 17990.544921875
206.9295349 10116.9970703125
213.0339813 2547.1340332031
214.9183197 32199.583984375
214.9393768 1741.6524658203
216.0310059 1795.4053955078
220.0757141 2195.2841796875
222.9449005 20051.01953125
224.9402618 21647.166015625
226.0831299 6292.7299804688
226.1193848 12889.3427734375
228.0990601 5686.5322265625
228.9343872 2691.5495605469
228.9602814 2042.2984619141
232.9289093 216313.875
233.0570068 5372.0131835938
233.9319 8963.01953125
234.9300842 2634.4733886719
234.9615326 3972.1240234375
236.9221039 12094.1767578125
242.9611359 69395.8125
242.9889984 3650.0515136719
244.1095123 10625.240234375
246.9463348 3687.7280273438
248.0707397 11919.89453125
250.9394836 461710.3125
251.9432373 17720.21484375
252.9400482 7858.53515625
254.1165466 2263.7634277344
254.9329071 29625.716796875
260.8916016 7041.69921875
260.9714966 314736.09375
261.9518127 3721.9497070313
261.9765015 6305.2465820313
262.1401672 19825.75
263.0065918 1872.4792480469
263.1445007 3147.0554199219
264.9568787 7433.2861328125
266.5910339 4759.203125
268.9498291 5457.13671875
272.1256409 5155.720703125
272.9229736 3554.4682617188
274.1406555 1709.3338623047
274.9072876 1922.7532958984
274.9865723 2194.9367675781
275.1037292 3325.0073242188
278.9082031 9995.755859375
278.9821777 154351.90625
279.1604004 2804.0070800781
279.9631042 2824.1594238281
279.989624 2974.99609375
282.08255 2174.2854003906
282.9059753 4250.767578125
287.8852844 8753.3740234375
287.9423523 1815.197265625
288.8919983 8304.1142578125
288.9333801 14149.1298828125
288.9663696 95257.2265625
289.6161804 11199.2724609375
289.9690247 3866.8413085938
291.0007935 2284.2497558594
291.1697388 1905.2928466797
291.4003296 2501.5949707031
294.9072266 2321.5551757813
300.9170532 14972.2138671875
301.0032043 2033.1446533203
302.8943787 1820.3992919922
303.613739 3236.2712402344
305.8945313 3056.0607910156
305.9462891 2220.8266601563
306.9004211 10275.609375
306.9430542 8374.6650390625
306.9776917 80205.265625
307.9807434 3327.3354492188
310.9206238 3496.5261230469
312.9156189 22678.3125
314.1360779 2316.296875
314.9476929 8300.59765625
315.9275208 2700.3093261719
316.8804321 19375.05859375
316.9277649 5100.1279296875
316.9698792 3181.3286132813
317.9892883 2706.0231933594
318.8382874 2629.4697265625
318.878418 5788.2373046875
319.0124512 1987.0548095703
320.9044495 12475.1884765625
322.0784302 9610.3984375
322.9022827 3772.2072753906
323.8821106 2056.7163085938
328.9308777 3407.70703125
330.9256287 31084.90234375
331.0831299 13683.470703125
333.8303528 4037.1928710938
333.881012 7374.8447265625
334.0692444 2139.3928222656
334.8899841 46896.5625
335.1035767 2356.404296875
336.844635 2853.4743652344
336.887146 34489.36328125
337.8938904 2496.0329589844
338.875061 2181.8132324219
338.9156189 9784.2685546875
339.8754883 2277.1484375
339.9216309 2008.2448730469
340.1410217 19957.953125
340.6419067 6311.4189453125
340.8771973 4746.5629882813
340.9217529 8690.595703125
340.9603577 2799.1242675781
341.1087952 7254.5747070313
341.1497498 3278.5554199219
343.9239807 2149.4931640625
344.8762512 24493.29296875
345.0271912 10233.7890625
345.1327515 4297.6762695313
348.8674927 3748.9658203125
349.1730652 20852.298828125
349.8581238 4143.677734375
350.1734619 2917.9553222656
350.8988342 11078.8818359375
351.8920593 7824.7861328125
352.8982239 33817.7265625
354.1408081 5611.1372070313
354.6407471 4372.4794921875
354.8997803 14712.1904296875
355.0700989 3751.6083984375
357.0706787 5948.0029296875
358.8923645 3282.28125
359.1609192 8800.330078125
359.6464844 10056.4267578125
360.0586853 8223.6416015625
360.1382751 21859.435546875
360.6420288 6527.4448242188
360.8820496 6301.1484375
361.1735229 5448.2622070313
361.8295898 3078.4272460938
361.8848572 15126.4609375
361.9293823 4036.4797363281
362.8867798 139802.375
363.036499 4708.5888671875
363.0966492 3530.1999511719
363.8935242 5377.1938476563
364.8879089 15720.5517578125
364.9316101 4720.1826171875
366.881134 3152.2543945313
367.1279297 5112.0947265625
368.0778198 2662.6374511719
368.6515198 92960.078125
369.1524658 29490.037109375
369.6529541 10896.8720703125
370.9039001 2804.08984375
372.1835632 2549.25
372.6568298 3818.1557617188
372.8827515 3554.146484375
372.9201965 65818.28125
373.1477661 5208.4155273438
375.8621826 2286.9985351563
376.5879211 20200.333984375
376.8583069 7542.1958007813
378.8519287 12907.875
379.8369141 3677.1643066406
379.8939209 4788.7197265625
380.8979797 75516.046875
381.6599426 19946.0234375
381.9005127 5082.5815429688
382.1616211 10426.81640625
382.9064636 15498.1494140625
383.1590271 5614.8876953125
384.8883972 2405.5908203125
388.1288757 3236.6936035156
388.87677 11703.13671875
389.8351135 3471.2775878906
389.8830566 27700.47265625
389.9688416 3250.8552246094
390.0735779 4545.1650390625
390.1889648 4957.7768554688
390.2437744 18523.859375
390.574646 4857.5024414063
390.6646118 139091.953125
390.8737488 154273.21875
390.9306641 287467.0
391.0749817 5077.5791015625
391.1634216 45345.61328125
391.2475586 2567.60546875
391.6652527 17114.0859375
391.8751831 9382.8681640625
391.9411621 15977.017578125
396.8671875 3893.728515625
404.8563232 31482.865234375
406.8500061 6179.0419921875
406.9057617 2586.3806152344
407.8326416 4932.3383789063
407.8881226 3038.6162109375
408.8825989 66447.6015625
408.9401245 20945.06640625
409.1477661 12607.9365234375
409.886261 4375.8579101563
416.8742676 3243.6381835938
418.9231873 2595.4104003906
432.1159973 3186.5109863281
432.8474426 3044.9497070313
450.1307983 5074.5424804688
451.1288147 2568.474609375
457.1559448 3332.1411132813
469.2054443 4707.5869140625
474.8354187 34708.41796875
475.1641541 3625.7392578125
478.8297119 3503.095703125
480.8534241 3934.40234375
487.2164612 18976.671875
488.2208862 3891.3505859375
492.8468018 16868.33984375
502.8751221 7742.041015625
503.8890991 2885.0354003906
509.2046814 16487.865234375
510.2076111 2660.5686035156
519.1888428 7436.9233398438
533.2012939 2576.6213378906
536.8012695 3222.8234863281
542.8225708 6294.1572265625
543.1904297 2215.849609375
560.2128906 5248.9125976563
561.2109375 4315.11328125
572.1799316 5624.3515625
573.1680908 4253.1918945313
578.225647 71513.28125
579.2294312 17529.42578125
580.2270508 6284.7397460938
588.2059937 2306.5954589844
590.1893311 21351.822265625
591.1882324 6251.9545898438
596.2362671 54194.71484375
597.2359009 13303.9580078125
598.2351074 2530.5190429688
606.2205811 12740.8154296875
607.2191772 2867.0344238281
608.2049561 5559.3442382813
610.7942505 2432.6135253906
616.2036133 7127.0830078125
617.2078857 2193.7416992188
634.2175903 10983.64453125
635.2188721 5571.630859375
652.2290649 4825.494140625
661.257019 2710.9299316406
662.248291 5921.345703125
679.2731323 19147.9375
680.2800903 8027.3471679688
689.2614746 4314.1557617188
707.2694092 6550.083984375
719.2659302 2132.9470214844
END IONS
BEGIN IONS
TITLE=ADAR-1d-DSBU-2.756.756.3 File:"ADAR-1d-DSBU-2.raw", NativeID:"controllerType=0 controllerNumber=1 scan=756"
RTINSECONDS=297.4262942
PEPMASS=824.393981933594 103034.6953125
CHARGE=3+
106.9506683 2054.2172851563
120.0030441 720.7750854492
121.7932816 442.8927612305
122.9251022 3010.1401367188
122.9325027 376.2309875488
137.0699921 551.1549072266
141.5785828 458.0602111816
146.9902191 1058.7244873047
154.0589294 615.5262451172
158.964325 1801.8333740234
177.0616913 710.9227905273
178.3183441 1493.7635498047
179.0916443 731.4680175781
204.9566193 682.3208007813
214.9199677 974.5726928711
220.9351349 19481.2109375
226.9524689 2076.8991699219
229.9458313 685.6483764648
232.9285126 1058.1997070313
236.9092102 1445.6566162109
252.9518738 1598.9073486328
282.906189 6930.0971679688
288.9227905 17215.869140625
289.9274292 1175.052734375
300.9168091 1473.6485595703
304.897583 4984.9399414063
318.3330688 652.1436767578
320.8728333 782.3909301758
334.916687 1560.5708007813
344.8769226 1116.6479492188
350.8938599 11467.4296875
362.8898621 1211.9113769531
366.8678589 6079.814453125
382.8443298 886.2123413086
390.9272461 851.8629150391
406.8514404 1319.0654296875
412.8665771 2532.048828125
416.8768005 1218.94140625
418.8810425 1180.8734130859
430.8772888 868.8804931641
432.8499756 2908.5734863281
434.8558655 1150.7998046875
448.8383179 2653.8317871094
452.9013672 1284.458984375
461.8075256 828.7827148438
474.8338318 10080.3212890625
478.8307495 1052.6264648438
478.9039001 760.447265625
480.8522949 1603.0400390625
484.8558655 658.0854492188
489.8540039 776.6815795898
492.8436279 3235.2438964844
496.8265076 4112.6782226563
502.877594 1713.3122558594
516.822876 1043.1832275391
530.9888306 697.4534912109
542.8231201 3546.4650878906
552.8016357 803.674987793
558.8046265 2387.8256835938
562.8165283 753.7293701172
570.8061523 720.7980957031
578.7980957 2636.5505371094
582.8667603 2654.1416015625
588.810791 859.3316040039
604.7937622 13549.9736328125
604.8956299 1003.6893310547
605.798584 1353.17578125
608.7923584 1697.421875
610.7750854 3520.2185058594
620.7819214 6942.2094726563
622.8035278 2238.5876464844
626.784729 3005.5827636719
636.7772217 994.837890625
638.8197632 977.8377075195
640.7728271 1289.7260742188
646.7805176 1255.4868164063
666.8026123 2070.5576171875
670.7629395 919.8555297852
672.7792969 5864.3852539063
673.7937622 873.7247924805
682.7592163 1029.6608886719
684.7451782 1239.8631591797
688.7565918 7909.2236328125
694.8065796 938.0690917969
708.7601318 2211.6674804688
712.8238525 2157.5192871094
722.7557983 1297.0447998047
724.7612915 969.150390625
728.7490845 1322.1572265625
734.7532349 4505.947265625
738.7429199 987.9358520508
740.7384644 5912.84765625
750.7698364 2670.0153808594
756.7501221 1927.7434082031
768.7736816 2600.8095703125
774.7129517 1185.2105712891
796.7301636 1086.6271972656
802.7473145 1176.4427490234
838.7113037 1001.3856201172
848.7289429 778.6109619141
864.7050171 3177.0185546875
865.7346191 891.5499267578
900.6904297 1412.2750244141
926.6820679 1054.8963623047
932.6931763 1255.8846435547
994.6681519 3395.5085449219
996.6789551 1141.4353027344
1124.620361 1335.8504638672
1254.611328 1005.7277832031
END IONS
BEGIN IONS
TITLE=ADAR-1d-DSBU-2.818.818.3 File:"ADAR-1d-DSBU-2.raw", NativeID:"controllerType=0 controllerNumber=1 scan=818"
RTINSECONDS=321.5222227
PEPMASS=458.855804443359 1027737.9375
CHARGE=3+
106.95047 1126.4094238281
112.8667374 989.8392944336
116.6792603 1053.2587890625
122.9243393 1638.0447998047
124.922699 1580.2507324219
135.3061981 1318.3999023438
140.9203339 3765.0717773438
144.0631561 1590.1429443359
157.2719116 1238.3608398438
159.0076141 4531.9213867188
176.9378357 1543.3432617188
177.0189514 6858.1015625
186.9257965 3623.59375
198.9602661 3093.224609375
204.932663 5374.1201171875
206.9299469 1693.4342041016
214.918396 48327.296875
215.9229431 1733.828125
220.9342651 5731.6450195313
222.9453888 6860.5068359375
224.9391937 5039.4663085938
226.9425049 1354.9178466797
232.1153107 4329.1298828125
232.9289856 261664.78125
233.0561676 2513.3452148438
233.9322052 7374.6318359375
234.9292297 1869.0610351563
234.9606781 5686.9565429688
236.922226 2676.1813964844
242.9625092 8549.6044921875
246.9105682 1878.4315185547
246.9455261 3234.9697265625
250.9395599 621832.0
251.9431 21148.81640625
252.9398804 3178.6752929688
254.9337311 9142.5888671875
256.89328 1496.9168701172
258.9462585 2975.5239257813
260.9717712 41425.484375
261.954071 3223.9020996094
262.703949 1550.0681152344
263.0015869 1594.0988769531
264.9574585 4040.3852539063
268.9515076 8478.134765625
270.8786316 2110.5307617188
274.9084778 2361.4174804688
276.9546814 2459.5317382813
278.9822998 20571.7734375
282.9056396 6349.173828125
284.9382019 9173.8701171875
286.934967 5101.0224609375
288.8865662 5568.3623046875
288.9236755 5111.5634765625
288.9656372 21686.396484375
290.9179382 2924.96875
290.9983826 3087.1638183594
292.9567566 3376.732421875
292.9943237 1779.8483886719
300.9156494 10309.9541015625
301.0018311 2133.8684082031
301.917572 1887.0053710938
302.9023132 1995.1358642578
302.9464722 6124.3041992188
304.8958435 4594.3002929688
304.9424744 1846.0963134766
306.8974915 9129.513671875
306.9764099 20279.138671875
309.1231384 4990.5263671875
310.8852539 2211.5241699219
311.9319763 3541.6071777344
312.9257202 1905.5471191406
319.0119324 3088.1555175781
320.907135 7034.7250976563
322.9005737 5368.8779296875
325.1677246 12041.8115234375
327.1340332 4238.7763671875
328.8986511 5166.3115234375
328.9607544 17521.5
333.0297241 2329.9418945313
334.8929443 7578.4990234375
336.8874817 10923.6064453125
338.9132385 6552.4868164063
340.8754272 3573.615234375
341.9927673 2572.986328125
344.8768311 84467.0703125
344.9123535 3349.9887695313
345.8763123 3351.6184082031
346.9096985 43496.37109375
347.0500183 2246.228515625
347.8603821 9053.90625
347.9104919 9018.8134765625
348.8691101 7828.0224609375
348.9501953 2135.0383300781
349.8562622 6470.1147460938
350.8951416 4197.5473632813
351.1473389 17314.9375
352.12854 8372.95703125
352.9036255 2403.931640625
354.89505 4437.1958007813
358.8930969 1697.1298828125
360.0577698 4160.54296875
362.8861389 452897.0625
363.8873901 22560.61328125
364.9216003 66053.671875
365.87146 5181.1787109375
365.9210815 11744.267578125
366.8757935 2788.4658203125
367.8678589 2655.0554199219
369.1570129 149458.4375
370.151886 5104.9409179688
372.9181824 16124.744140625
374.8885803 3306.390625
376.8594055 2554.529296875
376.9089966 2606.4104003906
380.8977051 337952.625
381.9012756 19969.560546875
382.8988647 2489.005859375
384.8409424 2917.0803222656
384.897583 2830.5690917969
385.9047546 2855.6623535156
387.1682434 10903.162109375
387.8232422 3143.7412109375
388.9923401 2932.8681640625
389.8839417 2566.2922363281
390.8734131 37063.25
390.9296265 65663.2421875
391.1427307 3386.3005371094
391.874054 5734.6064453125
391.9243774 4997.7104492188
391.9688416 6256.052734375
392.889679 2141.7270507813
394.9246521 2488.6381835938
398.9085693 8085.7573242188
400.8914795 3339.5065917969
402.8643799 16227.6455078125
402.9190979 8936.6552734375
403.9182739 3224.1157226563
404.8556213 6733.5024414063
404.9032288 4647.02734375
405.8335266 6184.0922851563
406.8554077 6806.9951171875
408.882843 18646.908203125
408.9388123 5138.1552734375
409.1479187 5771.0927734375
409.8871765 3956.7248535156
418.844574 21356.39453125
420.8873901 10676.86328125
422.8331909 4508.7446289063
424.8591614 2989.9560546875
428.8648682 3153.830078125
430.9127502 36749.2421875
431.1253357 3674.5983886719
431.7780151 2905.1420898438
431.8825989 5532.2265625
432.8512573 2977.9211425781
436.8557129 8452.001953125
438.8592224 4870.998046875
448.8387146 12406.375
448.9100037 10761.2060546875
449.9083862 4212.03515625
458.2241516 4875.8725585938
458.8561401 33322.59375
458.9202271 6367.3120117188
458.992218 1900.5007324219
459.1157532 2623.8610839844
459.8678284 7697.357421875
459.9259033 5594.8803710938
466.8499451 2940.251953125
474.8342896 35540.3671875
475.8548279 2367.8217773438
476.8630676 10856.8359375
477.9351196 4511.3837890625
478.827179 5400.236328125
492.8462524 15626.8583984375
502.8761902 7689.87109375
506.8686523 6496.8369140625
542.8239136 5807.3828125
544.828125 2020.0120849609
546.8214722 2052.2883300781
585.953186 2887.1506347656
604.7932739 17824.220703125
605.8052368 1992.1967773438
608.7913208 3397.345703125
622.8012695 5185.4555664063
670.7681274 2132.076171875
672.7800903 5784.263671875
676.788208 1968.3453369141
690.7705688 2407.8991699219
1091.674561 2028.2193603516
1187.525269 1698.3452148438
1281.345215 1770.6452636719
END IONS
BEGIN IONS
TITLE=ADAR-1d-DSBU-2.826.826.3 File:"ADAR-1d-DSBU-2.raw", NativeID:"controllerType=0 controllerNumber=1 scan=826"
RTINSECONDS=324.229408
PEPMASS=396.884979248047 421380.59375
CHARGE=3+
101.0596695 635.6156616211
101.7026596 511.7653503418
102.970665 1614.0338134766
104.0650482 548.3952026367
113.0116653 1194.2551269531
115.1347046 655.6102294922
115.9106979 544.867980957
120.1521072 606.4822998047
120.9816132 1014.0667114258
126.7030487 556.9428100586
128.8501129 693.153137207
129.1026764 2449.1018066406
130.0868683 1841.0504150391
131.0135345 1197.7017822266
137.0684357 1408.5070800781
140.9097137 846.1561279297
140.9208221 3106.1345214844
143.0299988 1152.8065185547
147.1128082 1681.6925048828
152.9477386 2317.5576171875
154.059433 1311.9068603516
158.9283142 3146.9501953125
159.0084839 25241.53125
170.956665 773.9763793945
175.119873 1136.9664306641
176.9386902 3505.3898925781
177.019516 6575.2099609375
179.0907898 2134.9475097656
182.975769 1471.0164794922
185.0232849 813.9281616211
185.0925446 3634.6745605469
186.9234467 10978.046875
186.9399261 1156.8868408203
186.9703522 823.9295654297
188.9187775 5895.9819335938
192.9117126 933.5285644531
198.9584351 6377.1000976563
200.0409546 1062.5899658203
200.9392242 1973.8463134766
203.10289 4018.5090332031
204.9339905 17191.544921875
206.9090729 1606.2447509766
206.9299011 18599.322265625
206.9513397 638.7591552734
210.921463 2529.9907226563
210.9501953 1750.5642089844
212.9057465 846.835144043
214.9185028 93861.7265625
215.9224091 2766.6955566406
216.0306396 1917.2392578125
216.9221802 944.1962280273
216.9513855 2348.8322753906
218.9113464 3650.1411132813
218.9493713 2593.0168457031
220.9347687 3981.6628417969
222.9456635 5319.80859375
224.9404144 8275.3466796875
228.8991394 1570.3977050781
228.9341431 5702.169921875
232.9290161 242462.046875
233.0567322 3385.669921875
233.9325409 8128.529296875
234.0663757 1767.1239013672
234.9300079 2810.7243652344
234.9598389 1240.7371826172
236.9213104 8835.353515625
238.9474487 1132.0184326172
240.9347687 1580.4912109375
241.1164246 3321.7329101563
242.9611969 64058.421875
243.9431152 13508.9794921875
244.9933472 3617.2075195313
246.914566 1315.4892578125
246.9438782 7781.220703125
250.9395905 87527.8046875
251.9427338 3004.9753417969
254.9313507 1917.1688232422
256.8951111 3301.6303710938
258.8917847 2336.7587890625
258.9447021 6332.5771484375
259.9421997 2040.80859375
260.8914795 2814.9182128906
260.9717712 105052.203125
261.953125 18402.353515625
262.0043945 1526.3582763672
262.967865 2474.1977539063
263.0025024 1563.4219970703
263.9498291 1125.9953613281
264.9612122 2808.4611816406
265.948822 1101.2078857422
266.8796387 1736.2874755859
266.9282532 11688.7099609375
266.9573059 1352.107421875
266.9912109 6485.3759765625
267.9606934 1443.6473388672
268.8645325 1481.1246337891
268.9816589 960.1956176758
270.9551086 1927.7762451172
272.9604797 1152.4677734375
273.960144 956.7092285156
274.9064026 1476.7637939453
274.9873962 1556.2872314453
275.9934998 7306.9384765625
276.8656921 1298.1411132813
276.9006958 1942.3677978516
276.9967041 1251.5866699219
277.9513245 2068.7937011719
278.9039001 1837.5660400391
278.9824524 18367.541015625
279.0553284 1330.5698242188
279.9658508 1920.0491943359
282.906189 71881.140625
283.9095154 2762.8935546875
283.938446 1610.3643798828
284.8885193 3117.6760253906
284.9412231 16512.310546875
285.9386902 1160.306640625
286.8739319 1758.1190185547
286.9431458 1403.2786865234
288.8887329 8243.4287109375
288.9316711 1831.4144287109
288.9668274 27153.697265625
289.9883118 3945.3728027344
291.0422974 1161.6951904297
292.8780212 2437.3298339844
292.9126892 1309.0900878906
292.9536133 3724.5139160156
293.160675 2270.3034667969
293.4508972 1618.5981445313
293.9456482 1825.5780029297
294.0203552 1431.9045410156
294.9046936 7676.8017578125
297.0662537 4232.2514648438
298.9060059 1472.1470947266
299.982605 1655.8751220703
300.916687 30081.09765625
300.9536743 11595.228515625
301.0019836 4134.63671875
301.9178162 2357.5717773438
301.9563599 1523.4017333984
302.8945618 15902.4267578125
302.9324951 2460.0607910156
302.9809875 1109.2879638672
304.8618469 1153.9249267578
304.9268494 2042.8831787109
304.9877625 4858.1889648438
305.8661194 1136.1052246094
306.897583 4318.1850585938
306.9794312 5422.6479492188
307.5022278 1760.6212158203
307.9438782 1254.1977539063
307.9987183 1773.0284423828
308.967926 1229.4249267578
310.8852539 1710.3942871094
310.9188538 1379.4821777344
312.8531494 35928.82421875
312.9150085 31959.103515625
312.9559021 2009.4947509766
313.2051697 1384.7452392578
313.4595642 1094.5018310547
313.91922 1373.4133300781
313.9997253 1839.4261474609
315.0308228 1070.2067871094
315.952301 2817.6176757813
316.5103149 3067.6997070313
316.8815613 3242.0581054688
316.9194946 1481.8250732422
317.0146484 1399.2340087891
318.8780212 12611.517578125
318.9196167 1793.552734375
319.0142212 3821.8046875
320.9042053 40484.32421875
321.9083862 1831.1567382813
322.8674011 7486.8583984375
322.9041443 7318.4780273438
322.9454956 8089.9853515625
322.9977112 3898.2485351563
323.1474609 3533.6772460938
323.9380493 3907.4995117188
323.9840088 3811.896484375
328.8901672 1774.1619873047
328.9516602 6195.275390625
330.8633423 50276.0
330.9290466 10841.845703125
331.8678589 1374.8065185547
332.0328674 2478.3054199219
332.8540039 1717.7943115234
334.8945923 4062.0563964844
335.1805115 3784.3044433594
336.5727234 1555.7534179688
336.8874817 21106.1640625
337.1855469 20832.384765625
338.1730957 2376.2495117188
338.9146729 29219.43359375
339.8639526 5518.1962890625
339.9170532 1114.1040039063
340.879364 7334.8188476563
340.955719 5728.8935546875
341.9936829 7136.7436523438
344.8746948 8334.64453125
345.160553 6935.6142578125
345.9083862 1682.8858642578
346.9094849 5098.66796875
347.8619385 1362.0755615234
347.9132996 1926.458984375
348.8706055 4789.7446289063
348.9468079 13671.84765625
349.8539429 1651.5817871094
349.9528198 1821.9721679688
350.0507202 2720.1159667969
350.1243591 1854.1203613281
350.5580139 2860.171875
350.8617249 32442.65625
350.9413147 28564.47265625
350.9890137 2151.5642089844
351.8639526 1629.0035400391
351.9282227 1776.8308105469
352.0509644 1909.7884521484
352.8789063 10980.7734375
353.1909485 4764.412109375
354.896698 4231.6401367188
356.9198608 3957.6320800781
357.1714783 2125.2883300781
357.8757324 2374.5046386719
358.8556824 3015.6818847656
358.8929443 3079.7282714844
358.9501953 2920.767578125
359.5637817 2655.0346679688
360.5516663 1764.3167724609
362.8877258 20085.8125
363.8849792 1389.7424316406
364.922699 3274.7236328125
366.8779907 1987.7960205078
366.9588623 6867.9575195313
367.8666382 3570.421875
368.8706665 20623.390625
368.9458923 11206.6123046875
369.8746033 6396.705078125
369.9335938 3882.7436523438
370.8917236 5731.5825195313
372.916687 3547.8354492188
373.9031982 6140.6040039063
374.9523926 2038.2144775391
375.6595764 2726.5095214844
376.8598633 15151.955078125
376.9484863 1866.9001464844
377.179718 4532.517578125
378.8565674 103611.171875
379.2084351 36976.125
379.860321 5914.71875
380.1945496 2868.0002441406
380.8511353 3461.4294433594
380.9008179 5073.7055664063
386.9007874 24535.220703125
386.9515381 1655.4968261719
387.8952026 2707.8376464844
388.872345 2768.80859375
390.8798218 1465.7071533203
390.9292297 9448.419921875
391.9099121 4742.59765625
395.860321 1897.4410400391
395.940979 1341.6002197266
396.0739441 2709.3527832031
396.2230835 2421.8947753906
396.8716736 24843.318359375
397.112793 3100.5095214844
397.2191772 52831.87890625
397.6707153 2457.0202636719
397.8659058 1643.1499023438
402.868042 3084.2145996094
404.8566895 6587.1430664063
406.8536377 7076.90234375
410.8528442 3160.0104980469
413.8688965 1253.8963623047
413.9862671 4133.1630859375
414.8883057 4892.9399414063
415.1377258 1877.5203857422
415.8972778 3832.5261230469
418.842041 5443.5327148438
419.8877563 3046.9299316406
420.8838196 1372.439453125
424.8620605 1395.5325927734
428.8642578 3839.6130371094
430.9024353 1450.2930908203
430.9621887 3904.3603515625
431.8806763 1711.0808105469
432.8501892 6480.0966796875
436.8589478 1218.6185302734
442.8457336 3861.4045410156
443.1170654 1122.5322265625
446.8781128 2466.9206542969
448.8356323 7053.376953125
448.9038086 1822.8801269531
456.8599548 2437.5532226563
468.8570251 2608.216796875
474.8334961 6493.3198242188
475.8661194 3676.8115234375
486.0101013 1606.75
487.2154236 1979.8856201172
492.8459473 1915.0502929688
502.8755798 1428.0317382813
503.8647766 1614.0581054688
552.7745972 2549.4479980469
588.2651367 1605.1828613281
610.7756958 1643.8383789063
END IONS
BEGIN IONS
TITLE=ADAR-1d-DSBU-2.839.839.4 File:"ADAR-1d-DSBU-2.raw", NativeID:"controllerType=0 controllerNumber=1 scan=839"
RTINSECONDS=328.7578105
PEPMASS=390.663177490234 763094.0625
CHARGE=4+
101.0709839 1624.1693115234
102.0554657 4332.30859375
102.9998093 971.5463256836
103.2605438 1053.8552246094
105.066658 2034.7076416016
111.055809 5080.9125976563
124.9228592 1486.3012695313
128.0242615 1380.3270263672
129.0662842 3012.4479980469
129.1028595 48183.40234375
130.0868683 37115.72265625
130.1057587 2223.8347167969
139.050415 1770.0718994141
140.920578 3559.234375
141.0665131 4525.11328125
145.0975647 3490.1538085938
147.1133881 45641.14453125
149.0239258 139122.515625
151.0517578 1686.1546630859
157.0975342 4543.7905273438
159.0083923 19408.654296875
159.076889 3234.3933105469
159.1127014 2114.6862792969
167.0345917 26970.7578125
167.081955 11578.560546875
171.0771027 2934.3239746094
176.9396057 3621.8664550781
177.0189514 22714.240234375
184.3418884 1727.6740722656
185.0927887 106962.6875
186.0959778 7765.9838867188
186.9229889 8592.2451171875
200.1031647 5208.7041015625
203.1034546 98975.890625
204.1072083 6457.7172851563
204.9336243 17718.447265625
206.9294891 6915.2963867188
210.090683 1917.1271972656
214.9183197 29172.5234375
220.0745087 2427.6833496094
220.9363861 2265.0766601563
222.9446259 25624.947265625
224.9400635 20793.21484375
226.0830078 5184.853515625
226.118988 11613.9521484375
228.0982971 3511.9580078125
228.9343262 3585.6401367188
230.060791 2680.0671386719
232.9290161 177761.296875
233.0570068 5800.12109375
233.932663 7411.3198242188
234.927597 3278.6350097656
234.9621582 4275.3984375
236.9215088 10315.853515625
242.9610596 57749.83203125
243.9450836 6294.740234375
244.0882263 2541.0319824219
244.110733 5982.4262695313
244.1329193 6023.1796875
244.614212 2749.875
244.9918976 2318.5241699219
246.1014709 1872.4705810547
246.9459076 5702.373046875
248.0708618 10484.810546875
250.9396057 473806.1875
251.9432068 18219.7421875
252.9403076 10433.380859375
253.8813782 2858.220703125
254.9081421 2272.8171386719
254.9333191 27273.015625
258.9442139 3768.5751953125
260.8912964 6529.3510742188
260.9717712 275300.21875
261.9532776 20804.12109375
262.1406555 17132.517578125
262.9729614 2279.146484375
263.0049744 4530.1240234375
264.9581299 8280.0703125
266.590332 2681.8972167969
266.9894409 2046.0975341797
268.9509583 6361.5859375
269.9729004 6883.1201171875
271.8896484 2045.7467041016
272.1260986 4567.5576171875
272.9226074 6315.6606445313
272.9580688 4035.2912597656
274.90979 2415.5073242188
276.9559631 3682.3410644531
277.9497375 3349.2282714844
278.9082947 8916.642578125
278.9823303 154775.6875
279.9633179 9878.06640625
282.9081421 4662.4497070313
284.9279175 3662.1755371094
287.8866272 7468.7944335938
287.9357605 3181.8193359375
288.8914185 10891.873046875
288.9334412 15685.8701171875
288.9664917 84852.6015625
289.6172791 7384.6103515625
289.9671936 2493.4230957031
290.1175537 2127.7458496094
292.992218 3139.0556640625
300.9155273 12840.17578125
302.8965454 2337.103515625
303.6148987 4376.8452148438
305.9458923 4404.0908203125
306.9020691 15292.0615234375
306.9434509 10050.1455078125
306.9779663 72963.7578125
307.9794922 4377.205078125
310.8879395 2407.9174804688
312.9160767 18295.330078125
314.9067078 2680.5021972656
314.9458923 9187.55078125
315.0802612 2065.2766113281
315.9284973 3987.1037597656
316.0096741 3172.2946777344
316.8835144 21550.791015625
316.9259644 7460.5434570313
316.9700012 2999.3156738281
318.8764954 3313.2138671875
319.0145569 3173.8820800781
320.9068604 10824.0771484375
322.0797424 12006.525390625
322.124054 2162.5678710938
322.8654175 2955.6020507813
322.9034119 6430.6162109375
323.9363098 2426.6188964844
326.9136963 2502.3483886719
328.931366 3364.9565429688
330.9270325 26794.76953125
331.0819397 14863.0986328125
332.1253662 3820.5900878906
332.9143677 3929.5866699219
333.8309631 3402.5925292969
333.8768005 3418.0869140625
334.8911133 48990.09375
334.9297791 58852.61328125
336.8878784 26168.107421875
338.9149475 8782.78515625
339.9786072 4086.2907714844
340.1406555 23077.802734375
340.641571 5608.15625
340.8757935 3763.677734375
340.915741 6129.6411132813
341.1097107 8186.0234375
341.1489563 4087.2453613281
341.9424438 4678.9716796875
343.9223633 5211.4145507813
344.8734741 15358.3095703125
344.9160461 8335.59765625
345.0292664 11605.4921875
345.9078674 3367.6176757813
347.9146423 2794.3518066406
348.9089966 4420.0869140625
349.172699 18630.51171875
349.8582764 2823.8327636719
350.1798706 2652.103515625
350.8979187 10868.236328125
351.8929749 2564.1936035156
352.8991394 31275.490234375
354.1389771 7861.2421875
354.642395 3266.1440429688
354.8977966 11562.1943359375
356.9259949 11000.9267578125
357.0707397 4508.4794921875
358.892334 4032.7033691406
359.1577454 6068.6376953125
359.6454163 11628.3330078125
360.0599365 12694.2470703125
360.1386719 18041.607421875
360.6397095 4929.7719726563
360.875824 3913.8081054688
361.1787415 3627.0603027344
361.827301 3729.4890136719
361.8862 5305.1987304688
362.8854675 83984.0546875
362.9248962 210992.09375
363.8869629 3219.8479003906
363.9293823 4078.431640625
364.8926392 16684.884765625
366.8795471 3583.4499511719
367.1277466 7110.2026367188
367.5829773 3290.125
368.6513367 96906.3203125
369.1529846 35556.91796875
369.6534424 8943.779296875
370.901947 2578.1457519531
372.6552124 3947.5131835938
372.8665771 3989.8010253906
372.9191284 51720.53515625
373.6471252 2823.259765625
373.9026489 4506.9223632813
376.5888672 16918.34375
376.8625488 5459.7939453125
378.8578491 8278.0439453125
379.8959045 3359.1594238281
380.8937378 59431.0546875
381.6599731 20168.2578125
381.9057922 4380.3896484375
382.1612244 7771.4633789063
382.6625061 4186.6689453125
382.9037781 17354.439453125
383.1577759 6562.62109375
384.8920593 4556.4418945313
388.1282043 3862.8908691406
388.8839111 7268.0390625
389.8299866 3920.0717773438
389.8829346 17525.251953125
390.0771179 4286.732421875
390.1897278 4004.8029785156
390.2036743 2681.3029785156
390.2392578 13974.6572265625
390.5745239 3719.5932617188
390.664856 130939.03125
390.8730469 117225.359375
390.930603 280156.59375
391.1656799 39203.5546875
391.6663208 19459.2265625
391.8743896 6234.7456054688
391.9430542 14009.251953125
404.8565979 18570.9609375
406.8510742 6482.359375
408.8816223 54063.2890625
408.9389648 23154.357421875
408.9898376 4526.4150390625
409.1478271 14062.8994140625
409.8875427 3250.9692382813
412.8728333 3052.7646484375
418.9235229 3688.0490722656
418.9761658 2707.9838867188
426.8873291 3588.0114746094
432.1178284 2738.0852050781
432.8576355 3344.7646484375
450.1315918 4801.1694335938
474.8352966 39793.43359375
475.1636353 3832.9880371094
478.8259888 2873.2429199219
480.8569946 2921.5205078125
487.2151184 18991.9609375
488.2205811 4042.9548339844
492.8489685 15221.552734375
501.179657 2497.7856445313
502.8778687 7693.7822265625
508.9150391 5589.177734375
509.2053833 15868.908203125
510.2074585 3734.4460449219
519.1891479 7200.919921875
533.2000122 2770.1767578125
542.8230591 6213.1333007813
560.2150879 3961.6076660156
561.1965942 6434.7563476563
572.1781616 5705.7690429688
573.1709595 3328.6647949219
578.2252808 61424.37109375
579.2294312 19688.990234375
580.2283936 6761.7734375
588.2093506 3619.9755859375
590.1896973 18530.384765625
591.1911011 4190.0185546875
596.236145 46823.5390625
597.2363892 9926.5615234375
598.2271118 3310.2321777344
606.2210693 11408.44921875
607.2237549 3327.3879394531
608.2028198 4621.75
616.2039185 4382.3916015625
634.2133789 12293.0703125
635.2220459 4792.794921875
652.2317505 4858.3974609375
661.2549438 2418.9772949219
662.2478638 6066.638671875
679.2723389 17047.369140625
680.274353 4567.0239257813
689.2612305 3067.8149414063
692.9475708 2155.9624023438
707.2697144 7283.6147460938
708.2635498 3337.2412109375
966.5714722 2344.4704589844
END IONS
BEGIN IONS
TITLE=ADAR-1d-DSBU-2.942.942.3 File:"ADAR-1d-DSBU-2.raw", NativeID:"controllerType=0 controllerNumber=1 scan=942"
RTINSECONDS=367.2050123
PEPMASS=458.855773925781 686573.375
CHARGE=3+
102.9704285 654.6538085938
106.9508057 1877.6124267578
113.011322 1354.1368408203
115.0357208 816.2579956055
121.9259109 861.0037841797
122.9249268 1360.3773193359
124.9228058 2667.3935546875
125.1420364 691.3514404297
140.9099884 1213.9853515625
140.9211578 3901.8391113281
144.0639648 1756.6141357422
148.1576233 865.1956787109
154.0587158 1272.9206542969
158.9281311 1153.7628173828
159.0088654 5925.4389648438
176.9384308 1663.1629638672
177.0188446 3918.9624023438
182.9027557 1379.2218017578
185.042038 1382.9235839844
186.9256439 3792.087890625
198.9606323 1315.8928222656
204.9338989 5028.1137695313
206.9295654 2435.6799316406
207.1730804 1271.1087646484
214.9185333 62856.20703125
215.9212799 1742.732421875
216.029953 1559.6378173828
219.0832214 2155.787109375
220.9353027 9194.3203125
222.9441528 3855.1389160156
224.9394379 3577.51953125
228.9341736 1310.3299560547
232.1152191 2062.7053222656
232.9290619 281126.28125
233.9321289 8213.693359375
234.9616699 4655.3017578125
236.9208069 4633.689453125
242.9621735 8551.4755859375
246.9452209 2884.4038085938
250.939682 368799.75
251.9429474 10072.5322265625
252.9447479 2810.0378417969
254.9333954 5658.9423828125
258.9433899 2719.8940429688
260.8941956 1425.603515625
260.9719238 32063.24609375
261.9534302 1889.3228759766
263.0038757 2491.7690429688
264.9605103 2676.9301757813
266.9880981 1613.0255126953
268.9510803 4623.5205078125
268.9829407 1733.0061035156
269.9733582 2731.7141113281
270.8792114 2636.8557128906
272.9118042 1150.2320556641
274.9082336 1446.2004394531
276.9537048 1528.7680664063
278.9820251 14534.2978515625
279.9630737 1655.2651367188
282.9057617 11035.404296875
284.9384766 7636.3803710938
286.9365845 3972.5139160156
288.8919678 10083.5322265625
288.9237061 6992.357421875
288.966095 20327.708984375
290.920166 1788.7641601563
291.9550171 9703.837890625
292.8792419 1752.9447021484
292.9588928 3027.630859375
292.9911499 1594.9810791016
295.0664063 1352.9506835938
300.9161987 10004.25
300.9520264 1628.4493408203
301.9196777 2613.6989746094
302.9452209 2998.318359375
304.8973083 8246.2470703125
306.8968201 8028.8046875
306.9769287 14820.4677734375
307.9823303 1390.5920410156
309.1250305 8155.9921875
309.9669495 4015.3168945313
310.8899231 2296.4655761719
311.9326477 3477.31640625
312.9362488 1505.9704589844
316.8807678 2744.3088378906
318.8770752 2747.2768554688
319.013855 3184.1154785156
320.9064941 5304.3286132813
322.8639221 1934.0177001953
322.9049377 6461.6958007813
323.9329529 1977.5010986328
325.1664734 13029.419921875
327.1351624 4019.1882324219
328.8997192 6921.48046875
328.9597473 16699.47265625
334.8897095 5631.3349609375
334.9327698 1923.1547851563
336.8859863 9236.96875
336.925415 1199.4664306641
338.9137878 6389.5327148438
340.8806152 4567.787109375
340.9188538 1660.6479492188
340.9570007 2210.8732910156
342.9072571 3591.8337402344
343.0257263 1485.4053955078
344.8766479 82479.484375
344.9115295 3620.42578125
344.9874878 2580.5520019531
345.9150696 5328.6015625
346.9109497 38084.83203125
347.0563354 1974.9100341797
347.8624573 3894.5773925781
347.9128418 8455.2646484375
348.8684082 3375.6008300781
349.8594666 2483.9357910156
350.8949585 6869.333984375
351.1467285 17225.064453125
352.1291809 9521.9599609375
352.9393921 1911.7733154297
353.9385376 1532.533203125
354.8938293 5355.765625
355.8760376 1331.9661865234
356.9151611 1713.3155517578
358.8932495 3744.4846191406
360.0591431 5827.2768554688
360.9186401 1652.5491943359
362.8856506 358026.8125
363.8859863 18900.607421875
363.9754028 1974.9564208984
364.9222717 41791.40625
365.9194946 7693.728515625
366.8777161 3621.4775390625
368.9237366 1634.7670898438
369.1571655 164879.5625
370.1544495 4528.9150390625
372.9184875 14329.53515625
374.8872986 1623.7703857422
374.9521179 1747.6518554688
376.8587646 1980.5753173828
378.8565979 2386.939453125
380.8977966 215193.296875
381.8999329 10046.7265625
382.8941956 2659.0622558594
384.0550842 1770.3552246094
384.844574 4309.8408203125
384.9033813 4156.7099609375
386.8420105 1882.0023193359
387.1670532 10359.654296875
388.885376 2033.2451171875
388.9967346 1706.5361328125
389.0948486 2559.6540527344
390.8739929 37331.21484375
390.9301758 54655.69140625
391.138092 3497.6928710938
391.8745728 4641.6245117188
391.92453 4816.3608398438
391.9690857 6182.3012695313
394.0117798 1881.3581542969
396.8746643 2199.1652832031
398.913208 5184.982421875
402.8598328 10375.7763671875
402.9231262 14261.9853515625
403.8647461 1976.9868164063
403.919281 2264.2380371094
404.8547363 7237.5141601563
404.9112854 2066.9582519531
405.8340149 1940.1929931641
406.8521118 6738.1596679688
408.8828735 15452.81640625
408.9396667 4868.037109375
409.1483765 9139.912109375
409.8817749 3198.8132324219
412.0515442 2019.8265380859
412.8650208 3188.7922363281
412.9595642 2069.6264648438
413.0127563 1777.8107910156
413.1829834 3302.1872558594
415.899353 2525.6530761719
416.8876343 1661.6115722656
418.8436584 29530.21875
419.8496704 3272.0815429688
420.8837585 7355.9575195313
422.8361816 3463.6394042969
424.8552246 1614.5346679688
428.8632813 2194.8950195313
429.8695068 1972.0021972656
430.9121704 43051.55859375
430.9615479 1648.7193603516
431.1300049 3240.7514648438
431.8744507 6289.505859375
431.9633484 2442.646484375
432.8553162 6516.9741210938
433.8805847 1834.3913574219
436.854126 12349.927734375
438.8661499 1875.8199462891
440.8486633 2268.1127929688
448.8389587 13212.845703125
448.9092102 9376.28515625
448.9511414 1227.4031982422
448.9711304 1941.1137695313
452.9067688 2349.1242675781
458.2258606 3359.9055175781
458.8560486 28446.384765625
458.9211731 3788.4489746094
458.9989929 1879.6442871094
459.1217651 5403.2490234375
459.2232971 1710.5992431641
459.8630981 4355.9833984375
459.9299011 7281.4262695313
459.9876404 2183.7709960938
474.835144 38845.63671875
475.8560486 2539.1655273438
475.9035339 1878.0583496094
476.8603821 13933.2021484375
477.8651428 2376.0651855469
477.9369812 2146.1745605469
478.8305054 4822.4282226563
480.8474426 3547.9938964844
488.8487549 2624.7766113281
492.8452759 15241.921875
496.848114 1904.9423828125
502.8768616 9412.8955078125
503.880127 2144.3251953125
506.8723755 3760.1530761719
528.8200073 1709.8884277344
542.819519 5619.1147460938
555.0646362 1564.6772460938
578.7912598 1917.1253662109
585.9512329 3134.2834472656
589.850647 1424.5843505859
604.7936401 22058.7734375
605.812439 2381.2719726563
608.7930908 2801.0991210938
610.7963867 2030.0007324219
618.8150024 3140.3342285156
622.802063 4768.1372070313
632.8286133 2389.7199707031
640.7731934 1751.2036132813
670.7711182 1744.7689208984
672.7718506 6550.5078125
734.7591553 1706.0905761719
738.7507935 1449.4583740234
745.9429932 1680.7144775391
1185.673462 1243.5825195313
END IONS
BEGIN IONS
TITLE=ADAR-1d-DSBU-2.954.954.3 File:"ADAR-1d-DSBU-2.raw", NativeID:"controllerType=0 controllerNumber=1 scan=954"
RTINSECONDS=371.3330541
PEPMASS=396.885314941406 397502.0625
CHARGE=3+
101.0601425 535.6021118164
102.970665 1322.572265625
103.7853241 369.8706665039
106.951004 773.0391235352
113.0118408 1138.8353271484
115.0370636 637.1390991211
117.2178726 451.3786010742
119.0197067 748.4884643555
120.0035706 1013.6763916016
120.9810104 1412.7510986328
122.1345062 458.7642211914
122.9248657 1765.7634277344
128.9761505 496.1361694336
129.1035309 1375.5640869141
130.0870819 1310.4099121094
131.0133514 928.1569213867
135.9774475 1798.2764892578
137.0691223 1475.0124511719
140.9092255 1075.9134521484
140.9211426 2526.7075195313
146.9910126 1302.9455566406
147.1134644 924.8294677734
152.9481049 2839.080078125
154.0592804 1095.3480224609
158.9287872 2661.1423339844
159.0084381 20845.853515625
160.0133972 627.9416503906
170.9574432 1272.8342285156
173.0243073 586.0259399414
176.9393158 2898.5900878906
177.0187683 2219.0710449219
179.0910645 4065.9575195313
180.0756836 620.8146362305
182.975235 1043.5583496094
184.9713593 792.9532470703
185.0927887 2744.611328125
186.9235382 9046.0634765625
188.9190979 6085.9555664063
192.9416962 744.5817871094
194.9511414 614.9142456055
197.1034851 1194.1398925781
198.8908691 671.9514160156
198.9391327 911.3210449219
198.9583588 11348.3125
199.0400085 659.8098144531
200.041687 1503.9572753906
200.7362518 548.8927001953
200.9395294 1790.1717529297
203.1033783 4994.6782226563
204.9342651 13651.4267578125
205.9381256 573.2979736328
206.9297943 17856.669921875
206.951889 977.6558837891
208.9276581 693.0372314453
208.9532318 691.6668701172
210.9235229 2354.8718261719
210.9512787 1441.7316894531
211.0233154 740.8348999023
212.904007 744.9591064453
212.9459229 777.5330810547
214.9184723 89379.3515625
215.922287 3013.1105957031
216.0299225 1663.4788818359
216.9231873 809.5546875
216.9513092 2837.6396484375
218.9115448 4058.2470703125
218.9494476 1952.7141113281
220.9350586 7748.8916015625
222.9445496 2255.5891113281
224.9407654 5772.7993164063
228.9073944 864.6354370117
228.9344177 5713.35546875
230.0463409 624.7592163086
231.9451904 1001.5054931641
231.9964294 633.264831543
232.9290161 196804.1875
233.0550537 3066.2368164063
233.9323883 7385.3217773438
234.0110626 644.1851196289
234.0674133 1273.2415771484
234.9309692 1981.0202636719
234.9624786 1268.9859619141
236.9221802 10107.93359375
238.9465637 1128.6085205078
240.9343262 2718.2189941406
240.9895172 679.3434448242
241.1165466 3554.2478027344
242.9612885 52812.1796875
243.9437256 17678.658203125
244.1124573 748.2993774414
244.9937286 3413.3342285156
245.9618225 848.419921875
246.9143372 1128.1691894531
246.9442902 9439.6025390625
247.9425507 739.87109375
249.9624329 862.8552246094
250.9397278 42655.921875
251.9428711 1629.0964355469
254.933197 1368.5194091797
255.9502258 862.6123046875
256.8962402 2180.8544921875
256.9769287 765.9615478516
257.9598999 1154.8463134766
258.8932495 1086.1602783203
258.944397 5136.6918945313
259.9421692 2175.1215820313
260.8971252 2939.8464355469
260.9720154 78087.625
261.9541321 17852.0859375
262.0093689 1065.0413818359
262.9681091 1918.4056396484
264.9592285 2684.7114257813
265.9486389 986.2994995117
266.8839417 2894.5727539063
266.9284973 17258.318359375
266.986084 5267.3515625
267.0743103 711.8394775391
267.9307861 2282.591796875
267.9595642 1705.3055419922
268.0202637 964.4857177734
268.8609009 1626.5413818359
268.9300842 1294.4373779297
268.9848022 2097.5864257813
270.9552002 2466.5708007813
271.9364929 845.5555419922
272.9597778 850.8692626953
272.9904175 1101.3941650391
273.9605408 968.4735107422
274.9028625 1504.04296875
274.9472656 1055.3093261719
274.9808044 1817.2572021484
276.8961487 1245.5295410156
276.9576721 866.0357055664
277.8703918 870.5793457031
278.9028015 977.4025878906
278.9829407 8091.0190429688
279.0531616 1051.8033447266
279.9667053 1871.7119140625
280.9466553 746.8142700195
281.9097595 889.8106689453
282.9060974 95696.7734375
282.9374084 3416.337890625
283.9069519 3304.619140625
283.940918 2704.6533203125
284.8886108 5350.21484375
284.9440002 10911.341796875
284.9751587 1049.3116455078
285.9394226 1912.2322998047
286.8710022 712.7655639648
286.9091187 1048.5942382813
286.9446106 789.8212280273
288.8876343 8645.708984375
288.9285583 2523.7858886719
288.9663086 23206.626953125
289.9295959 1026.8214111328
289.9888306 3312.2204589844
291.944458 937.4989624023
292.8779602 2082.8681640625
292.9554749 2667.9191894531
293.1593628 3501.2775878906
294.0191345 1319.8647460938
294.8452759 1113.7972412109
294.9038391 8533.140625
294.9397888 1033.2576904297
294.9837646 909.2881469727
295.9893494 1451.0135498047
296.8676453 1064.4942626953
297.0658875 951.7172851563
297.9434509 920.1746826172
299.9826965 1420.0560302734
300.9172058 22223.318359375
300.9537354 16074.4501953125
301.0029602 5473.0126953125
301.9216614 1956.4425048828
301.9564819 937.2604370117
302.4891357 1281.3358154297
302.8954468 12358.5478515625
302.9346619 908.3330078125
302.9813538 927.2219848633
303.8971863 942.5686035156
304.9276123 1438.6528320313
304.9872131 4747.810546875
306.1226501 954.3196411133
306.8965454 2061.720703125
306.9772949 2824.763671875
307.5061951 1962.1549072266
307.9423218 1285.1667480469
308.000946 1421.0673828125
310.8874512 1676.3255615234
310.9493713 2461.1311035156
311.9356689 1410.3343505859
312.8536072 34504.296875
312.9152222 18441.91015625
313.8563538 1059.8439941406
313.9187317 975.7561645508
315.0241699 1387.01953125
315.950592 1888.9656982422
316.5111084 1840.509765625
316.881897 3189.8779296875
316.9182129 1103.7864990234
317.0176697 1788.1091308594
318.8768921 13432.4736328125
319.0129089 1863.1604003906
319.1752625 1126.0100097656
320.9039001 27351.384765625
321.5695801 1237.1046142578
321.9096069 1774.6013183594
321.9530945 1355.4143066406
322.8635864 4269.7041015625
322.9042664 5971.7939453125
322.9448547 6143.8505859375
322.9998474 4024.0466308594
323.1470032 3169.5043945313
323.9360657 2271.1909179688
323.9847412 3254.6962890625
328.8948364 1412.0583496094
328.9499207 10142.705078125
329.0028076 1358.2554931641
329.0435486 1103.4136962891
329.9452209 1188.7183837891
329.9911804 941.4794311523
330.5758972 2113.1071777344
330.8634033 31378.451171875
330.9303284 3191.08203125
331.9397888 839.9334716797
332.0346069 1785.8214111328
333.9233093 1078.9340820313
334.8930969 2786.4045410156
335.1824036 3422.6362304688
336.0292358 935.7904052734
336.1599121 1918.7175292969
336.578064 1195.0969238281
336.8877869 16560.138671875
336.9305115 1281.3762207031
337.1859741 24452.87890625
338.1724854 2787.8764648438
338.9143677 18327.302734375
339.8641968 4636.4106445313
339.9111328 807.6264038086
340.8452454 1618.2111816406
340.880249 4725.2807617188
340.9515381 4694.5454101563
341.1566162 1437.0909423828
341.8949585 1100.9696044922
341.9454041 1527.6529541016
341.9934082 4474.9140625
342.9014587 1871.3364257813
343.0264893 1644.8521728516
344.8760376 11765.34765625
344.9111328 842.8670043945
345.1604614 5978.5092773438
345.9089661 2271.67578125
346.9107056 5122.4599609375
347.9060974 1244.1163330078
348.8731079 2548.970703125
348.9471741 8826.521484375
349.1077271 1314.6639404297
350.0505066 1201.9063720703
350.124176 1617.4078369141
350.5591431 1991.576171875
350.8597717 13697.345703125
350.9425964 20113.982421875
350.992981 2104.8244628906
351.0471497 1424.7727050781
351.932251 1987.1179199219
352.8782349 6347.7890625
353.1909485 5785.9477539063
354.9003296 2470.6655273438
356.9191284 1434.4304199219
357.1721191 3440.7868652344
358.8548279 1769.6862792969
358.894043 2813.6103515625
358.9432373 1137.8630371094
359.1679077 2214.6005859375
359.5640259 2748.7666015625
360.8756714 1656.8923339844
361.1984253 1118.5045166016
362.887146 16683.728515625
364.879303 1249.8768310547
364.9271851 3168.6604003906
366.8734131 1364.6058349609
366.9587708 3778.0830078125
367.8656616 1800.0858154297
368.1452942 1246.0640869141
368.8700867 10019.67578125
368.943512 10373.69140625
369.0386658 1123.0358886719
369.8750305 7139.5590820313
369.938385 2729.1540527344
370.8941956 2800.9467773438
372.9209595 3781.7739257813
373.9031982 7389.9526367188
374.9537048 1627.2487792969
375.1845093 1107.9822998047
375.6615601 1079.2825927734
376.8596802 6462.8032226563
376.9061584 1495.8582763672
377.178833 5771.34765625
378.8555298 54987.7421875
379.0989685 1871.3576660156
379.2086487 42280.765625
379.8621521 3311.6169433594
380.1963501 3153.85546875
380.8478394 3772.3466796875
380.9036865 3021.0002441406
385.0835266 998.3483276367
386.8990173 16443.751953125
387.8935852 3129.3981933594
388.8695984 1205.2359619141
389.8912048 1275.8839111328
390.8716125 2397.8330078125
390.9306641 7143.751953125
391.9156799 2669.1916503906
392.8595276 889.7791748047
395.8768921 1028.5798339844
396.0795288 3334.791015625
396.133667 1370.6374511719
396.1832886 934.3452148438
396.230072 1723.2662353516
396.8818359 9402.5654296875
397.1184998 3262.4978027344
397.2193298 65444.64453125
397.6741333 1938.5980224609
397.8693848 1142.1452636719
402.8683167 1872.6823730469
402.9262695 929.0607910156
404.8537903 3107.0627441406
406.8526917 8041.4838867188
410.852478 3196.5590820313
412.8669128 1165.9654541016
413.8768005 1097.6164550781
413.9870605 4615.1469726563
414.0939636 956.5185546875
414.8878784 3717.9274902344
415.1323242 1232.5407714844
415.8988037 4229.966796875
416.8696594 1246.5795898438
418.8436584 5963.9194335938
419.8925781 2389.8347167969
422.8375244 1188.5603027344
424.8648376 1864.4588623047
428.867218 2413.9409179688
430.907074 1003.2427978516
430.9630432 4231.6767578125
431.8756714 2037.6499023438
432.8510132 5136.6489257813
436.8633423 2048.3041992188
442.8416138 3373.013671875
446.8808289 2265.9892578125
448.8355408 4566.7392578125
456.8608704 1252.7855224609
460.8387451 999.8588867188
468.855835 2954.9431152344
474.8331909 9890.2451171875
475.8598328 3951.279296875
476.8571777 1035.0181884766
478.8305664 1844.6831054688
486.8313599 1212.5131835938
487.215332 1437.1844482422
488.8540649 1765.5866699219
492.8507996 1884.7860107422
502.878418 2146.7429199219
503.8580322 3019.7583007813
528.8206787 1736.4094238281
552.7787476 1257.6472167969
578.7976074 1301.3101806641
588.2669067 2019.1434326172
592.8648682 855.8130493164
604.7954712 1114.5607910156
610.7797241 1313.3022460938
END IONS
BEGIN IONS
TITLE=ADAR-1d-DSBU-2.957.957.3 File:"ADAR-1d-DSBU-2.raw", NativeID:"controllerType=0 controllerNumber=1 scan=957"
RTINSECONDS=372.1260174
PEPMASS=966.389953613281
CHARGE=3+
104.5453949 276.9042358398
106.9511108 3624.4353027344
115.799057 318.5689697266
116.160881 343.6323242188
118.8258057 358.5850524902
120.0038223 2214.2275390625
122.9157639 828.3170166016
122.9249878 10085.4091796875
124.9226608 1428.8713378906
147.0055542 1064.1896972656
152.8532715 429.9337463379
154.0585022 652.9467773438
158.9646912 4634.9643554688
174.9385376 1105.6025390625
177.0612335 731.3198242188
179.0885315 487.087310791
204.957489 558.8417358398
219.0834351 1025.0377197266
220.9350739 29703.828125
221.9389496 798.9413452148
224.9289246 1009.176574707
226.9523621 6060.1528320313
236.9078522 2655.3796386719
242.9255066 2077.7231445313
245.6843109 476.0092468262
252.8822021 2103.6401367188
252.9507904 2113.5607910156
254.8795624 524.5599365234
262.0027161 560.9989013672
272.9444885 757.8280639648
277.0256958 590.8344116211
282.9053345 5615.2495117188
288.9227295 36500.1640625
289.9255676 1522.1761474609
290.9267273 620.6704101563
292.9144592 850.6263427734
300.9179993 1093.9935302734
304.8963013 16828.59375
305.8983154 698.3422241211
306.8947449 1440.8637695313
320.8705444 3655.3381347656
333.921051 642.8491821289
334.9151306 1518.2725830078
336.8482056 600.0497436523
350.8933716 13830.8251953125
351.8970642 957.1156616211
354.8870239 567.3895874023
366.8675232 5421.3686523438
379.9178772 877.1647949219
382.8411255 664.729309082
402.899231 722.4505615234
412.8656616 1803.2210693359
418.8811646 4100.4995117188
430.8807678 637.7349853516
432.8523254 1354.6182861328
434.8546143 3926.0148925781
448.8348694 1335.1608886719
474.8347778 3754.9167480469
478.8253479 708.3823852539
480.855896 2980.0600585938
492.8458252 864.9749145508
496.8282776 3151.79296875
500.8358459 744.8046875
502.8789063 2207.3657226563
503.8652344 1312.6177978516
516.8138428 715.328918457
542.8222656 2323.5083007813
548.8364258 1719.7955322266
562.8093872 745.3943481445
564.8098755 3592.9614257813
578.7956543 1303.9991455078
580.8071289 488.0626525879
584.8052979 611.3912353516
604.7936401 5129.1909179688
605.5088501 583.4263305664
605.8015137 1334.2696533203
606.8079834 1022.6285400391
608.7940063 1317.2520751953
610.8099976 2766.7841796875
622.802124 1313.6865234375
626.7874146 4419.3803710938
630.7967529 1804.6695556641
632.8305664 2800.5278320313
633.8255615 3702.8149414063
646.7848511 1846.8880615234
650.8478394 1344.5357666016
651.8226318 821.8687744141
666.7700806 541.8994140625
668.7783203 947.8397216797
670.7685547 631.8416748047
672.78302 3819.4165039063
673.795166 750.7852172852
676.7787476 966.7670898438
678.8006592 2231.236328125
688.744751 690.1640014648
692.776001 701.6696777344
694.772583 5795.912109375
695.7854004 683.2339477539
698.7786865 1050.0408935547
701.8161011 567.2993164063
708.748291 1563.2976074219
714.7479248 833.2147827148
717.7766724 885.3819580078
718.7543945 556.3436889648
724.7626343 663.5833129883
734.7439575 4463.8188476563
735.8121948 980.240234375
738.7537231 528.228515625
740.7385864 7651.88671875
744.7562256 658.1036987305
746.7890625 958.88671875
749.8173828 711.1110229492
750.7383423 933.2377929688
754.793396 870.1569824219
756.7429199 981.9518432617
761.7614746 634.8776245117
762.7720337 4288.1293945313
763.7792969 4592.853515625
764.7073975 752.7520141602
768.7979736 659.935546875
776.7412109 1131.3391113281
778.7106323 560.4928588867
780.8016357 845.7731933594
792.736084 714.7771606445
796.7194824 708.8187255859
802.7225342 2187.6088867188
803.8011475 686.7386474609
806.7226563 678.9110717773
808.748291 1000.5559692383
812.7233887 1056.8693847656
818.7443848 770.8778076172
820.7219238 1363.9891357422
830.7238159 1589.1220703125
831.7637329 2059.2131347656
838.715271 1574.9018554688
848.704895 1002.6340332031
852.6798096 3712.1921386719
864.7063599 3757.1899414063
868.6983643 694.4858398438
870.6919556 5304.99609375
871.6969604 1110.34765625
898.7022095 1292.1574707031
942.6849976 1136.7766113281
968.6737671 947.2910766602
994.6744385 2662.6000976563
1000.652039 685.327331543
1072.618896 779.5743408203
1098.637939 1461.7459716797
1124.630737 1838.2478027344
1130.633301 747.4979248047
1196.624268 841.3223876953
1228.595215 1266.5681152344
1254.579956 1195.4438476563
END IONS
BEGIN IONS
TITLE=ADAR-1d-DSBU-2.963.963.4 File:"ADAR-1d-DSBU-2.raw", NativeID:"controllerType=0 controllerNumber=1 scan=963"
RTINSECONDS=374.1390969
PEPMASS=390.663421630859 838109.5
CHARGE=4+
101.1077347 1761.7314453125
102.0553818 2633.8129882813
105.0666275 1914.7813720703
109.9292908 1344.1525878906
111.0560074 5151.2216796875
120.003334 2103.3359375
122.9257813 1522.1276855469
124.9234695 4506.8706054688
128.0720978 1947.3188476563
129.0665436 2712.4274902344
129.1029358 41241.90625
129.1132355 3596.7065429688
130.0868683 35592.89453125
130.1057434 2478.2446289063
133.1526031 1547.9970703125
140.920929 2739.5959472656
141.0665283 4356.4150390625
147.1133728 46715.48828125
148.1167755 2765.267578125
149.0239868 104136.4140625
157.0979767 4644.7778320313
159.0084991 15663.8974609375
159.0776215 3032.45703125
159.1111145 1557.4350585938
167.0344086 20983.197265625
167.0823669 14794.6083984375
171.07724 1610.9852294922
176.9398804 2904.8110351563
177.0186768 19368.65625
178.3012085 2368.7204589844
185.0927277 103752.90625
186.0962677 7665.3583984375
186.9259796 7100.29296875
189.4701996 1895.6821289063
192.0819855 2144.7666015625
193.0375671 2045.9871826172
194.9499359 3075.48828125
199.0727997 2121.4733886719
200.1039276 6831.5581054688
203.1034546 107159.078125
204.1071777 8518.3212890625
204.1345673 1784.6063232422
204.9343872 15275.39453125
206.9302979 6700.8095703125
209.093399 4097.2465820313
214.9180908 26769.515625
220.9365845 6240.2192382813
222.9448395 22868.37109375
224.940094 20145.53515625
226.0832672 4332.5439453125
226.119339 9615.2705078125
228.0987701 6664.1079101563
228.9344482 3423.9404296875
230.0604858 2908.2124023438
232.9289856 151243.140625
233.056488 7722.0776367188
233.9326019 4665.2827148438
234.9312134 2258.69921875
234.9615173 4073.0837402344
235.9855957 8855.974609375
236.9223633 6172.0024414063
239.9629211 2686.70703125
242.9612122 45934.625
243.9456024 7641.6201171875
244.1095886 9033.16796875
244.134964 3670.7204589844
244.6128845 2687.193359375
246.9450378 8203.72265625
247.0903168 2059.9826660156
248.0713043 8207.4072265625
250.9395599 403811.71875
251.9431458 17118.1796875
252.9416504 10877.791015625
254.1148071 2393.0434570313
254.9322815 22695.916015625
255.9945831 3752.3657226563
258.0578613 2817.9426269531
258.9433289 3120.8674316406
260.9717407 238436.078125
261.9537048 29800.1953125
262.1404419 16618.001953125
263.1473694 2433.0600585938
264.9558411 10263.2080078125
266.5906677 4448.4575195313
268.9497986 5474.3598632813
269.972168 20168.419921875
272.1257935 6037.0131835938
272.9216614 7343.126953125
272.9588623 2981.2414550781
274.9109497 3250.5124511719
274.9847717 3459.2958984375
275.9750977 2624.4245605469
276.9016724 2736.6491699219
276.9559631 3451.6013183594
277.9502869 3448.6809082031
278.9067688 8876.373046875
278.9822998 137972.453125
279.9642029 12464.826171875
282.0812988 1982.9604492188
282.9054565 5401.4995117188
286.9354553 3102.3732910156
287.9359131 2767.1352539063
288.8880005 8705.2998046875
288.9334412 17349.8359375
288.9673157 67579.5546875
289.6174011 7836.7641601563
289.9684448 2129.8461914063
290.1171265 2759.0964355469
291.9670715 2537.453125
294.9396057 2379.4169921875
298.908905 3229.2397460938
300.9173279 11150.7646484375
301.9195862 2768.1223144531
303.6151428 3613.2934570313
305.9468994 2836.7990722656
306.9024048 15815.8740234375
306.9432373 10785.9775390625
306.9776917 57040.203125
310.0812378 2881.0002441406
312.9147949 16473.515625
313.149231 3100.9929199219
314.9447632 7397.3984375
315.9242859 3330.4313964844
316.0105896 2727.1413574219
316.8833923 19592.78515625
316.927063 7601.0126953125
318.8788452 5240.97265625
320.9048462 11327.9716796875
322.0823669 6885.9086914063
322.8660583 3422.6486816406
322.8989258 3545.2119140625
322.9327698 6543.7778320313
322.9996338 4193.9775390625
323.1396484 3900.3581542969
325.9607239 3221.6901855469
330.9271545 23098.720703125
331.0825195 12007.7900390625
332.1287537 2699.3649902344
332.9126282 5875.2055664063
334.8916931 44985.5390625
334.9296875 61175.2734375
335.9346619 2763.4675292969
336.8869324 26642.80078125
338.9158325 6166.4482421875
339.9761658 2845.8962402344
340.1398621 19867.744140625
340.6424255 8208.4755859375
340.880127 6676.3071289063
340.9180908 4475.6938476563
340.9603577 3674.0993652344
341.1101379 8207.921875
341.150177 3047.21484375
341.9881897 2604.056640625
342.8739014 2381.6770019531
344.8761292 14704.5087890625
344.9115906 13164.302734375
344.9880676 3725.5368652344
345.0291443 8322.6572265625
345.0917969 2684.0090332031
345.1324158 3643.8425292969
345.9084778 4144.7944335938
347.9211731 2837.9243164063
348.8675537 2943.4721679688
348.9100342 2754.6293945313
349.17276 23235.171875
350.1738892 2920.8469238281
350.8983459 14175.2177734375
351.1360474 3566.076171875
352.8990173 21901.888671875
354.1401672 9307.1171875
354.8985291 14166.2900390625
355.0713196 2902.0700683594
356.9243774 9225.47265625
357.0707092 4225.9301757813
358.8940125 7766.939453125
359.1587219 5445.9423828125
359.6455688 12155.068359375
360.059082 13368.2939453125
360.1362 20264.73828125
360.6425476 6623.326171875
361.1740417 4433.7260742188
361.8834229 4189.1640625
362.885498 60535.84375
362.9249573 211039.96875
363.0968323 3490.6887207031
363.8832703 4047.5236816406
363.928833 4500.408203125
364.8922729 15527.857421875
364.9386902 2519.4033203125
365.9267578 2836.2026367188
367.1251526 8949.9755859375
368.0710449 2812.2849121094
368.6515503 89771.421875
369.1529846 32124.755859375
369.6527405 8466.3701171875
372.8676147 4480.60546875
372.9191284 42924.8046875
373.1521606 2692.7072753906
373.9050293 7869.4052734375
376.5881042 11960.2255859375
376.8594055 2884.4138183594
378.8600159 7146.7919921875
380.8937683 52872.6171875
381.6599731 16330.833984375
381.9013062 3388.4274902344
382.1624451 8171.3500976563
382.9047241 11511.68359375
383.1594849 4489.0864257813
384.8922424 4013.4833984375
388.1300049 3903.9631347656
389.8805847 10806.5068359375
390.0741272 7671.5966796875
390.239563 17369.234375
390.5759277 4376.7104492188
390.664978 129067.6171875
390.8730774 106430.875
390.9308777 228280.875
391.1655273 45481.89453125
391.5780945 2940.9721679688
391.6662292 17036.3984375
391.869751 3775.1689453125
391.9238892 8662.5791015625
392.1228333 3569.34765625
396.866272 2658.5886230469
398.8630981 4302.9985351563
404.8553772 12501.9345703125
406.8509216 8579.4794921875
407.9052429 2569.8549804688
408.8815918 49416.3046875
408.940155 20390.9921875
409.1486206 18691.28125
412.8680115 3385.3012695313
424.8590698 3124.236328125
426.8778076 2815.5014648438
428.177124 4650.123046875
430.8728638 3223.4143066406
432.1188354 3712.9165039063
432.8548279 2419.2006835938
450.1292419 4578.0864257813
457.1542358 2803.1125488281
469.2062378 3233.4233398438
474.8338928 35661.5078125
475.1630249 3742.2878417969
478.829834 4413.0288085938
480.8554077 3300.8134765625
487.2157898 18866.314453125
488.2197266 4552.9384765625
492.8442383 17794.72265625
502.8795166 8127.4814453125
508.9141235 2698.2312011719
509.2071228 13294.32421875
519.1870117 5433.337890625
533.1990356 3145.6850585938
542.822876 8978.7021484375
560.2116699 3445.2854003906
561.1981812 2875.4829101563
572.1789551 4577.4487304688
573.1645508 3917.9128417969
578.2260132 59439.703125
579.2288818 18667.77734375
580.2298584 3775.9479980469
590.1928711 15975.57421875
591.1903687 4271.5541992188
596.2360229 50831.73828125
597.2399902 11737.376953125
598.2267456 3659.03125
606.2242432 12237.6328125
607.2221069 3862.0400390625
616.2030029 4959.3393554688
634.2163696 13401.412109375
635.2182007 4584.8798828125
652.2289429 3472.607421875
662.2468262 7127.9936523438
663.2561646 2357.2668457031
679.2785034 17114.9375
680.2700806 4865.7768554688
683.9522705 2397.1799316406
689.2573853 4087.5922851563
707.2665405 5576.0893554688
708.2825928 2556.080078125
1031.072388 2832.859375
1510.022949 2627.0859375
END IONS
BEGIN IONS
TITLE=ADAR-1d-DSBU-2.983.983.4 File:"ADAR-1d-DSBU-2.raw", NativeID:"controllerType=0 controllerNumber=1 scan=983"
RTINSECONDS=381.258428
PEPMASS=455.700317382813 194393.171875
CHARGE=4+
102.0554504 1287.0959472656
103.8738861 503.3091430664
104.0533524 2456.3051757813
106.951088 598.6470336914
113.0113678 1552.3591308594
120.003685 1579.5777587891
122.925087 7963.9038085938
124.923233 863.1226806641
127.0763397 1705.9614257813
127.0871811 34890.55078125
128.0907135 2036.5529785156
140.9097137 794.7435913086
140.9203186 1712.4473876953
144.0636597 2247.3442382813
147.1118011 757.5713500977
154.0595703 1149.5462646484
155.0818939 1685.6988525391
158.9294434 782.3446655273
159.0083008 10756.6689453125
171.0763245 865.7903442383
175.0906982 45591.7421875
175.1186829 2021.0906982422
176.0936737 2811.9897460938
176.938797 1387.5816650391
177.0194397 1080.0866699219
178.3189697 1491.6867675781
178.9356079 917.022277832
186.9244385 3222.6232910156
188.920517 2993.7241210938
194.9350891 1794.7470703125
198.9584045 984.219543457
199.0722198 1125.9865722656
203.085556 17200.6875
204.0881348 1007.8988647461
204.9340363 4595.767578125
204.9554596 1733.7121582031
206.9295044 8201.2294921875
213.999588 922.2351074219
214.9185028 61225.703125
215.9225006 2658.1018066406
216.029007 1545.1639404297
218.910553 1469.8009033203
218.9503326 1049.7169189453
220.9353027 8124.0854492188
224.9395599 2457.8676757813
226.9537659 1205.4495849609
228.9343567 2631.6752929688
232.1161194 1015.3026733398
232.9289703 145218.96875
233.0579834 2418.4138183594
233.0956726 1870.9196777344
233.9320526 5892.7749023438
234.9289856 2468.6809082031
236.9215698 2880.8566894531
240.9355927 1373.8806152344
242.9610291 30588.09375
243.9428253 3944.0942382813
244.9938202 1682.669921875
246.9477844 3286.2470703125
250.9397125 38875.61328125
251.9430389 2310.64453125
252.884079 4829.1982421875
256.9072266 11627.16015625
257.9594727 4528.8979492188
258.9453735 1711.9548339844
260.9719543 41795.75
261.0280762 3631.4699707031
261.0916443 2858.9965820313
261.9560242 3164.2819824219
262.1523743 9260.9423828125
262.97229 1120.9420166016
264.9606018 1401.4970703125
266.9291687 1556.3986816406
269.0201416 1279.0834960938
272.9107361 2032.9240722656
272.9892578 1956.8831787109
274.9159241 3457.8381347656
274.9475098 1415.5686035156
274.9835815 1748.6669921875
275.9708252 4600.6455078125
278.9816895 5723.1201171875
282.9060669 21200.935546875
283.9102783 1091.6512451172
284.9371643 1449.2749023438
288.8883057 2366.1408691406
288.9257813 7348.5922851563
288.9660645 90617.8125
289.9702148 2932.7175292969
290.9185486 1394.6650390625
290.9680176 1306.5843505859
292.8786316 1113.2103271484
293.9818726 1118.6578369141
297.138855 3289.6918945313
298.9055786 1021.2904052734
298.941925 3250.1567382813
299.9814148 2583.6391601563
300.9161682 8097.0859375
300.9992676 1959.1505126953
302.8935547 3414.2578125
302.9795532 1398.3905029297
304.8975525 3658.1040039063
306.9774475 17990.86328125
307.9468384 1281.6361083984
310.8891296 1944.2408447266
310.9490967 1728.1123046875
311.0256653 1481.4698486328
311.9318542 1785.2990722656
312.8598938 2819.0764160156
312.9329834 852.5350341797
313.9396973 961.0623779297
315.1492615 17410.84375
316.1497192 2205.6437988281
316.8830566 2458.4096679688
316.9194336 1502.4541015625
318.6405029 1597.6680908203
318.8768921 35082.55078125
318.9112549 1806.7452392578
319.8812256 2639.8598632813
320.8684998 8230.5419921875
320.9102783 4596.884765625
321.0508423 1939.4534912109
322.8669128 1289.1342773438
324.8971558 30129.87890625
324.9494019 1499.1311035156
325.9057617 1443.4057617188
325.9485168 21057.056640625
326.0341187 4992.9169921875
326.8638 2410.72265625
327.6470642 1820.8676757813
328.9606628 2121.9682617188
330.897583 3733.7844238281
330.9527893 924.1939697266
332.1281738 3452.9892578125
332.8983459 1551.2215576172
332.9520874 1062.0047607422
333.1604614 3280.7790527344
334.8908691 1644.9605712891
334.9640503 1556.8133544922
335.0120239 1089.9460449219
336.8877869 55038.859375
336.9613037 1377.1983642578
337.8893433 4669.5942382813
338.1009827 1696.9942626953
338.9213562 4258.1586914063
341.984314 1829.0288085938
342.9112244 10736.8994140625
343.0278625 1447.1361083984
344.0432739 1349.3312988281
344.8760071 26777.849609375
344.9125061 2241.2290039063
345.8806152 2661.3310546875
346.9200134 1496.4116210938
348.9134827 2239.8154296875
350.89505 11841.9345703125
351.9649658 1665.4970703125
352.8577881 3366.5314941406
352.908783 3018.2829589844
354.9014893 9603.33203125
356.8771057 2683.3051757813
358.9368896 1703.6021728516
360.898407 1457.0480957031
362.886261 44643.5625
363.0131836 1157.7893066406
363.8845825 4332.2958984375
363.9665833 1663.6644287109
364.0235596 1512.0286865234
364.8804016 1749.1611328125
364.9326782 2587.8303222656
366.8746033 1504.1560058594
372.9213257 13246.1064453125
374.883606 1468.7329101563
376.8589783 2026.1778564453
378.8593445 3090.1752929688
379.1055908 5125.3955078125
380.8515625 98787.734375
380.8979797 11029.5576171875
381.8505554 6020.8383789063
381.9699402 3348.3996582031
382.8396606 5566.3911132813
383.84198 1511.0798339844
384.8414001 1654.7271728516
384.901123 1723.6770019531
386.8659363 30264.88671875
386.9343262 4453.8530273438
386.9861145 1979.4962158203
387.0889893 1873.2801513672
387.8682556 2889.7502441406
387.9197083 17888.599609375
388.8793945 6519.6953125
389.8945313 2932.7661132813
390.8798218 1793.9194335938
390.9299011 27509.998046875
391.1952209 3382.5434570313
392.930603 1432.1602783203
393.0766602 1434.0484619141
395.5621033 2028.0084228516
396.0766296 20745.587890625
396.8806152 2635.0627441406
397.1160278 5985.0209960938
397.91922 3598.3869628906
398.0144348 2324.453125
398.8622131 40602.296875
399.9180908 1492.4722900391
400.8760376 1894.3961181641
401.8718567 1430.6083984375
402.1588745 1926.6623535156
402.6582642 2598.1418457031
402.8684387 3639.5656738281
403.8952026 3128.267578125
404.8760071 24803.142578125
404.9450989 4689.400390625
405.879425 2143.7939453125
405.9327393 9681.8134765625
406.8487854 6188.8305664063
406.9497986 4166.4208984375
408.8936768 3400.9934082031
408.9497986 2790.0004882813
409.0502625 2561.416015625
409.1171265 2832.5180664063
409.8731689 6720.8862304688
409.9628601 1781.2099609375
410.104248 13242.3212890625
410.8515625 6806.345703125
411.0208435 1355.5032958984
411.0859375 5631.5322265625
412.8648987 3716.7165527344
412.9073181 1489.8621826172
414.0883789 2310.3640136719
416.8764343 7388.6987304688
420.1832581 4033.6740722656
422.8310547 4704.9111328125
425.1106567 4202.8159179688
426.2134705 1569.1943359375
426.8329773 4406.37890625
426.9015808 8260.6787109375
427.884491 5852.4047851563
428.1144409 58062.3671875
428.8665771 14385.07421875
428.9338074 3272.11328125
430.877594 1840.4975585938
432.849884 5782.2182617188
434.8988037 1834.7541503906
435.8763733 1258.9490966797
437.9813232 3229.96875
438.0993652 2655.556640625
440.8451843 1283.8249511719
442.8393555 1842.7491455078
443.1138 11981.017578125
444.1154785 2060.3146972656
444.8423157 3977.2651367188
444.9115906 5569.2817382813
448.8354797 8860.51171875
452.9056702 3459.6372070313
454.8564758 11130.8310546875
455.0575562 2474.8498535156
455.1225586 10577.9716796875
455.2701721 8215.00390625
455.8696289 2997.2312011719
455.9952698 36629.37109375
456.1089172 53737.01953125
456.2735901 1475.9473876953
456.8114624 1691.5889892578
456.8658752 2860.0444335938
456.9924927 1451.3841552734
460.9014587 1933.8209228516
461.8796387 1906.5279541016
468.858429 2446.6198730469
472.8291321 21342.984375
473.8356628 1879.4106445313
474.003418 2546.28515625
474.8343811 76101.09375
475.8337708 5560.1772460938
476.8799133 2699.5417480469
478.827301 7056.072265625
480.8536377 5994.6049804688
488.8456421 2170.7224121094
490.8352661 3633.4877929688
492.2436523 7088.9809570313
492.844574 16875.947265625
493.2442322 2077.4643554688
493.8493958 1486.2556152344
496.8331909 1204.6242675781
502.8774719 54847.4296875
503.8864441 9038.9755859375
504.8748169 1460.7591552734
506.8751221 1277.9533691406
520.8892212 6692.9194335938
528.8266602 1596.814453125
530.9141235 2189.505859375
542.8236694 9944.8515625
561.2661133 1193.5688476563
574.8688965 2519.7998046875
579.276001 30326.640625
580.2774658 8402.1669921875
588.8164063 1540.5844726563
594.8026123 3082.6728515625
604.7924805 36164.35546875
605.8063354 2915.9086914063
606.805542 1405.3507080078
608.788208 6405.9111328125
610.8021851 5886.509765625
618.8185425 1318.9526367188
622.7930908 4249.1513671875
624.8004761 1268.2177734375
626.7880249 1435.8686523438
632.8347168 3062.4938964844
640.7680054 1352.9197998047
672.78125 16590.908203125
673.7925415 1433.6845703125
676.7800903 1406.7238769531
678.7727661 1759.0482177734
690.3071899 8226.1328125
691.3065186 3922.0427246094
708.3191528 57636.74609375
708.7686157 1235.3171386719
709.3208618 18993.341796875
710.3175659 3972.8083496094
738.743103 2934.8479003906
740.7592773 4394.7475585938
839.3508911 2446.2861328125
1217.14209 990.1806030273
END IONS
BEGIN IONS
TITLE=ADAR-1d-DSBU-2.1043.1043.3 File:"ADAR-1d-DSBU-2.raw", NativeID:"controllerType=0 controllerNumber=1 scan=1043"
RTINSECONDS=403.3422756
PEPMASS=824.398010253906 160303.203125
CHARGE=3+
106.951149 3947.1557617188
120.0038376 2918.70703125
122.9250488 7678.072265625
124.9232101 907.5844726563
134.0191345 575.3432617188
137.0683289 638.5102539063
141.9697113 458.9248046875
146.986557 794.5034179688
147.009201 664.2438354492
154.0587006 547.8627929688
158.9646912 5059.2309570313
174.9381104 657.8594360352
177.0612946 887.8137207031
178.3212738 1085.1781005859
200.9544067 571.5493774414
219.0837097 1459.6890869141
220.9351044 27722.638671875
221.9386292 920.4891357422
224.9294434 645.104675293
226.9524231 5020.005859375
232.9277191 1270.1107177734
236.908905 2284.7087402344
242.9267578 1393.6213378906
252.8843384 985.0364990234
252.9519501 2557.8054199219
282.9055481 6828.9248046875
288.9229736 27134.576171875
289.9256592 1360.0200195313
300.9179993 2791.9655761719
304.8962097 11525.158203125
305.9004822 744.1354980469
306.8961182 1196.2468261719
320.8703613 1586.8040771484
322.8702698 646.1640625
322.9126587 620.3168945313
334.9160767 1140.0451660156
350.8939209 14743.005859375
351.8988037 963.423034668
362.8872375 1831.3581542969
366.868103 7234.791015625
382.8396912 845.9325561523
402.896759 1154.5747070313
406.8551025 1183.4399414063
412.865509 2598.4736328125
418.8814697 2680.0517578125
428.8335876 930.6520385742
430.8712463 1059.4045410156
432.8517761 2920.3452148438
434.856781 1255.6640625
448.8334656 2934.9921875
448.9720459 589.841796875
474.8343201 7775.5029296875
480.8515625 2867.9619140625
484.8436279 1096.9683837891
492.8451843 1944.8544921875
496.8259583 4229.2485351563
500.8400574 789.8463134766
502.8745422 1259.0534667969
503.8580627 852.3852539063
516.8221436 1102.2749023438
522.8461304 751.3406982422
528.8197632 1324.8192138672
536.8135986 970.8361816406
542.8213501 4082.3298339844
548.8338013 590.8676147461
552.7969971 2055.6872558594
554.8184814 1211.3796386719
558.7991943 3806.4104003906
558.9526978 1127.9858398438
562.8166504 740.8453369141
564.8153076 1067.654296875
570.8070068 1546.1280517578
576.8279419 614.129699707
578.7975464 2705.5207519531
580.7841797 813.2236938477
582.8676758 1060.1092529297
594.8023682 593.2617797852
596.8118286 805.3432617188
602.7819214 758.1370849609
604.7943726 14291.7158203125
605.8028564 694.7384033203
606.784668 695.647644043
608.7904053 1524.1567382813
610.7925415 2297.0388183594
619.8140869 644.3569335938
620.7805176 14432.232421875
621.8255005 951.0969238281
622.8068237 2988.9731445313
626.788208 6317.626953125
630.7791748 801.7891845703
632.8029785 594.4991455078
633.828125 627.1851196289
638.7991943 2349.3806152344
640.7676392 1939.7758789063
641.7988892 1189.0832519531
642.7648926 738.0142822266
646.7814331 2374.5700683594
659.8754883 831.0568237305
660.774231 926.1034545898
666.8033447 871.2565307617
672.7789307 6678.265625
682.7565308 2343.0788574219
688.7613525 14874.30859375
688.8946533 474.435333252
689.7906494 1158.9232177734
694.7528687 1544.5220947266
706.7713623 791.4414672852
708.7606812 1731.7060546875
722.7421265 1102.6469726563
728.7461548 3413.1538085938
734.7497559 3920.3901367188
735.7584229 732.9217529297
740.732605 3027.6928710938
743.4362183 758.2867431641
750.7526855 2302.00390625
756.734314 3218.3881835938
763.7739868 684.462890625
768.7684937 1103.4953613281
776.7394409 1166.3942871094
796.7383423 1162.0209960938
802.734375 1270.0526123047
812.7084351 933.7094726563
864.7078247 3250.171875
868.6977539 681.6606445313
900.6841431 1588.5177001953
906.699707 679.387878418
916.6841431 760.3760375977
932.6947021 1523.2896728516
942.6790771 822.1558837891
948.6613159 825.2251586914
968.6688843 1328.7219238281
978.6725464 1140.8525390625
994.6681519 3532.8356933594
996.6869507 818.0881958008
1056.649536 919.0612182617
1088.618896 841.2291259766
1092.620728 814.0186767578
1124.622192 2350.3615722656
1125.653198 997.0876464844
1132.639038 818.6461181641
END IONS
BEGIN IONS
TITLE=ADAR-1d-DSBU-2.1076.1076.3 File:"ADAR-1d-DSBU-2.raw", NativeID:"controllerType=0 controllerNumber=1 scan=1076"
RTINSECONDS=415.4139896
PEPMASS=458.855895996094 550273.8125
CHARGE=3+
106.9511032 1270.1295166016
113.0112839 1221.3552246094
114.8830872 453.8684692383
119.1210175 524.2203369141
120.0034103 1471.9177246094
122.4496765 513.9896850586
122.9245071 919.9266967773
124.9227676 1816.9927978516
138.9843445 684.3040771484
140.9210815 2159.6982421875
144.0634003 1038.8537597656
147.4206848 611.9048461914
150.0141296 704.576171875
154.0583344 952.8516235352
158.9285736 1395.6549072266
158.9646606 649.6959228516
159.0085449 6452.912109375
172.8266449 639.1486206055
174.2701874 598.8538208008
175.1192017 746.8901977539
176.9387665 1229.7603759766
177.0185852 1103.2592773438
182.9743195 1422.3138427734
184.6464539 868.1844482422
185.0422516 940.4772338867
186.9238739 3042.6809082031
188.9200287 2309.2192382813
196.1371155 733.0628051758
198.9608307 1173.6618652344
200.9536133 995.1685180664
204.9345856 4699.4262695313
206.9300079 5605.2836914063
214.9185028 160443.1875
215.921051 3829.7316894531
216.9503479 3794.8732910156
218.9104309 3256.4377441406
219.0822906 1101.7802734375
220.9354095 7680.0854492188
224.9394836 2451.1215820313
228.9345398 1706.2552490234
232.1169891 1825.7906494141
232.9290924 348799.4375
233.9324493 10006.412109375
234.9298248 2311.8801269531
234.9612274 1333.2725830078
236.9247131 7302.3623046875
239.0937805 816.9088745117
242.9616547 19106.927734375
243.9444885 2913.7534179688
244.9939575 1454.3978271484
246.9487152 3187.4965820313
250.9397736 73137.25
251.9435272 1770.3400878906
252.9427338 775.9295654297
254.9321136 994.3647460938
256.8990479 1736.2685546875
258.944397 1762.0850830078
260.894989 2252.9331054688
260.9717712 27050.2109375
261.9552002 2811.4438476563
262.9676819 1202.4301757813
264.962677 2038.4401855469
266.9276123 1390.4830322266
266.9892578 1117.8464355469
268.9260559 1013.7993164063
268.9845276 1430.9187011719
269.9733582 1310.5910644531
270.8796997 2029.65625
270.9548035 1110.8315429688
272.9096985 1433.6923828125
272.9892273 1033.5745849609
274.9482422 1015.1286010742
274.9796448 1471.8184814453
278.9806824 2319.6574707031
282.9058838 14253.5810546875
284.9381714 6717.3935546875
286.9017334 895.3534545898
286.934845 3959.9289550781
288.8899536 11135.568359375
288.9239197 5385.1723632813
288.966095 24633.7265625
290.8824768 931.0145263672
290.9186707 1182.7728271484
290.9680786 1074.6608886719
291.0012817 1006.0635375977
291.9551392 7288.8608398438
292.8780518 2174.7744140625
292.959259 3043.6687011719
294.9871216 969.7139892578
298.9097595 873.192199707
299.9825134 1356.7344970703
300.9141846 1989.7312011719
301.0026245 1761.6677246094
301.9187622 2798.8742675781
302.8961792 4404.2094726563
302.9366455 1383.0274658203
303.9124756 935.4366455078
304.8967896 5996.0786132813
306.8959351 3798.6652832031
306.9784546 3807.1315917969
308.1422424 906.8837890625
309.1240234 8714.205078125
310.8898315 2951.3442382813
310.9488525 7621.0947265625
311.9312439 3627.6120605469
312.8588562 1236.7819824219
312.9162903 781.0889282227
314.9338989 1005.8018188477
315.02005 1065.5257568359
316.8822021 4283.7099609375
316.9213867 2100.5727539063
317.9494934 1092.1846923828
318.8764648 8930.28125
320.9058228 6545.8569335938
322.868988 3859.0737304688
322.9058228 5995.0659179688
322.9968567 1405.1188964844
323.9347229 925.5322875977
324.8965759 2307.2463378906
325.167572 11490.7890625
327.1349182 1637.5426025391
328.856781 890.9042358398
328.8987122 16935.1328125
328.9575195 6189.0366210938
329.8581543 973.245300293
329.8956299 3387.1262207031
330.8969421 1980.6550292969
330.9717102 861.1060180664
331.8463745 1225.8654785156
334.8894958 3573.3369140625
334.9335327 1313.8363037109
335.889801 1084.6075439453
336.8867493 9802.9296875
336.9237976 1285.796875
337.9299622 861.9583740234
338.9160767 4449.587890625
340.0171509 1003.7849731445
340.880127 5641.1401367188
340.9171143 990.8189086914
340.9591064 1365.7618408203
342.9063721 3063.5036621094
343.0242615 2625.9875488281
344.0093689 943.4765625
344.8768311 195695.25
345.8802185 7642.4423828125
345.9154968 3016.1831054688
345.9515381 1107.4425048828
346.9102173 44341.32421875
347.8627625 1251.2828369141
347.9113159 8126.1108398438
348.8648071 4286.4169921875
349.8554688 1336.1589355469
350.8982239 4633.072265625
351.1468506 19962.96484375
352.1302795 10147.3779296875
352.9378662 3312.5466308594
354.8968506 3625.1896972656
355.9277649 1053.9099121094
357.9205627 1295.5645751953
359.921814 1701.1048583984
360.0588989 4544.7084960938
362.8853455 269784.125
362.9237671 32222.576171875
363.8874817 14426.0029296875
363.9284058 2409.1647949219
363.9723511 1506.9676513672
364.9245911 12967.8232421875
365.9213562 2882.5612792969
366.8775024 1769.5625
368.0200806 1029.7843017578
369.1572266 146981.59375
370.1559143 2834.716796875
370.8952637 1054.8970947266
370.9451294 1405.7476806641
372.9190674 18861.970703125
373.9080505 2931.9877929688
375.9364014 901.6259155273
376.8617859 1374.2733154297
376.9147949 940.3106079102
378.8548279 4037.0754394531
380.8534851 3183.1091308594
380.8977051 50377.41796875
381.899353 3563.7568359375
384.8464355 8717.9453125
384.9052429 12880.16796875
384.9596558 908.3008422852
385.907959 2384.1945800781
386.8442688 2587.3598632813
387.1679382 5609.4794921875
387.8251343 1050.6223144531
388.8812866 969.6004638672
388.9945679 1621.2623291016
390.8730469 30715.384765625
390.9302368 39318.65625
391.1400146 7807.7524414063
391.8676147 4066.361328125
391.9238281 4858.6059570313
391.9771423 4956.658203125
392.8378601 1168.5720214844
392.9307861 1336.8696289063
394.8683777 1157.2762451172
394.922699 2218.7521972656
396.8823547 1629.9324951172
398.8796997 2223.9177246094
399.9172668 1535.2214355469
400.9450989 1368.3096923828
402.865509 9485.625
402.926178 6232.7319335938
403.8656616 1319.9230957031
403.9189148 1607.9711914063
404.8536377 5486.255859375
404.9117126 1549.7342529297
406.5501709 1205.2241210938
406.8518372 8537.044921875
407.9179077 1453.9597167969
408.8824768 6685.8544921875
408.9373474 2396.8681640625
409.1488953 4019.73046875
410.8529358 1706.4754638672
411.9315186 938.3031005859
412.9105835 6144.779296875
412.9595642 1397.5123291016
413.1832275 2452.6044921875
413.8632813 1314.8107910156
415.8973389 1622.9128417969
418.8444519 28293.919921875
419.8496704 2126.5034179688
419.9083557 1096.4522705078
420.8726807 3251.9685058594
421.1422119 1946.5343017578
422.8364258 7761.7900390625
424.8666382 1105.2554931641
428.109375 1095.0185546875
429.8827209 2148.7502441406
429.9424744 1264.4426269531
430.1141663 1984.9212646484
430.8310242 1746.2447509766
430.9105225 34939.546875
431.1283875 1920.23046875
431.8704834 4857.064453125
432.8569336 3880.0395507813
433.884552 1159.5579833984
436.8543091 6620.1577148438
440.8490295 2137.435546875
440.908905 2159.3498535156
441.8982239 1200.3795166016
448.8390198 11354.4755859375
448.9091797 4462.4340820313
452.9002686 1412.9456787109
455.9950256 1436.8244628906
458.1104736 1224.0338134766
458.223999 3826.4897460938
458.8572388 25577.796875
458.9252319 2941.849609375
459.0075073 1652.8826904297
459.1199951 2572.8876953125
459.2259827 2933.6623535156
459.8551331 5317.4956054688
459.9329834 5810.0908203125
459.9913025 1679.3400878906
468.8659668 1332.3431396484
474.8353882 33883.375
475.8515625 3297.9301757813
476.8456421 9641.0751953125
478.8275146 4338.705078125
480.8517151 1793.5979003906
488.8521118 2876.4448242188
492.8444519 6939.7060546875
502.8806152 5616.8745117188
503.8646545 1327.8920898438
506.8735046 3080.1076660156
528.8204346 2451.4475097656
542.8215942 4280.427734375
578.7978516 1947.4466552734
585.9528198 2279.1896972656
602.7890015 1435.2707519531
604.7947998 18546.9453125
605.8191528 2523.5571289063
608.7948608 2760.2392578125
610.796814 2312.7995605469
618.809021 1587.1389160156
622.802002 1699.4655761719
632.8341064 2026.6839599609
636.8066406 983.5549316406
640.7757568 2634.7907714844
670.7658081 1474.8463134766
672.7774048 5612.6142578125
674.791687 1173.2082519531
676.7908325 1119.7877197266
678.7625122 1052.0889892578
708.7609253 1400.4510498047
748.7883301 1106.3970947266
794.696167 1038.6448974609
END IONS
BEGIN IONS
TITLE=ADAR-1d-DSBU-2.1088.1088.4 File:"ADAR-1d-DSBU-2.raw", NativeID:"controllerType=0 controllerNumber=1 scan=1088"
RTINSECONDS=419.512516
PEPMASS=390.663513183594 638379.0
CHARGE=4+
100.394928 512.7266235352
101.071228 661.6697998047
101.0953598 562.3928833008
101.1079178 1572.7536621094
102.0555801 2804.3903808594
102.9707794 626.5618896484
104.550972 521.2008666992
105.0665894 1485.6473388672
106.9516678 996.2679443359
111.0561371 5761.3833007813
111.2192917 649.7866210938
113.0716476 694.2719116211
113.1008224 662.2283935547
120.9810867 563.2494506836
122.9248352 1367.638671875
124.9232254 2302.7712402344
128.0709076 972.7490234375
129.056076 956.7663574219
129.0666351 2563.7746582031
129.1029663 42333.11328125
130.0869446 31826.482421875
130.1059418 2695.7602539063
131.0906525 1813.6524658203
133.0434723 891.6483154297
139.0511322 1722.7973632813
139.0874176 1058.3868408203
140.90979 1082.2631835938
140.921402 3408.0983886719
141.0664825 3241.7770996094
145.0976105 2595.1870117188
147.0657043 922.7789306641
147.1135101 43465.01953125
148.0692596 788.6665649414
148.116806 2899.4038085938
149.0240173 94223.4140625
157.0619354 1557.1994628906
157.0976257 4375.91796875
158.9281769 2183.5964355469
159.0085602 23314.208984375
159.0769043 2913.1000976563
159.1146393 861.4277954102
167.0346832 18964.07421875
167.0490112 1719.0714111328
167.0821228 10417.0185546875
168.0845795 992.9262695313
171.0767822 1808.4703369141
173.0366364 993.1473388672
176.9390106 2640.6271972656
177.0195618 6112.03515625
178.0545502 1568.0418701172
180.9799347 2052.4216308594
185.0928192 98131.6484375
186.0960236 7462.7377929688
186.923172 11799.037109375
186.9722137 1537.9838867188
188.9194794 6146.5146484375
192.9418488 893.5366210938
193.0357513 2168.7287597656
199.0720673 1198.5196533203
200.1039276 4494.318359375
200.5962219 1211.1885986328
200.9392242 1719.7720947266
202.0661011 1123.5618896484
203.1035156 94922.65625
204.1069183 7602.7783203125
204.9341888 20046.32421875
205.9363861 1173.3746337891
206.9297485 17679.884765625
207.9935608 895.8753051758
208.929184 1054.5270996094
208.9545898 964.9258422852
209.0931854 1755.1207275391
210.9228058 2233.5051269531
214.9185486 85533.84375
215.9223633 3027.3120117188
216.0297394 1994.4790039063
216.1355286 1575.5139160156
216.9221191 1011.0522460938
216.9517975 1453.8145751953
218.9111481 4836.689453125
218.9492493 1130.884765625
220.0759583 1088.0944824219
220.936554 3811.0476074219
222.9448242 6082.2485351563
224.9407196 10231.8984375
224.9640656 1441.8958740234
226.0828094 4925.7241210938
226.1196899 10097.296875
228.0996246 5340.693359375
228.9341125 3913.8376464844
230.0596466 1771.3308105469
231.7276154 959.8298339844
232.9290924 249272.015625
233.0566559 4542.6918945313
233.9321899 10134.271484375
234.1453705 1410.3077392578
234.9292755 5231.3901367188
234.960968 1292.0026855469
235.925354 890.4942626953
235.9856415 5361.6142578125
236.9221802 15220.6552734375
239.9628296 1567.6715087891
240.9887238 1089.4831542969
242.9612122 104331.4921875
243.943573 13662.3310546875
244.1103668 8249.7939453125
244.6143494 3031.1450195313
244.993988 2081.9287109375
245.1145935 1390.5242919922
245.9611053 984.9733886719
246.1000671 1506.4465332031
246.9445648 6434.7622070313
248.0705566 8976.10546875
250.9397278 111347.6484375
251.9431458 4596.4106445313
252.9403687 3094.4633789063
254.0798798 1670.6030273438
254.1154938 1714.2646484375
254.8816376 2137.3081054688
254.910202 2452.7983398438
254.9347839 4485.4833984375
255.9944916 1319.6740722656
256.9004517 1907.2138671875
256.9727783 1152.0466308594
257.9607544 2300.2338867188
258.8955994 2092.7783203125
258.9476624 4577.2294921875
259.940033 2662.638671875
260.8936462 9046.443359375
260.9719543 185981.21875
261.954071 19340.44921875
262.140625 15133.134765625
262.9707336 1957.197265625
263.1453552 1329.5141601563
264.9621887 3639.6796875
265.9492493 1415.3408203125
266.5901794 3810.873046875
266.9204407 1016.3297119141
266.9899597 1509.8087158203
268.9857483 1498.1058349609
269.9735718 14301.1220703125
270.9227905 3397.0583496094
270.9558105 3510.8354492188
272.1261902 4407.7309570313
272.9242249 2843.7307128906
272.9598999 2124.1750488281
272.9914856 1311.0577392578
274.1424866 1709.9670410156
274.9102478 1350.0544433594
274.9494019 1691.634765625
274.982605 1304.3182373047
275.1026611 1727.0950927734
275.9732971 1917.0321044922
276.9002686 1773.4886474609
277.9483337 1259.3858642578
278.9046631 4078.2907714844
278.9825134 33604.83203125
279.159729 2101.3891601563
279.8760986 1073.9024658203
279.9674377 3481.7543945313
282.0825195 1297.3646240234
282.90448 4875.0122070313
284.9651794 1531.2911376953
286.9375916 1549.9731445313
287.8865967 1506.3204345703
287.9402771 4302.4819335938
288.0057983 1230.4487304688
288.2018738 1007.4569702148
288.8910217 12743.779296875
288.9335938 18403.45703125
288.9676819 66422.3203125
289.6167297 8229.4287109375
289.9689026 3525.6337890625
290.1186523 1472.0369873047
291.4013672 1398.5506591797
292.8802185 2428.1125488281
293.9791565 1122.7836914063
294.9042664 4373.71875
295.9882813 1535.0871582031
296.9371338 3541.1413574219
298.910614 2480.8286132813
300.9178772 4046.5888671875
301.0057373 1723.7713623047
301.573761 1439.7349853516
302.8973389 2788.779296875
302.9759827 1298.4279785156
303.6143799 1428.6649169922
304.9290161 1673.9554443359
305.944519 1442.4771728516
305.9868469 1101.9180908203
306.8998718 7332.046875
306.9428101 4086.6374511719
306.9778442 20851.62109375
307.0148315 1389.0825195313
310.0810852 2519.1010742188
310.8898621 3638.9130859375
311.0002136 2669.3764648438
311.9762268 1441.5911865234
312.9152832 15856.5576171875
313.1528625 2571.2248535156
313.9458008 1432.2579345703
314.1396179 1322.5423583984
314.9021912 3266.8151855469
314.948822 3195.7556152344
315.929657 3268.0642089844
316.0128479 2820.4753417969
316.0581055 1499.3601074219
316.8829041 23454.865234375
316.9214783 11559.541015625
317.0931091 1639.3625488281
318.8753662 11092.31640625
319.0131836 1477.6114501953
320.9071045 6242.09765625
321.9075317 1572.6755371094
322.079895 6048.8579101563
322.5690308 2157.9182128906
322.8657532 7524.8881835938
322.9045715 4395.8344726563
322.9376221 1712.5712890625
323.0023193 2912.2551269531
323.0960999 1800.0697021484
323.1391296 1859.9921875
323.9373169 2815.1606445313
326.4795837 1602.9544677734
326.938385 2628.111328125
330.9317017 6473.0317382813
330.96698 1819.7133789063
331.0823669 9058.333984375
331.1664734 2564.2927246094
331.9363403 2155.8171386719
332.1270142 2113.7038574219
332.6325684 1180.5614013672
332.9134521 2101.69921875
334.8922424 30174.3515625
334.9298401 46006.2421875
336.8881836 26694.318359375
338.9179688 5033.2797851563
339.9266052 1929.5390625
339.9759216 4113.46484375
340.0213928 1179.0437011719
340.1408386 20128.982421875
340.6428223 5741.75
340.8794556 12866.49609375
340.9601746 2381.6791992188
341.1083069 6614.953125
341.1480103 2447.74609375
341.9928284 2074.2426757813
343.0265198 2242.7180175781
344.163269 1414.6859130859
344.8755188 29990.740234375
344.9169617 7618.5541992188
344.9530334 2235.99609375
344.9890137 1884.3167724609
345.0278015 9360.7783203125
345.0869446 2084.7504882813
345.1332397 3498.693359375
345.9154968 4512.158203125
347.9177246 3442.7121582031
348.9080505 2720.8151855469
349.1213684 2434.0515136719
349.1726685 20630.279296875
350.1750183 1985.0466308594
350.6403809 1800.1304931641
350.9003906 8028.1821289063
351.1350098 2042.6291503906
352.8994446 10835.302734375
354.13974 7004.4501953125
354.6410217 3229.8308105469
354.8530273 4799.6225585938
354.8930664 5866.1650390625
356.0705566 1513.0360107422
356.9238892 5990.4809570313
357.0687866 5723.169921875
358.8912048 5356.9467773438
359.1605835 5632.8583984375
359.6465454 12187.5517578125
360.0602112 10026.8466796875
360.1384277 19677.02734375
360.6404419 7054.0234375
360.8877258 2035.4699707031
361.1752014 4122.5317382813
361.8837585 5494.6049804688
361.9159546 777.2567138672
362.1800842 1559.5458984375
362.8860779 44760.67578125
362.925293 194412.75
363.0990906 2497.7458496094
363.8849792 1886.4290771484
363.9328613 4631.6162109375
364.8935242 11597.728515625
364.9361877 2596.1164550781
366.8798828 3741.7790527344
367.1264343 7834.2338867188
367.5838928 2081.1953125
368.0773926 1448.7514648438
368.6517944 91215.8828125
369.1529541 31450.9609375
369.6526489 9623.810546875
370.1188965 1415.2087402344
370.8644409 1689.6805419922
371.1065063 1356.0567626953
371.9337158 1728.0150146484
372.6547852 2496.9455566406
372.8671875 7460.3173828125
372.9193115 61422.07421875
373.1489563 3976.6103515625
373.902832 8526.4189453125
376.5886536 11256.8779296875
376.863739 3036.35546875
378.8540955 10074.5966796875
380.8525391 7128.0576171875
380.8999634 15564.5244140625
380.9403076 5562.791015625
381.6593323 18658.697265625
382.1607056 6611.0004882813
382.6610107 3933.0261230469
382.9065247 4885.310546875
383.1570129 4467.6171875
384.1561279 1845.5065917969
388.1314697 3700.8403320313
388.8816223 3338.1088867188
389.8834839 11621.146484375
390.0758362 12358.001953125
390.1895447 1279.5311279297
390.241272 15424.8291015625
390.583313 7532.7109375
390.664917 119495.5078125
390.8724365 81986.875
390.9313354 154001.03125
391.0757446 6981.2592773438
391.1676025 35391.29296875
391.5794678 4720.4995117188
391.6656799 15852.3076171875
391.8737793 4097.7646484375
391.9445801 8266.8662109375
392.1216736 2186.9953613281
396.8717957 1939.8754882813
398.8631592 4220.6254882813
404.8569336 10436.1064453125
406.8517761 9211.2392578125
406.9526978 1727.3455810547
407.9179382 2093.6103515625
408.881012 21235.390625
408.9418335 5732.7802734375
409.1507874 8163.2543945313
409.8916626 1845.6292724609
410.1694031 1878.1162109375
412.8647156 2710.7204589844
420.8697815 1518.6120605469
424.8634644 1376.75
426.8804932 1663.9240722656
428.8677979 1761.2220458984
430.8794861 1633.1013183594
432.1220703 3370.1254882813
432.8580933 1904.728515625
436.8556519 1499.8895263672
446.8768311 1542.5744628906
448.8384399 2124.884765625
450.1322021 4982.65625
457.1523743 2032.0999755859
468.1446533 1982.6025390625
469.2077332 3259.6806640625
470.2025452 1472.1101074219
474.8338318 30933.634765625
475.1629639 3168.9343261719
475.8548279 1645.7160644531
478.8334961 3145.1733398438
480.8516541 2830.1643066406
487.2165833 17539.484375
488.2206116 4396.0532226563
490.9039917 1544.6037597656
492.1812744 2574.3439941406
492.8451538 8008.2221679688
492.9291382 1145.6257324219
493.1787415 1622.2709960938
494.8433838 1455.3542480469
501.177948 4413.3540039063
502.875946 4420.9775390625
503.8938904 1454.5356445313
508.9164124 2513.6040039063
509.2060242 13929.5283203125
510.2107849 4016.2587890625
519.1868896 6423.3862304688
533.1986084 2926.1330566406
538.7958374 1575.8873291016
542.819458 5146.4580078125
543.197876 1632.6529541016
548.8192749 1399.2003173828
560.2172241 4342.1313476563
561.1993408 3881.3610839844
564.800293 4028.2355957031
566.7878418 1363.7503662109
572.1813965 5326.9921875
573.170166 3726.4958496094
578.2267456 59373.03515625
579.2301636 15737.87109375
580.2254028 4529.5966796875
588.2173462 1988.4899902344
590.1906128 18284.57421875
591.1898804 4369.8579101563
592.1834106 1402.2556152344
596.2372437 43350.5234375
596.3462524 2170.7517089844
597.2388306 10817.4853515625
598.2358398 2683.5583496094
606.2211914 9171.7607421875
607.2230835 4294.4887695313
608.2040405 4308.2685546875
610.8052979 2892.5939941406
615.9767456 1935.5828857422
616.2069092 5563.66796875
617.2034302 1719.5646972656
634.21698 11083.984375
635.2184448 3379.6750488281
652.2246094 3624.6237792969
661.2597046 1718.3548583984
662.2567139 5500.12109375
663.2498169 1669.3609619141
679.2744141 13575.2001953125
680.2762451 4456.4956054688
681.2706299 1721.1081542969
689.258606 3506.8637695313
707.2685547 5832.17578125
708.2717896 1852.0950927734
1150.327881 1083.2105712891
END IONS
BEGIN IONS
TITLE=ADAR-1d-DSBU-2.1201.1201.3 File:"ADAR-1d-DSBU-2.raw", NativeID:"controllerType=0 controllerNumber=1 scan=1201"
RTINSECONDS=461.0696662
PEPMASS=458.855804443359 591036.5
CHARGE=3+
104.37397 694.8520507813
104.5213013 558.4716186523
106.9514618 1019.1006469727
111.9449387 844.9187011719
113.0113754 1274.0247802734
120.0036926 1478.7674560547
122.9246826 1830.9880371094
124.9226913 1309.3865966797
136.6559143 861.7526245117
137.9046021 766.6318969727
140.9203796 2670.0393066406
144.062561 889.8781738281
146.3571777 868.3875732422
151.7571716 935.1588134766
159.0089569 7033.44140625
159.1930237 905.827331543
175.1183929 1377.1591796875
176.9385529 1983.4777832031
177.0191498 2549.708984375
182.9030914 1225.1352539063
182.9744873 2120.4826660156
186.9239349 3115.6201171875
188.9191589 1818.8845214844
198.9588928 2077.4736328125
204.9342651 5007.25
206.9295959 6793.2021484375
214.9184875 50743.82421875
215.9226532 1397.2038574219
216.9503021 1043.1915283203
217.05159 1264.4660644531
218.9112701 1766.5731201172
220.935379 5629.4165039063
222.9439087 3221.9040527344
224.9403992 7802.1284179688
228.9339294 2062.8764648438
232.1171875 1878.8489990234
232.9290771 234379.640625
233.0567474 1956.8563232422
233.9327393 6521.6889648438
234.9322052 1221.9753417969
234.9621429 2854.9113769531
236.9230804 6631.462890625
242.4295349 1047.2307128906
242.9624176 8480.3935546875
242.9870758 1731.4870605469
243.9444122 1490.9809570313
246.9115448 1260.4146728516
246.9459839 3114.216796875
250.9397125 228040.625
251.9435577 7044.8188476563
252.9450684 1265.0076904297
253.0197449 1096.2770996094
254.933075 5609.6303710938
258.9439087 2211.0334472656
260.893158 1077.3162841797
260.9716797 23754.650390625
261.9562988 3334.3913574219
264.9569092 2535.3525390625
266.9894409 2424.0808105469
268.951416 2212.7377929688
268.9836426 2417.7238769531
269.9741211 1309.6396484375
270.8794556 2294.1552734375
273.9570007 1916.3505859375
278.9060364 1355.0986328125
278.9817505 9066.8408203125
282.9065857 7096.2534179688
284.9388733 5104.1918945313
286.9023438 1259.9835205078
286.9356995 2502.7397460938
288.8863831 7412.7475585938
288.9239807 5530.23046875
288.9656677 18565.919921875
290.92099 2502.1496582031
291.0006409 1295.9708251953
291.9546814 7700.8505859375
292.8796082 1206.0548095703
292.9579773 1971.5665283203
299.9842529 1765.0559082031
300.9159241 7929.533203125
301.9189453 1712.2174072266
302.9483643 2510.3498535156
303.9147034 1276.26171875
304.8977661 5261.1987304688
306.8958435 7905.6157226563
306.9779053 11005.15234375
309.1243286 7185.0249023438
309.9658508 2077.921875
310.8892517 4420.5126953125
310.9488525 1556.0416259766
311.9328003 2783.6115722656
316.8820801 1864.8057861328
318.8785706 3335.3210449219
319.01297 1848.7312011719
320.9071655 7205.7924804688
322.8651428 1774.9123535156
322.9046021 5351.9438476563
324.8979797 2450.392578125
325.1678467 11028.509765625
325.9435425 1220.5972900391
327.1347046 2819.0625
328.8973083 4800.2954101563
328.9607849 13133.51171875
334.8907166 2774.7497558594
334.9298706 1989.6007080078
336.8874512 13217.310546875
338.9155884 6248.1806640625
340.877655 8024.2807617188
341.9418945 1356.0054931641
342.9075623 4824.2026367188
344.87677 64773.76953125
344.9842224 1789.9024658203
345.0307922 1458.18359375
345.9155579 5020.7416992188
346.9103088 28913.857421875
347.8627319 1350.7722167969
347.9068298 5385.1845703125
348.8670959 3739.3937988281
348.9110718 1461.5751953125
349.8557739 2065.9816894531
350.8972473 3885.7202148438
351.1469727 15429.9404296875
351.9655457 1332.2159423828
352.1299438 9144.8935546875
352.9371033 3544.8515625
354.8939514 6119.142578125
355.9333496 1491.0755615234
356.9145508 1939.7403564453
357.9146118 1357.9797363281
358.8912964 3114.4875488281
360.0586243 3292.8395996094
360.9153137 1968.8619384766
361.934845 1586.1694335938
362.885437 238132.359375
362.9231262 26220.91015625
363.8857117 12345.44140625
363.9705811 1584.1701660156
364.9226074 27842.875
365.9208679 6680.6284179688
366.8806763 4439.6743164063
369.157074 139800.953125
370.153656 2536.3161621094
370.440979 1232.7622070313
370.944397 3376.4846191406
372.9147644 7678.22265625
373.9017334 2448.7478027344
374.8861389 2085.41015625
374.9579468 1959.6263427734
376.8608093 1340.8555908203
376.9127808 1739.3217773438
378.8574829 4140.6123046875
380.8545532 4827.0541992188
380.8977356 128049.71875
381.9042053 8017.5102539063
382.8915405 1664.4620361328
384.844574 6142.41015625
384.9018555 3356.0615234375
387.1685486 8064.4125976563
388.8777466 1803.8343505859
390.8741455 29359.708984375
390.9299927 33194.1796875
391.1343384 1646.1171875
391.8753357 3703.8623046875
391.92276 6423.0747070313
391.968811 3804.5471191406
398.862915 4283.509765625
398.9128113 3027.9816894531
402.8596191 8538.5947265625
402.9162598 10922.5712890625
403.9185486 4365.8813476563
404.8580627 6348.0205078125
406.8535767 9233.6689453125
408.8822632 16951.31640625
408.9378052 2798.7241210938
409.1510315 6749.67578125
409.8873901 1890.5040283203
413.1843567 2202.1350097656
418.8442688 26514.0234375
419.8500366 1878.7366943359
420.8829956 5093.1508789063
421.1443176 2901.53515625
421.9342651 2069.6198730469
422.8335266 8542.0048828125
422.8748169 1253.0546875
422.8947754 1651.6739501953
424.8635864 4168.3110351563
426.8944397 2194.1923828125
430.1171875 2108.4245605469
430.9111633 33680.328125
431.1282959 2942.7248535156
431.8713379 2507.2153320313
432.8488464 6024.0815429688
436.855072 13108.458984375
438.8680115 1619.251953125
440.850708 4546.4448242188
448.8395996 14240.7431640625
448.9095459 4744.353515625
448.9699097 2224.1879882813
452.9041443 1817.7486572266
458.2270203 4665.1938476563
458.8569031 20406.724609375
458.9266968 3653.8151855469
459.1256409 3535.8928222656
459.235199 1677.8114013672
459.8630981 4081.7863769531
459.9273376 3482.7028808594
466.8452454 2861.0686035156
468.867218 1931.5238037109
474.8356018 21918.03515625
475.8695679 2123.9768066406
476.8553467 13809.7666015625
477.8647461 4243.599609375
478.8276978 2456.3203125
480.8551025 1644.0549316406
488.8532104 2381.3388671875
492.8435669 8329.44921875
494.8553467 1626.6791992188
502.8751526 5315.9150390625
503.8725281 1474.6794433594
506.8765259 2980.6508789063
528.8221436 2403.03125
531.927063 1474.0865478516
538.8672485 1835.7633056641
542.8206177 4253.2607421875
556.866394 1669.5456542969
578.7946167 2980.3894042969
585.9667358 1324.4448242188
590.7930298 1716.7498779297
596.8092651 1512.3676757813
602.7901611 2355.8720703125
604.7920532 14337.794921875
608.7883911 2280.4418945313
610.7957764 2107.6083984375
617.8485718 1274.8034667969
618.8023071 1645.751953125
622.8015747 3696.0920410156
628.7810669 1506.4534912109
632.8349609 1802.5279541016
640.77771 2879.5009765625
646.7745361 1556.6281738281
672.7813721 4330.8505859375
708.7653198 1742.2937011719
1207.620361 1400.0294189453
END IONS
BEGIN IONS
TITLE=ADAR-1d-DSBU-2.1213.1213.4 File:"ADAR-1d-DSBU-2.raw", NativeID:"controllerType=0 controllerNumber=1 scan=1213"
RTINSECONDS=465.1373082
PEPMASS=390.66357421875 820649.5625
CHARGE=4+
101.1077728 1452.6671142578
101.4640732 935.803894043
102.055275 3950.3125
105.0662537 2685.9548339844
106.9510956 1750.4135742188
109.4558792 1210.2116699219
111.0557709 5171.5825195313
122.925087 1308.1431884766
124.9226913 1829.390625
128.0705566 1560.5511474609
129.0665436 3981.4641113281
129.1028595 54546.1328125
130.0869293 38864.69140625
130.1057587 2869.4072265625
131.0904999 2972.9309082031
139.0507813 1798.1612548828
140.9197083 3022.1013183594
141.0663605 4265.8374023438
145.0976105 3585.4736328125
147.1134338 52985.43359375
148.1166382 2456.9970703125
149.0239563 99610.7265625
157.0980682 5456.6909179688
159.0084381 11303.2353515625
159.0772705 4369.0483398438
167.03479 21883.52734375
167.082428 16146.12890625
170.8396912 1682.6643066406
171.0773773 2598.5378417969
176.9391479 2630.1337890625
177.0188446 13209.001953125
178.0534363 3463.3137207031
178.3201904 2249.7395019531
185.092804 122190.5546875
186.0966034 9156.0107421875
186.9252472 5832.6450195313
188.9203644 2585.4104003906
192.9417114 2150.4758300781
200.103653 7818.373046875
203.1034698 116727.65625
204.1075439 10193.2763671875
204.135376 1513.5122070313
204.9337311 12749.701171875
206.9304047 12208.224609375
208.0711212 1916.669921875
210.9225616 2252.7573242188
211.0717773 3267.6904296875
213.0336609 2767.4572753906
214.9186249 19774.625
214.9357605 1740.7807617188
218.9519501 2924.7685546875
220.076355 2302.6159667969
220.9360046 3516.2009277344
222.9444885 19399.28125
224.940094 32783.390625
226.0833435 5680.4584960938
226.1196442 11488.2001953125
228.0991821 6364.4145507813
228.9352112 4377.931640625
232.9290619 134046.0
233.0564423 4343.2944335938
233.9326324 4425.494140625
234.933075 1939.7481689453
234.9611816 3438.6647949219
235.9850616 6130.6225585938
236.9224701 7578.6518554688
238.9506989 2334.1040039063
242.9614105 32936.11328125
243.9455261 4026.4494628906
244.1117859 7510.994140625
244.1343994 3356.1716308594
244.6139679 2443.6674804688
245.1220093 1564.0935058594
246.9459686 6419.65625
248.0710754 9890.2275390625
250.939682 321830.65625
251.9425354 15097.0078125
252.9394531 7590.9252929688
254.9333801 18413.390625
256.8984985 2764.0751953125
258.9449158 5354.4267578125
259.9395142 1706.1279296875
260.8922424 6197.529296875
260.9717407 158459.6875
261.9536133 23351.443359375
262.1408081 18595.3828125
263.0048828 2310.6071777344
264.9586792 7035.0083007813
266.5907288 5194.3798828125
266.9876099 2263.0480957031
268.9523621 3197.5532226563
268.9828796 4132.9345703125
269.9727478 21754.994140625
272.1254272 7883.6875
272.9234924 5591.6108398438
272.9619141 1991.9013671875
274.9064026 3007.3532714844
275.9710388 3279.3041992188
276.9543762 4458.3447265625
278.9080505 9069.8466796875
278.9825134 87813.8671875
279.1604309 2382.6315917969
279.9632263 8987.6298828125
282.9024963 2437.3715820313
286.9346924 2892.0493164063
287.9377136 4931.3881835938
288.8868713 6742.79296875
288.933136 13768.9560546875
288.9671326 50245.99609375
289.6154175 10822.341796875
290.1184692 3658.5642089844
292.9566956 2320.791015625
294.90802 2329.3347167969
300.9178162 5656.603515625
302.8948059 2773.19140625
303.6147156 2805.3903808594
305.9473877 3655.0651855469
306.9009705 9991.0390625
306.9434814 8629.2587890625
306.9776611 35340.76953125
310.0830078 2117.0871582031
310.8889771 5114.837890625
310.9988403 4172.49609375
312.9150696 14028.685546875
313.9512329 2360.7250976563
314.947052 6962.3359375
316.0144348 2220.5751953125
316.8831177 12021.189453125
316.9249878 5478.1079101563
317.0934753 2519.8447265625
318.8796387 5025.5190429688
318.9317322 2383.0583496094
319.0132141 2064.2111816406
320.9051514 8108.2685546875
322.0811768 2996.4260253906
322.900116 4293.6499023438
322.9319153 5167.580078125
323.0030518 5281.2016601563
326.9369202 2416.2507324219
330.9265747 22177.556640625
331.0828552 9130.5146484375
331.1640625 3959.8842773438
331.6331787 2357.7531738281
332.1275024 2375.3000488281
332.9144897 3566.5888671875
334.8909607 28261.130859375
334.9286194 53136.99609375
335.9346008 3076.0571289063
336.8885498 30985.453125
336.9325867 3207.1921386719
338.9143677 6897.9243164063
340.140564 25378.79296875
340.6408997 10391.54296875
340.8799438 12703.880859375
340.9179993 5547.89453125
341.1092224 9244.271484375
341.1502686 3705.2397460938
341.9457092 3396.0656738281
341.9884644 3088.1635742188
343.0285645 2617.2292480469
344.1611328 3124.1787109375
344.8772888 10463.6708984375
344.9171448 7618.21484375
344.9877014 4668.2475585938
345.0286865 10411.6787109375
345.0909424 2873.6921386719
345.1322021 2624.6323242188
345.9086304 5276.9931640625
347.9208679 2667.953125
349.1723328 21141.666015625
350.1758728 3955.7236328125
350.8970947 9834.0263671875
351.1350708 3130.1169433594
352.8970947 21975.6796875
354.1396179 4720.107421875
354.6388855 2971.1135253906
354.85495 3613.4577636719
354.8988037 15541.2783203125
356.9228516 4305.2065429688
357.0702209 4635.3427734375
358.8892517 7896.9018554688
359.1128235 3295.0595703125
359.1581421 6189.1782226563
359.6463623 11890.7373046875
360.0584106 9989.24609375
360.1367188 18007.986328125
360.6400757 4923.740234375
361.1747131 5083.5336914063
361.8846436 3007.4343261719
362.8853149 43189.859375
362.9246826 181508.421875
363.0963135 4062.0222167969
363.9286499 5473.2641601563
364.8876953 10370.4912109375
364.9375 3800.4484863281
367.1286926 7148.4560546875
367.5811768 3172.9851074219
368.072113 2388.8156738281
368.651825 108174.4453125
368.8717041 3537.3024902344
369.1528015 34302.06640625
369.6515808 13003.1259765625
370.1221619 2916.5541992188
371.932251 2514.1176757813
372.6534424 2764.9196777344
372.8656311 11343.1337890625
372.9202271 29162.080078125
373.1463318 3679.9318847656
373.902771 4558.7905273438
376.5883179 14339.75
376.8634033 3837.5026855469
378.852478 10311.4716796875
380.8518982 6123.7465820313
380.8991394 36979.05859375
381.6596985 24927.306640625
381.8991394 4185.3549804688
382.1594238 10153.880859375
382.9062805 12382.1904296875
383.1573181 6416.578125
388.87854 3289.853515625
389.8845215 9909.7666015625
390.0753174 7259.701171875
390.1893616 2407.8361816406
390.2415161 17087.458984375
390.5748901 6546.8046875
390.6647949 145665.71875
390.8728638 97673.0390625
390.9308167 141304.59375
391.073761 5999.1171875
391.1651917 42669.203125
391.6672058 17915.5234375
391.8729248 4164.2958984375
391.9256897 6143.990234375
391.9432373 6334.7451171875
396.8703308 3694.2448730469
398.8625488 11289.625
404.8535767 11404.78515625
406.8509521 13230.2861328125
407.9096069 3952.0708007813
408.8861389 50853.203125
408.9412231 6051.7080078125
409.1494141 11337.75
409.8879395 3710.1791992188
418.843811 2787.1872558594
424.8626709 5700.7666015625
426.8864441 3149.7282714844
428.1799927 3826.703125
430.8768616 2267.17578125
431.8796692 2305.7182617188
432.1143799 3379.5356445313
432.8525085 2472.0300292969
448.837738 3299.3610839844
450.1305237 6027.5576171875
457.1478577 3093.0864257813
460.8431396 3033.8603515625
469.2079163 2899.1472167969
474.8348999 22572.193359375
475.1626282 3812.1977539063
478.8348083 2998.2668457031
480.8502197 2695.5373535156
487.2167053 21430.876953125
488.2203064 3524.6520996094
492.848053 8100.4111328125
501.1791077 3441.3371582031
502.881958 3267.7282714844
508.9090271 2892.5646972656
509.2060852 15766.763671875
510.2088318 4199.5502929688
519.1900635 6309.2416992188
533.2012939 3652.7153320313
542.8219604 5539.71875
560.211792 4782.6928710938
561.2026978 6264.4580078125
562.2023926 3075.1767578125
564.7965088 5214.3149414063
572.1778564 7632.2124023438
573.1638184 5072.4702148438
578.2261353 69599.9765625
579.2297974 21785.826171875
580.2254639 5474.0893554688
588.2163086 3866.9514160156
590.1903687 23137.365234375
591.1899414 6149.376953125
596.2362671 52154.453125
597.2338257 11863.841796875
598.2311401 5050.1323242188
606.2202148 14401.4306640625
607.2171021 3766.5144042969
608.2045288 6464.1235351563
610.7962646 2801.1520996094
616.2052002 7226.0502929688
634.2162476 16196.232421875
635.2212524 4203.6870117188
652.2313843 3733.6350097656
662.2486572 5352.27734375
663.2543335 2248.3859863281
679.2758179 21300.34375
680.274353 5912.4873046875
681.269165 2752.9658203125
689.2575073 4633.94921875
707.2681274 7736.0966796875
719.2670898 2244.51953125
END IONS
BEGIN IONS
TITLE=ADAR-1d-DSBU-2.1263.1263.3 File:"ADAR-1d-DSBU-2.raw", NativeID:"controllerType=0 controllerNumber=1 scan=1263"
RTINSECONDS=483.3263832
PEPMASS=483.901947021484 164626.484375
CHARGE=3+
102.0551834 1344.119140625
113.010704 1696.3449707031
115.086792 2092.5222167969
120.0034561 3130.3010253906
127.0866394 2334.7526855469
128.9150085 1110.8138427734
144.0632019 1367.8157958984
154.059021 1894.2318115234
155.0821075 76567.3359375
155.096344 4283.0971679688
156.0845947 5681.38671875
158.0924683 1793.0363769531
159.008316 3693.42578125
175.1189728 3988.5524902344
177.0183716 5319.158203125
185.0425873 2853.8227539063
185.8550415 1750.4036865234
186.9252777 1970.1395263672
204.9343262 3994.44140625
213.0873566 3785.1291503906
214.9198761 6909.5346679688
219.0838165 2043.7185058594
220.9353485 18012.62109375
222.9438019 4403.14453125
224.9398499 13295.4423828125
232.928833 51383.05078125
233.0580139 1772.3715820313
238.0370331 1656.4371337891
242.9605255 5110.4169921875
245.1235657 3125.2377929688
246.9432068 2242.6042480469
250.9395599 140165.578125
251.9421844 4692.6499023438
252.9414978 3744.4387207031
254.9320068 3241.4704589844
256.1291504 6886.1401367188
260.9721069 28425.388671875
261.9559326 4456.3295898438
262.1514282 22436.125
262.9234009 2181.0336914063
263.1531067 1925.7967529297
264.9550781 3725.4758300781
266.9879761 1775.7110595703
274.9168701 2017.6961669922
278.9816895 18959.474609375
279.9678345 1577.3026123047
280.8945923 2064.4965820313
280.9335632 2622.3447265625
282.9064331 12106.2763671875
284.1249695 7364.2670898438
286.8991699 14078.7265625
288.9231262 9698.9599609375
288.9660645 21257.8828125
300.916687 24664.177734375
304.9091797 33283.28515625
306.9775696 24615.255859375
308.9220581 4307.0200195313
310.8877258 2728.9677734375
313.1237183 1704.7021484375
314.9327087 2295.4196777344
318.9041748 5133.2641601563
320.9052734 2226.0087890625
322.9386597 2110.9060058594
336.8807373 11835.302734375
338.9160156 3131.3896484375
342.0248413 2186.6430664063
342.8546143 1737.9454345703
344.876709 9157.0380859375
347.9020081 2836.8054199219
348.9119568 9579.8095703125
348.9531555 2911.3132324219
350.8934631 27365.0703125
353.9796753 1792.2971191406
354.8507385 9965.7080078125
354.8938599 24130.224609375
362.8873291 47042.59765625
363.8820496 2896.2172851563
363.9258728 4955.2041015625
364.026886 2778.0319824219
364.8760986 3563.8002929688
364.9272766 5110.740234375
365.9163513 3355.0080566406
366.8787842 4993.78515625
366.9238586 2621.0244140625
367.1769104 2567.876953125
368.907135 3979.0505371094
370.8755493 3345.8132324219
371.1560364 3254.4689941406
371.8725891 3184.1823730469
372.8635559 42373.2265625
372.9154358 7464.9311523438
376.9079285 5635.3237304688
378.8583984 4857.1411132813
378.9260864 2855.7565917969
379.5907593 3315.6328125
380.851593 8435.3798828125
380.8980408 39420.6953125
381.936554 6342.8774414063
382.8898315 17304.8046875
384.8951721 5059.2900390625
387.9198303 2247.1840820313
388.883728 5770.908203125
390.8738403 16734.2890625
390.9290161 21392.619140625
391.9150085 3397.6208496094
394.0202332 3794.7004394531
394.6010742 7363.2880859375
394.9326477 2947.5344238281
394.9992981 2670.3054199219
395.1032715 3329.6833496094
396.1810913 2340.205078125
396.8658142 3226.2709960938
398.8599854 12311.048828125
399.6046448 6669.7045898438
404.8576355 4732.876953125
406.8515625 6683.7373046875
408.5411377 1983.6997070313
408.8862915 3316.0261230469
408.9411621 2094.3176269531
409.1260986 9148.2978515625
410.1765747 2048.4836425781
410.681488 3941.958984375
410.8399048 11441.630859375
410.9447327 3021.0288085938
412.0327454 35934.19140625
413.0385132 4496.6821289063
415.8916626 5288.5302734375
415.9959717 3904.4958496094
416.8685608 18764.275390625
418.8403015 3425.3168945313
421.1447754 2484.6101074219
422.6956177 5960.1552734375
422.8363647 4416.1010742188
424.8647461 3440.90625
427.1390686 3750.8635253906
428.8408203 9289.5458984375
430.8717651 5766.1635742188
431.7000122 146545.25
432.2017822 73085.046875
432.2516479 1583.9649658203
432.7008057 14905.78125
432.8537598 2474.4445800781
433.4067688 2309.9228515625
433.9975281 12572.8349609375
434.8665466 14331.791015625
437.8848877 3254.3544921875
440.8506165 4609.4208984375
444.8474426 2695.2919921875
448.8318176 12013.236328125
455.8803406 24452.3046875
456.1060791 2388.0268554688
456.8319092 5072.5419921875
456.8988342 7769.4194335938
457.1341858 2645.388671875
458.8612671 3307.0749511719
464.8328247 2377.5222167969
466.8484802 4797.9536132813
468.8583374 3047.4733886719
473.9353333 8606.884765625
474.8341675 63584.046875
474.9116821 3625.92578125
475.8501282 5968.5224609375
484.0246887 2636.03125
484.8468933 5153.169921875
485.1257324 2829.8635253906
492.2436829 7110.9711914063
492.8457031 34135.40625
493.8513184 3934.4765625
494.8411255 2237.7143554688
501.9775391 4271.0151367188
502.8878479 20041.173828125
503.880249 3503.865234375
510.852417 2316.2844238281
542.8198242 4195.05859375
549.5689087 2092.3762207031
561.2670288 1995.8581542969
564.7937012 1988.5686035156
578.7955322 4327.6567382813
579.2745972 13307.3837890625
580.2801514 4606.0239257813
601.24823 7221.6674804688
604.7937012 22287.67578125
605.8104858 2640.3757324219
606.7955933 3919.4438476563
610.8041992 2761.55078125
622.8065796 6618.7827148438
666.7685547 3730.5812988281
672.7833252 5014.2495117188
682.7573242 2238.94921875
690.3059692 9624.1845703125
691.3046875 6678.3076171875
708.3175049 41281.6953125
709.3216553 14433.958984375
710.3217163 2679.5366210938
714.7423096 2837.3916015625
718.3028564 4753.875
734.7524414 6956.9565429688
740.7434082 3566.9736328125
766.2125244 2466.5458984375
819.3498535 5598.1196289063
820.3599854 2951.6821289063
1353.372681 2061.1560058594
END IONS
BEGIN IONS
TITLE=ADAR-1d-DSBU-2.1279.1279.4 File:"ADAR-1d-DSBU-2.raw", NativeID:"controllerType=0 controllerNumber=1 scan=1279"
RTINSECONDS=488.8615128
PEPMASS=422.662628173828 186514.9375
CHARGE=4+
102.970314 885.3736572266
105.4532471 604.809387207
120.0035477 1393.9520263672
124.0394211 1873.5903320313
129.1024017 4016.2976074219
130.0862122 3327.8820800781
135.2338867 743.1898193359
139.0869598 1006.8040771484
140.9200439 1123.6979980469
141.0657806 847.9502563477
144.062439 1218.0549316406
147.112854 4436.2709960938
148.7285919 821.3952636719
150.0550079 3435.4677734375
151.0628052 4010.0317382813
152.1212769 944.5846557617
156.0773926 1678.3572998047
157.0981903 5332.86328125
158.9274902 1505.3479003906
159.0082092 10293.0498046875
162.0509033 1027.4699707031
162.9208069 1165.9473876953
167.0816803 3937.4985351563
168.0654144 1042.3996582031
172.9589081 1578.4143066406
175.1192627 1394.1563720703
176.9386139 1729.6801757813
177.0188599 4347.5581054688
178.3206177 1287.2879638672
180.9308929 2458.9011230469
182.9747314 3371.2885742188
185.0924988 4361.1401367188
186.9242706 2930.4599609375
188.9203033 4085.01953125
198.9404449 3107.49609375
203.1034088 2549.8645019531
204.9339294 6389.4838867188
206.9299927 13583.3193359375
207.821991 955.9839477539
214.0540619 11028.6171875
214.918335 24009.18359375
218.9118195 5874.9594726563
220.934906 7973.8032226563
222.9436646 3496.1491699219
224.9406586 16595.05859375
228.9331665 3068.0969238281
231.0791626 1618.8532714844
232.1129608 1053.0933837891
232.9290009 97025.46875
233.0543365 1416.9254150391
233.9314423 3150.4526367188
234.9597473 1076.6678466797
236.9221039 19504.98828125
240.9110718 1819.2730712891
242.9624939 9895.6220703125
243.9446106 2728.8662109375
246.9515381 14491.427734375
248.0704193 1760.9365234375
249.091629 6268.0087890625
250.9397583 91611.875
251.9428253 3378.8288574219
252.9387054 2567.3818359375
253.9364624 1440.8713378906
254.9307709 17098.46875
256.933136 1333.4157714844
258.9459839 8389.09375
258.9950562 1233.5904541016
260.9274902 1832.1375732422
260.9718628 31809.673828125
261.1079407 1038.8846435547
261.9537964 8253.6435546875
262.13974 3110.9626464844
262.9696045 1332.8514404297
263.9690857 1872.9624023438
264.964447 19758.8984375
266.9890442 3385.6633300781
268.0033264 1262.0655517578
268.953064 1757.3994140625
268.9831543 8301.658203125
272.8755798 1375.1959228516
272.9599304 6477.10546875
274.8735046 4513.3935546875
274.9853821 1383.1032714844
276.9021301 1524.7545166016
276.9549255 7465.470703125
278.9831543 8993.005859375
279.9683533 2590.9169921875
280.001709 2614.4016113281
282.9057922 6301.4418945313
282.9755859 7007.7163085938
284.9606934 3520.3666992188
285.9005127 1419.0515136719
285.9361877 1782.1173095703
286.8988342 13701.35546875
286.9342041 1892.7097167969
288.8890686 1890.8923339844
288.9223328 6149.9458007813
288.9635925 17527.30078125
289.0072021 4302.4116210938
290.8876953 2764.6838378906
290.9689941 1615.0173339844
291.9643555 3633.9765625
292.8785706 63411.37890625
292.9135437 2381.59765625
292.9597473 2119.3933105469
294.9064331 1759.6561279297
300.9186707 7249.6616210938
301.0038147 1626.6387939453
301.9927368 3365.9296875
302.8973083 3349.8205566406
302.936615 2532.2868652344
302.9721985 10925.5087890625
303.0079956 1319.3961181641
304.9080811 14408.880859375
305.8660583 1254.5982666016
306.8934021 1646.1740722656
306.9336853 1660.3317871094
306.9738159 10106.2451171875
308.9221497 1520.7048339844
310.0152283 2196.841796875
310.8886719 161897.375
311.8911133 3099.365234375
311.9336853 4733.5727539063
311.9729614 1418.9978027344
312.0152893 1290.1666259766
312.9159241 11177.380859375
314.9391785 4296.6591796875
314.9822388 3748.0944824219
316.9939575 1411.4285888672
318.8760376 8524.2578125
319.01828 1527.5397949219
319.9386597 1341.7071533203
320.0003967 3916.3386230469
320.9077148 5819.1821289063
320.9810791 3779.2038574219
322.9465332 8052.7319335938
325.9342041 1526.2683105469
326.8615723 3190.7775878906
326.9162292 2481.8859863281
327.9664001 1416.2816162109
328.8990173 61806.5625
330.9237366 9292.353515625
332.0524902 11597.5908203125
336.8876953 33135.3359375
336.9318848 2201.6499023438
338.9194641 10206.134765625
340.1410828 3187.5678710938
340.8765564 1502.4736328125
340.9571228 3389.05859375
341.9299622 1775.3189697266
343.9270325 1624.7241210938
344.8748169 11210.7119140625
345.9100952 3308.6467285156
346.9092102 4759.6879882813
347.155426 1784.6206054688
347.902771 3240.6125488281
348.00354 1626.1818847656
348.8608398 7002.0747070313
348.9072876 6793.123046875
348.9768066 7108.3056640625
349.1733398 6981.3071289063
349.953064 1406.84375
350.0615845 3431.6381835938
350.1783447 2388.4091796875
350.8608398 4578.7763671875
350.9400635 2594.6032714844
351.9263916 2969.6252441406
352.8559265 5385.474609375
352.9053955 1398.923828125
353.9289856 2085.3952636719
353.9804382 3790.3735351563
354.0244446 1548.7813720703
354.1452637 2145.0559082031
354.8484802 1958.1177978516
354.8938599 27762.23828125
354.9754944 1466.9421386719
356.8287048 2360.9108886719
358.9300537 1902.6094970703
359.1054382 1418.9584960938
361.8911438 1880.1942138672
362.8869019 34588.09375
362.9325562 2037.4891357422
363.1351318 1698.5748291016
363.8880005 2296.912109375
364.8841248 2978.8122558594
364.9298706 12113.46875
365.1059875 6130.7329101563
365.9143066 3747.0307617188
366.0053406 2473.9504394531
366.8418579 7688.3251953125
366.8839417 20125.033203125
366.9913025 2490.7797851563
367.873291 1618.1550292969
368.6516724 3577.7302246094
368.8711853 1842.2775878906
370.8725891 3871.0783691406
372.054657 5751.0444335938
372.1396484 1411.3802490234
372.8598938 13511.091796875
372.8995056 2510.6188964844
375.8667297 1293.5336914063
375.9162598 7668.9438476563
376.0290833 1853.0893554688
376.1327209 18987.443359375
376.8602905 8750.11328125
376.9117432 17357.97265625
376.9602051 4447.4814453125
377.0124207 3630.5974121094
377.1321411 4129.8227539063
377.9357605 2194.7192382813
378.8535767 14060.685546875
380.0012207 5479.5615234375
380.8464966 6815.9721679688
380.899292 16832.4375
381.0081482 1613.5130615234
381.6582947 3428.4028320313
382.8868713 6349.724609375
383.9031982 1602.5056152344
384.8984985 14025.1806640625
386.8726807 1740.2176513672
388.8823242 2263.1027832031
389.002594 4582.49609375
390.6635132 12331.9931640625
390.8718262 6332.15234375
390.9259949 4319.3823242188
391.1668091 3339.3776855469
393.9110107 10952.4541015625
394.8603516 6025.4780273438
394.9223022 59577.80859375
395.9386902 2096.5778808594
396.8694458 3384.5051269531
398.0170593 1965.1280517578
398.8623962 5738.4750976563
400.8841553 1731.7774658203
402.8659668 1495.5170898438
404.8548889 31292.638671875
405.8606567 2296.3239746094
406.8500671 10729.7490234375
411.9606934 2970.6345214844
412.8650208 5426.2587890625
412.9390564 4196.97265625
413.6591187 7209.0122070313
414.1594849 2971.1926269531
416.872345 1738.6409912109
420.8707275 2934.39453125
421.8680725 2253.0803222656
422.0294189 4247.2866210938
422.1732483 2043.9742431641
422.6649475 8780.9794921875
422.832489 63972.2109375
423.1612549 6524.3920898438
423.3286743 8590.740234375
423.8388977 2149.3510742188
423.8955383 2510.7453613281
424.8633118 4493.8701171875
428.867981 2408.4768066406
430.8780212 3003.5483398438
432.8553467 2597.7114257813
434.8944397 1780.1611328125
440.0415039 3729.6179199219
440.8453064 34282.703125
448.8356018 8114.55859375
452.9056396 2616.7783203125
458.8655701 11650.7890625
474.8336487 20237.9375
476.8735657 1866.4074707031
478.8354492 1763.8532714844
482.8194275 3174.9716796875
492.8457947 7295.6513671875
500.833374 3220.7915039063
502.8768005 4111.6376953125
509.2059937 4110.4692382813
528.8254395 2003.4295654297
542.8238525 2490.2236328125
545.0783081 1505.6319580078
555.4474487 1244.0541992188
556.8570557 1381.412109375
578.2290039 2435.6018066406
590.7962036 1471.7369384766
594.7642212 1743.9946289063
596.2366333 32743.376953125
597.2388916 8762.4755859375
598.2362061 3864.9873046875
602.7962646 1371.7396240234
604.7926636 10760.06640625
605.8040771 1989.0592041016
606.8103027 1731.4512939453
608.7852173 1605.3947753906
610.8023682 2703.9392089844
622.7958984 2725.2377929688
672.777771 2644.9270019531
679.2755737 3933.0444335938
680.276123 1845.9984130859
743.276062 5460.34375
1146.235107 1291.8486328125
END IONS
BEGIN IONS
TITLE=ADAR-1d-DSBU-2.1317.1317.3 File:"ADAR-1d-DSBU-2.raw", NativeID:"controllerType=0 controllerNumber=1 scan=1317"
RTINSECONDS=502.5225553
PEPMASS=458.53857421875 135894.828125
CHARGE=3+
112.8957291 3664.55078125
113.0116501 1499.8464355469
114.893074 2247.2219238281
118.0866089 712.1262207031
144.0634308 3061.6435546875
154.0590057 1539.9365234375
159.0082245 7705.55078125
166.9907837 1135.8797607422
175.1188965 3350.3757324219
176.9400635 1780.3026123047
177.0186462 4626.4536132813
179.092804 964.154296875
185.0433044 1288.6662597656
186.9236755 1679.90234375
204.9338379 3370.5300292969
206.9298553 6123.7680664063
214.9185791 19678.4921875
220.9351807 2544.4035644531
222.9000549 1824.7854003906
222.9450989 2241.9975585938
223.0268402 1168.3020019531
224.897644 1283.5737304688
224.9406281 6801.0161132813
232.9289551 83875.6171875
233.9323578 2760.7565917969
234.9270477 1275.8837890625
236.9207306 3331.9663085938
239.09552 1635.4061279297
240.9112396 5295.400390625
240.9880676 1493.4263916016
242.9082794 4209.8266601563
242.9605865 4384.4399414063
246.9437408 2421.3845214844
250.9395905 108492.2890625
251.9421539 2352.0515136719
252.939209 1541.6092529297
254.933075 5503.5854492188
260.9718933 16860.2734375
261.9530029 2402.0158691406
264.9575806 2453.1508789063
266.9893188 1850.4801025391
268.9517517 3630.4055175781
268.9823303 2089.9223632813
269.9732971 2454.0219726563
273.9559021 1085.0491943359
274.8739929 2250.306640625
276.9541626 1079.5162353516
278.9470215 1323.1473388672
278.9824524 8702.2041015625
280.8595276 1442.7703857422
282.8541565 2498.6059570313
282.9062805 2361.5588378906
288.8849182 2219.7243652344
288.923645 2118.7741699219
288.9654846 7141.1064453125
291.9550171 8968.1591796875
292.8857117 5340.1557617188
292.9595947 2654.7763671875
296.9489746 5227.2368164063
298.946167 2211.9597167969
300.9182434 5509.3022460938
306.8975525 2553.0173339844
306.9763184 8835.9765625
309.1242371 4035.44921875
309.9667053 2280.029296875
310.8887939 1689.7888183594
311.9328308 1981.2835693359
312.9186401 1275.0368652344
316.9697571 1469.7421875
318.874176 1899.7972412109
320.9045105 3356.8896484375
320.9493408 1466.6781005859
322.9046936 2311.8481445313
322.9607239 1576.2927246094
325.1662903 7688.8940429688
325.9481812 1332.9920654297
326.1687317 1478.9383544922
326.8582764 2526.0747070313
326.9278259 1616.8104248047
327.1351624 2879.2077636719
328.8555603 4288.7319335938
328.8947754 1389.3884277344
328.9604187 5083.4384765625
330.9277039 1809.1922607422
334.8461914 1267.8674316406
334.8914185 3351.4609375
334.9313965 1682.5725097656
336.8452759 1795.5653076172
336.8840027 7518.8715820313
338.9136963 2491.2106933594
340.8777771 1624.5079345703
342.8287354 3924.9702148438
342.908783 2864.1398925781
344.8275146 3567.2136230469
344.8771057 15297.8076171875
344.9839172 3238.6672363281
346.8257141 6584.4399414063
346.8621521 1802.0073242188
346.9024048 5768.5673828125
347.9111023 1628.4267578125
351.1466675 10369.3466796875
352.1278992 5451.59765625
352.8578796 3715.1196289063
352.9378967 2518.30078125
354.857605 5755.0517578125
354.897644 6951.3461914063
356.8467407 2721.0266113281
356.8999329 6476.978515625
360.8390198 7919.962890625
360.9157104 1932.6424560547
362.837677 6178.4399414063
362.8873596 66627.1796875
362.9249878 10710.1943359375
363.8873596 2103.7250976563
364.4429016 1655.494140625
364.834137 10176.232421875
364.9289246 7330.8950195313
365.9198608 2020.6823730469
366.8744812 2556.3952636719
366.9201355 1738.0454101563
369.1568909 103338.765625
369.943573 1373.375
370.1600037 16008.94921875
370.8676147 5439.5498046875
370.9493103 1694.7416992188
372.432251 1358.2927246094
372.8663635 9017.3232421875
372.9157104 4794.9697265625
374.8539429 1908.5804443359
374.9023743 5223.3881835938
376.8595581 1546.4946289063
376.9385986 2585.3156738281
377.8790894 1810.3153076172
378.855072 3489.5288085938
380.8512878 3958.7509765625
380.8975525 40234.8984375
381.9006958 2428.8295898438
384.776947 2159.6411132813
384.8439636 4414.1157226563
384.9056396 5067.5869140625
385.9049988 1737.7630615234
386.9649963 2639.6879882813
387.1668091 8204.3837890625
387.5786438 3989.0715332031
388.5797424 2209.1613769531
388.8818665 4278.4609375
390.8750305 16135.212890625
390.9300537 11445.3828125
391.8724976 1765.7135009766
391.9226379 2962.0085449219
391.9714355 2052.4907226563
392.907135 1737.1353759766
398.8644714 4956.9736328125
402.7897339 3373.1809082031
402.8468323 3093.5319824219
402.916748 3989.8742675781
403.9179077 1697.4399414063
404.8510742 5340.3823242188
406.8528137 3785.5993652344
408.8789978 6762.9892578125
408.9382629 2200.3112792969
409.152832 2494.0319824219
412.8682861 1592.9484863281
416.8291931 1983.0133056641
418.8415527 10313.8720703125
420.7929077 2200.1257324219
421.1393433 2507.6423339844
422.8304443 1806.2115478516
424.8646545 1676.7393798828
430.8260498 4229.1420898438
430.9074707 10812.328125
432.8473511 2581.7734375
434.8673401 1801.2498779297
436.8528748 5839.8569335938
448.8378601 7070.9594726563
448.9621887 2634.1889648438
456.8210144 2261.9475097656
458.8605652 5495.3627929688
459.1206665 2286.3791503906
459.2173462 1914.8608398438
460.2232971 2859.4211425781
460.289917 4830.76171875
466.8482056 2188.7055664063
474.8382263 4154.3237304688
476.848999 9234.6201171875
477.8737183 2260.345703125
478.1027222 1918.9184570313
482.8174133 2049.6743164063
492.8500061 2278.0026855469
494.8170166 10733.8876953125
564.8339233 1731.8817138672
600.7546387 2339.9047851563
604.8009644 1329.0593261719
610.78302 1303.1550292969
762.7702637 1411.5047607422
END IONS
BEGIN IONS
TITLE=ADAR-1d-DSBU-2.1333.1333.3 File:"ADAR-1d-DSBU-2.raw", NativeID:"controllerType=0 controllerNumber=1 scan=1333"
RTINSECONDS=508.0327823
PEPMASS=458.855743408203 152041.484375
CHARGE=3+
109.7906113 640.0825805664
111.0148544 564.6728515625
112.8964081 4804.533203125
113.0117188 1756.1511230469
114.8932724 2583.5183105469
114.9014664 640.3611450195
120.0037308 826.7138061523
126.0416794 587.7843017578
140.9199524 890.3840942383
144.0631561 2463.9836425781
146.802063 636.9965209961
148.9794464 1591.8068847656
154.0587006 978.0948486328
158.9283752 746.4027709961
159.008316 7312.6547851563
159.9879303 647.8742675781
166.9895782 1409.3035888672
168.9872894 757.561706543
171.0206909 775.9348754883
172.9464417 1920.3383789063
174.9439392 1147.7926025391
175.1194611 2620.640625
176.9411011 1526.2020263672
177.0186462 1883.6285400391
178.0546722 1164.9279785156
185.0427399 1473.8737792969
186.924057 2895.6357421875
188.9197235 2608.1057128906
204.8907013 1377.4831542969
204.9347534 4255.0131835938
206.8887329 894.1390991211
206.929657 5690.783203125
207.0497284 883.2369384766
214.9185333 39140.66015625
215.9218903 1157.9427490234
216.9221954 926.9059448242
218.9109192 1845.0491943359
220.9347687 1691.39453125
222.9010468 6055.3920898438
223.027359 2636.3483886719
224.8980408 3734.1965332031
224.9406433 2336.9741210938
228.9354401 1361.4416503906
232.9291229 85693.265625
233.9321442 2841.404296875
234.9316101 1018.5390014648
234.9707489 820.6561279297
236.9226379 4600.912109375
240.9108887 6166.609375
240.9888916 946.7801513672
242.9083099 4072.4948730469
242.9612579 9829.68359375
243.9443512 1441.306640625
244.9044189 843.4295043945
244.9928131 1292.6500244141
246.9469604 1947.4914550781
250.9400482 22747.880859375
252.9402008 1810.3569335938
258.9456177 1138.4300537109
260.9722595 12774.748046875
261.9547119 1839.8103027344
262.8486023 1198.640625
264.8453369 2322.2802734375
266.9883118 2227.1867675781
268.952179 1057.4298095703
268.9832458 1625.0021972656
269.9726563 1047.8912353516
272.8774414 1700.1878662109
274.8739319 5521.7919921875
275.9479675 919.3881835938
278.8955078 1729.0941162109
278.9373474 3867.9731445313
280.8573608 2014.3709716797
280.9363098 1350.1700439453
282.855835 2446.96875
282.905426 4002.6306152344
285.9925232 1276.8100585938
288.8858032 2571.4370117188
288.9252625 1618.8785400391
288.9663086 11008.1650390625
291.9551086 7899.966796875
292.8830261 2227.849609375
292.9587097 1678.0059814453
296.9471741 1587.09375
300.9155884 1123.5959472656
301.1329346 1020.0601806641
302.8943481 1276.8503417969
306.8531494 1972.6206054688
306.9758911 1691.9543457031
308.9015198 1725.3734130859
309.125 5465.9379882813
309.9659729 1255.1861572266
310.7796326 1702.4544677734
310.8432617 2480.8374023438
310.8865356 1172.5579833984
311.9303284 1282.1849365234
312.9149475 1625.7075195313
316.8813477 3046.1745605469
318.8770142 3905.0405273438
320.8674927 1167.4488525391
320.9036255 1460.341796875
322.9025574 2515.4055175781
323.0050354 1531.1442871094
324.8182983 3553.2036132813
324.8602905 1732.6375732422
324.8984985 1359.3894042969
324.9433289 1320.9434814453
325.166687 7888.380859375
326.8158875 3998.4543457031
326.8618164 3532.7548828125
327.1344299 932.3021850586
328.8121948 3229.7478027344
328.8560791 4254.8818359375
329.948822 1199.3145751953
330.835144 1301.4030761719
332.8324585 2015.2723388672
334.8462524 3908.18359375
334.8924561 3620.21484375
336.8437195 2798.1171875
336.8885193 5440.1743164063
336.9281921 1249.3208007813
338.8405151 1890.6534423828
338.890564 3595.2038574219
338.9485474 1320.0512695313
339.9144592 1750.6630859375
340.8708801 2830.5920410156
342.828949 12989.6806640625
342.8657227 1083.0277099609
342.9070435 1845.5443115234
344.8269958 13497.76171875
344.8769836 26519.3125
344.9171753 1279.599609375
344.9875183 2007.3155517578
345.878479 1577.0330810547
346.823822 16952.96875
346.8678284 1665.4123535156
346.9084778 3850.6721191406
351.1473083 11901.798828125
352.1280518 5854.6069335938
352.8583984 8867.408203125
352.9388428 1663.2055664063
353.9360046 1831.1400146484
354.8556824 14389.8056640625
354.9017029 5800.7827148438
356.8512573 6328.8061523438
356.8950195 10674.2412109375
358.072052 1592.4064941406
360.839325 8004.1826171875
362.8374329 8379.78125
362.887207 35457.609375
362.9259949 7948.6259765625
363.8866577 1741.1971435547
364.8333435 10427.7099609375
364.8803711 1436.4716796875
364.9282227 3316.8151855469
365.932251 1452.5682373047
366.8278198 1495.6408691406
366.9183044 2412.5405273438
366.9668579 1475.5395507813
368.8278198 3623.8466796875
369.1573181 90465.0
370.1605225 13772.8974609375
370.8709717 11798.501953125
370.9190369 939.5213012695
372.8201904 1605.0684814453
372.8682861 14318.4072265625
372.915802 2434.1430664063
374.9012451 4420.7109375
375.921936 1128.5780029297
376.8535767 2042.3935546875
378.8565063 2146.9887695313
380.851593 6010.859375
380.8991394 9275.1630859375
382.8504944 2503.3059082031
383.9085388 1278.4401855469
384.1060791 1511.9851074219
384.7786865 8783.9609375
384.8401184 5834.2065429688
384.8951416 2643.3645019531
385.9020386 2567.9033203125
386.1051941 1267.9932861328
386.8365784 1454.5498046875
386.9625549 1829.5111083984
387.1663208 2115.42578125
387.5784302 3032.8850097656
388.0797424 1412.5347900391
388.5783081 2099.9001464844
388.8862305 4129.7626953125
390.8752747 9425.5146484375
390.9297485 5348.7548828125
391.1411438 2067.314453125
391.8695374 2262.3627929688
391.9205017 1436.6722412109
393.9302368 1476.5367431641
396.8228455 1791.6312255859
398.8207397 2995.6313476563
398.8693848 1592.4841308594
400.8693542 1839.0748291016
402.7887573 5859.2724609375
403.5776367 1756.2290039063
403.8591614 1783.1682128906
404.8059998 1968.8041992188
404.8629761 2572.5095214844
406.8528137 2606.8159179688
408.8621826 2061.7309570313
411.8700256 1523.1876220703
412.8141785 1541.0283203125
412.8757324 1375.7305908203
413.1822815 1210.0639648438
413.8487549 1640.8431396484
414.0831299 1297.9393310547
414.8418274 1615.5240478516
418.8412781 5671.4521484375
421.1430054 3197.1701660156
421.8792114 1914.4465332031
422.8287354 1625.6794433594
430.8235474 6898.8002929688
430.9080811 6306.8505859375
431.9758606 1345.3654785156
432.1072998 1478.7479248047
436.8645325 2364.6423339844
438.8110962 1402.4567871094
440.8550415 1898.1220703125
448.8367615 2793.1408691406
458.854126 5652.6875
458.9242249 1451.6370849609
459.2175598 1876.0227050781
460.2295837 1615.7971191406
460.2901306 5026.9125976563
472.7879028 1865.1441650391
474.8355713 2981.7250976563
476.8015442 9010.4091796875
477.982605 1329.9370117188
494.8229675 6694.7446289063
600.7556763 1354.7987060547
742.7943726 1051.7937011719
1301.837036 934.7240600586
END IONS
BEGIN IONS
TITLE=ADAR-1d-DSBU-2.1340.1340.3 File:"ADAR-1d-DSBU-2.raw", NativeID:"controllerType=0 controllerNumber=1 scan=1340"
RTINSECONDS=510.2449866
PEPMASS=412.862579345703 375652.96875
CHARGE=3+
102.9701996 1288.2210693359
112.8958664 3019.9870605469
112.9034958 586.5619506836
113.0116577 762.9244995117
114.893074 1459.1401367188
120.0030136 1012.1967163086
127.0378189 666.3170166016
129.1024475 1174.0747070313
131.0128784 1051.8598632813
136.618042 646.6413574219
140.9203186 1752.1322021484
143.030899 1149.9821777344
147.1134796 1376.2823486328
148.9790955 2619.0537109375
152.9478149 2929.1333007813
154.0586853 2402.1179199219
157.6895599 796.7389526367
158.9282379 1723.6517333984
159.0084686 15060.158203125
162.9207764 766.6304931641
166.9905548 5320.4326171875
168.9879456 1390.4722900391
170.9592285 1228.5041503906
172.9452057 2114.7272949219
174.9432678 1563.4260253906
175.1188354 2713.1174316406
176.938797 2974.6704101563
177.0188446 4384.1127929688
178.0540009 1640.9780273438
180.9289093 1223.6982421875
186.9238739 2857.5349121094
188.9195251 3070.1437988281
189.986084 852.2271118164
196.9010162 1710.4674072266
204.8895569 2607.0769042969
204.9343719 6075.2431640625
206.8863983 1416.4051513672
206.9295654 8768.52734375
207.0501099 1669.0189208984
209.0480347 1148.4051513672
210.9515381 1867.9177246094
214.9185028 44134.14453125
215.9228668 1401.0244140625
218.9104919 1989.8438720703
220.9354553 1799.8487548828
222.8999786 10721.6767578125
222.9417419 2092.8022460938
223.0267792 5368.4448242188
224.8974762 3243.5288085938
224.9397583 6800.2485351563
225.0249329 1164.6900634766
226.8924408 951.8237915039
228.9353333 1642.9425048828
230.8815002 1706.8383789063
230.9532013 1142.5478515625
231.0809021 1144.0595703125
231.1334991 1650.0141601563
232.1359406 1395.5384521484
232.9290466 129927.4765625
233.9336853 4700.8208007813
234.0079498 1113.9426269531
234.9284363 2057.4731445313
234.9621582 1190.2591552734
236.9217682 8401.4248046875
238.9467468 1180.5084228516
238.993866 1333.609375
240.9109497 12281.4697265625
240.9905243 1825.2791748047
242.9079285 4943.326171875
242.9617615 11949.35546875
243.9443512 3371.4291992188
244.0739594 1347.7607421875
244.9045258 1383.1990966797
245.0506592 1467.2996826172
246.0533905 4865.6958007813
246.9467773 4921.3950195313
247.049118 4632.9907226563
248.9174042 1139.9500732422
250.9399414 60782.55859375
251.9239655 1163.0522460938
252.9401855 3454.3845214844
254.9325409 3009.4030761719
260.9206543 1401.3677978516
260.9720154 18736.095703125
261.9566956 3208.744140625
262.8510132 1137.3287353516
262.9758911 985.5715332031
263.9740601 1145.5609130859
264.0066223 1257.7457275391
264.0397034 1069.3189697266
264.8456421 10847.5166015625
264.9640808 4307.0063476563
266.9872131 3225.2082519531
268.9527588 3978.9250488281
268.9847412 3318.5998535156
269.9389038 1346.6666259766
270.9501648 2771.484375
270.9812317 1569.728515625
272.8768005 3741.1123046875
274.874176 4590.98046875
274.9852295 1176.6833496094
275.9379272 1003.1234130859
276.9590454 1494.4859619141
277.0568542 1521.7889404297
278.8935242 2617.8542480469
278.9361877 5534.275390625
278.9818726 3298.994140625
280.8579407 3330.76171875
280.8921509 1874.0288085938
280.9328613 1654.5477294922
280.9810791 1255.6750488281
282.8557434 20439.9453125
282.9061279 142776.59375
283.9081726 7543.0209960938
283.9386902 1369.5177001953
284.9249268 2270.3269042969
284.9625854 1745.4240722656
286.9197388 4728.8193359375
288.920105 1542.7052001953
288.9660034 9031.404296875
290.8876343 3737.4760742188
290.9378357 1989.4676513672
291.9543762 2733.0952148438
292.8798523 5838.8720703125
292.9596252 1276.4818115234
293.9763184 1168.0969238281
294.9026489 2529.0888671875
296.9436646 4739.1513671875
299.981842 2554.8813476563
300.0999146 2170.9653320313
300.8613586 6530.8041992188
300.9168701 67677.4453125
300.9999695 1914.3836669922
301.1421814 5321.8706054688
301.9187317 3088.5493164063
301.9933777 2935.3220214844
302.8920593 5642.0795898438
302.928833 1153.1108398438
302.9743042 2148.705078125
303.0168762 1393.9089355469
303.9499817 1954.0040283203
304.9220886 2012.2034912109
304.956665 2000.7618408203
306.9762268 2643.7048339844
308.8457947 2120.6147460938
308.9006958 1429.3952636719
309.1238098 1582.0391845703
309.966095 2821.3676757813
310.8887634 8516.322265625
312.9156189 8133.1611328125
313.9164429 1077.4229736328
314.9109192 967.5396728516
316.8324585 1564.1909179688
318.4466553 1381.8992919922
318.8726807 8893.1435546875
318.9308472 3096.9111328125
320.1201782 2176.1616210938
320.90271 16630.466796875
321.0475769 1493.0546875
321.9077759 1275.3671875
321.9601746 1656.4884033203
322.02005 2084.7600097656
322.0773315 5764.3076171875
322.5733643 2142.1459960938
322.9454346 4232.0322265625
323.4537964 1211.9412841797
323.9422913 1109.1680908203
324.9384766 1496.0963134766
325.167572 3233.5954589844
326.8140869 1360.4102783203
326.8597107 7949.7900390625
326.9273071 1657.1448974609
328.8511353 1557.0063476563
328.8903503 4264.2412109375
328.9361267 1065.3156738281
330.9195251 4796.0771484375
331.0830383 8485.9619140625
332.0361938 2970.9333496094
332.800354 1218.1427001953
334.84552 5581.849609375
334.9272156 1615.5932617188
335.8833008 2540.1022949219
336.8393555 3062.6916503906
336.8884888 7048.6186523438
336.9207458 962.5490112305
337.8843384 1332.7954101563
337.9247131 2263.6352539063
338.0627136 1266.4899902344
338.8381348 3032.0075683594
338.9156494 11653.3173828125
339.4428711 1317.9113769531
339.9736938 2854.9462890625
340.0257263 1515.3277587891
340.9083862 1885.6361083984
340.9584045 1930.6726074219
342.8288879 5840.7763671875
342.9527283 1664.8541259766
343.9403992 1895.8527832031
344.8261108 2380.1899414063
344.8755188 17506.20703125
345.9081421 3378.9008789063
350.0531616 2722.8266601563
350.6204224 2323.404296875
350.8927917 2613.2353515625
351.1490784 2299.4555664063
352.1304321 2024.1514892578
352.8074646 1831.2449951172
352.8562927 17156.802734375
352.8933105 1236.8466796875
353.1609802 1831.3709716797
353.9302979 1546.3599853516
354.8561707 10120.7919921875
354.8965759 1986.4278564453
355.0217896 1494.2618408203
355.8624878 2907.2067871094
355.9423523 2105.5004882813
356.8044739 2525.2976074219
356.8518066 8401.6337890625
356.9241028 3044.3142089844
357.1695557 1234.3543701172
357.8612671 1941.8979492188
357.9187622 3218.8334960938
358.7991638 2829.88671875
358.918396 3207.8039550781
359.0630493 1930.6494140625
360.8404541 3354.6181640625
362.8391724 2882.6967773438
362.887085 40040.3671875
364.9435425 1531.6436767578
365.6250305 11634.69921875
366.12677 2709.0324707031
366.8300476 3425.5168457031
366.8690491 4067.5197753906
366.9283752 1710.9886474609
367.0245056 1883.8854980469
367.0811157 1469.4426269531
367.5787659 1769.2740478516
368.0775146 2933.1042480469
368.8260193 1951.4127197266
369.1577148 8867.767578125
369.8676453 1211.2490234375
370.8215027 1977.6141357422
370.8674011 12724.6611328125
371.855835 1861.9339599609
371.9364319 1544.6722412109
372.055481 1648.5573730469
372.8647156 12480.91015625
372.911438 1500.5477294922
373.8594666 2131.8569335938
374.8559265 2983.8454589844
374.8983765 1684.8410644531
375.8741455 1836.9725341797
376.1326904 7462.724609375
376.5871582 10763.6201171875
376.8118286 2833.0803222656
376.8568115 2801.7932128906
377.1305542 1592.1694335938
377.1788025 3227.2221679688
378.856842 3431.5988769531
380.850769 2877.5378417969
380.900238 12600.5830078125
383.8902588 1459.1468505859
384.8421936 2082.0029296875
384.8946533 14208.880859375
384.978302 5219.7739257813
386.8479004 1384.6333007813
388.8334656 2104.4560546875
388.8832397 2509.3918457031
390.8780518 5530.9467773438
394.8302917 7166.9111328125
394.8499146 5963.3852539063
395.1846313 4323.0825195313
395.5608215 1511.5074462891
396.8219299 2726.2316894531
402.8131104 2914.8522949219
404.8591919 2674.0708007813
406.8009644 1469.4370117188
406.8549194 2077.0532226563
412.2174988 3152.4018554688
412.7973938 4641.4282226563
412.8660278 19095.912109375
412.9700317 1979.3121337891
413.1957092 19142.734375
413.2684631 24020.580078125
414.8319702 1672.2164306641
418.846344 1413.0793457031
430.8136902 5786.90234375
430.8822937 10217.6748046875
431.8790588 2112.2709960938
431.9447632 1486.6552734375
448.837738 1494.6627197266
448.9195557 1320.2824707031
464.8063049 5500.6220703125
472.7913513 2621.1123046875
474.8347778 2823.9306640625
482.8236084 2552.1557617188
492.8489075 2665.48828125
500.8259583 1629.9410400391
674.2086792 1273.5771484375
802.3004761 1923.6975097656
803.3035889 1247.9168701172
1200.982178 1066.3559570313
END IONS
BEGIN IONS
TITLE=ADAR-1d-DSBU-2.1394.1394.3 File:"ADAR-1d-DSBU-2.raw", NativeID:"controllerType=0 controllerNumber=1 scan=1394"
RTINSECONDS=529.688402
PEPMASS=475.005706787109 176632.71875
CHARGE=3+
110.0712662 2881.8908691406
110.2780991 595.551574707
112.8961563 4802.3715820313
112.9022751 603.8753051758
113.0111618 3703.24609375
114.8931198 2471.6489257813
115.0371323 937.1251220703
120.0136719 790.0368041992
130.0860901 855.7861328125
137.0682068 828.3201904297
144.0628967 2135.8312988281
148.9790955 1988.9074707031
150.9763489 943.2420043945
151.0115662 1059.3408203125
154.0588989 2710.6091308594
156.9342957 2461.1076660156
159.0079041 3109.6081542969
161.076889 880.9450073242
166.9896393 3634.486328125
171.0191498 1897.7576904297
171.9458618 3385.8371582031
173.9439545 2085.4543457031
174.9443817 1752.4963378906
175.1192932 5372.01953125
177.0185852 1071.1313476563
178.0539703 1909.3067626953
185.0422363 2807.0437011719
186.9452515 2399.65234375
192.9792023 1785.9857177734
194.0515442 1007.0023803711
195.0877533 1538.5975341797
200.0354919 1014.0146484375
203.0523987 1007.2556762695
206.9377136 1784.3076171875
207.0491486 2951.9213867188
208.9339752 1377.8568115234
209.0480804 1000.0877075195
214.918457 3734.4943847656
216.9564209 4817.2553710938
219.0837097 1085.8623046875
222.8997192 1781.3217773438
222.9904633 2474.3520507813
223.0279694 5099.7573242188
224.8965149 1288.5300292969
225.0240784 1443.6979980469
228.9559174 2919.6586914063
230.882309 2178.4841308594
232.928833 17088.37890625
240.9113159 5186.9580078125
241.0037994 1153.1114501953
242.9077148 2090.4538574219
246.9663696 1573.0093994141
250.9398041 18424.353515625
258.9214478 1616.6486816406
258.9666748 18257.361328125
260.921875 1328.89453125
260.9694824 2407.4375
262.8473816 1239.4913330078
268.9536438 2055.7189941406
272.8766174 1172.6883544922
276.8895569 1059.759765625
276.9771423 20208.1875
277.9806824 1625.3771972656
278.8891907 1480.8518066406
278.9786377 1700.7576904297
286.9207764 2433.0908203125
288.2035217 1740.6328125
288.9172058 1040.1401367188
288.9711304 1331.3739013672
290.8865967 1589.3507080078
291.0040588 1219.6850585938
292.8825989 1428.8903808594
295.013031 7517.53515625
296.0162048 1249.2150878906
296.9484253 2043.6361083984
306.0385742 1281.9659423828
315.6035461 1251.9375
317.9015198 1191.3684082031
318.9879456 32997.3671875
319.9926453 2495.9104003906
321.0506897 1956.8591308594
323.0024414 1828.6217041016
326.8149414 3203.6589355469
326.8641663 1544.9587402344
328.9632263 1292.8459472656
330.9885559 12608.1552734375
331.9920349 1841.4649658203
332.8330383 1412.1108398438
334.8467712 1520.4888916016
335.1176758 1922.3996582031
336.8396606 1735.7550048828
338.1841736 1175.8819580078
339.770874 1255.5482177734
342.8285217 2016.3063964844
344.8260498 11640.880859375
344.8750916 4403.953125
348.9996338 7768.4541015625
350.8098145 1519.8223876953
352.8076782 2463.4169921875
352.8579407 5046.8081054688
353.1270447 1810.06640625
354.806488 2104.3728027344
354.8575745 4866.818359375
357.985199 1701.6138916016
358.7945557 2057.9729003906
358.8789978 1341.3273925781
359.1620178 1375.2855224609
359.9737549 1398.513671875
360.7921448 2445.3571777344
360.8408203 5546.4780273438
361.916687 1394.9150390625
362.788147 1721.0920410156
362.8371277 15069.95703125
362.8876038 19790.970703125
362.9324646 1879.8902587891
364.9377136 1764.0728759766
365.0170288 3468.0290527344
365.6250916 6227.9033203125
366.1254883 3229.6052246094
368.8252258 1762.0313720703
370.8209229 4127.8354492188
370.8713684 6677.7412109375
371.6249695 1513.7272949219
372.818573 1981.6756591797
372.8684082 17372.75
373.8607788 1881.935546875
373.9382629 1631.9820556641
376.8028564 1529.6881103516
378.8027039 2069.9443359375
378.8540039 1696.1452636719
378.9350281 1677.3543701172
380.6287231 1775.5703125
380.8000793 1698.2664794922
380.8485413 3773.9421386719
380.899353 12731.30859375
382.0829163 1988.1729736328
382.7919922 2077.76953125
382.8927612 1956.4527587891
388.8343811 4419.1967773438
388.884552 5637.1254882813
390.8786011 14476.8095703125
391.8688049 1967.4879150391
396.8137512 2427.1623535156
398.8666992 2098.7568359375
400.1065674 2201.2353515625
400.7430725 3414.625
400.8162842 4597.0112304688
401.0682983 2454.345703125
401.9237366 2580.3879394531
401.9797974 2587.4377441406
402.8113403 2136.890625
402.9655151 2317.7944335938
403.8640747 1572.9892578125
406.8502197 3940.6616210938
409.129425 1672.712890625
410.9790344 4902.0600585938
417.0507202 3189.5109863281
418.8301086 4091.947265625
439.0305786 31734.990234375
440.0345154 3277.6384277344
456.7863464 2277.0922851563
465.7016602 2294.5190429688
474.2702942 2833.0620117188
474.7163696 5562.505859375
474.8415833 2352.7712402344
475.210083 4397.9135742188
492.7883606 3784.4504394531
492.861969 2446.6723632813
510.7902527 1616.8645019531
716.6010132 1421.4685058594
811.3578491 1409.0891113281
END IONS
BEGIN IONS
TITLE=ADAR-1d-DSBU-2.1409.1409.3 File:"ADAR-1d-DSBU-2.raw", NativeID:"controllerType=0 controllerNumber=1 scan=1409"
RTINSECONDS=534.8343954
PEPMASS=477.002777099609 107085.0859375
CHARGE=3+
110.0237274 752.3376464844
112.8958282 3851.5217285156
113.0115051 2548.6025390625
114.4985046 807.5978393555
114.8931351 2521.1325683594
115.0369339 735.547668457
116.0704727 1075.8154296875
143.0310516 836.9061889648
144.0088196 1030.1022949219
144.0636444 3310.7670898438
148.9796143 1236.5939941406
154.0592957 2608.00390625
156.934906 1340.6583251953
158.9316254 1449.5236816406
159.0081635 2349.8596191406
163.6151581 875.3986816406
164.3047485 925.421875
166.9896545 4628.7978515625
168.5584869 969.2834472656
168.9865417 2035.8865966797
171.9462891 3602.6928710938
173.9440308 2046.7725830078
175.118866 5538.1293945313
178.0541534 1765.3312988281
178.3178558 2663.6606445313
185.0419312 3483.1418457031
186.9446564 1408.2872314453
188.9425964 1232.2476806641
192.9787292 3705.6743164063
200.0359344 1351.8546142578
204.932724 1097.6643066406
204.9568634 1734.869140625
206.9367981 1139.9888916016
207.0501862 4180.9267578125
208.9365234 1098.9860839844
214.9175262 1470.7008056641
216.9564209 2426.3459472656
218.9539337 1495.8747558594
222.8994904 1639.4849853516
222.9887848 2468.7192382813
223.027359 3727.552734375
230.9557495 1180.7943115234
232.9292755 6845.4140625
239.0940704 1989.9379882813
240.0964203 1282.0208740234
240.91008 4477.7739257813
240.9571228 1482.1231689453
242.9073334 1479.6174316406
250.9400024 6920.279296875
258.9675293 8024.837890625
259.9427185 1110.765625
260.9653625 8095.8959960938
261.0292358 3454.6921386719
262.1500244 1474.8723144531
268.9532471 2611.1247558594
272.876709 3988.494140625
276.9764404 9186.9501953125
278.8882141 2169.1198730469
278.9726563 8218.9140625
282.9059753 1216.5305175781
286.9208679 3260.3305664063
288.2026672 1301.3421630859
288.9171448 2076.4194335938
290.8876953 9827.1201171875
291.0039063 1416.0367431641
295.0120239 6002.099609375
296.9486389 1757.3244628906
300.9799194 1515.0936279297
306.9727478 1235.7980957031
307.0373535 1605.7369384766
316.0638123 1510.7784423828
318.987915 12633.3388671875
319.899292 1544.9017333984
319.9908447 3155.5031738281
320.9846497 14100.90625
321.0506287 3744.8125
323.0003967 3178.6398925781
324.8138123 1533.4715576172
330.9880676 4600.6000976563
331.9902039 1799.0749511719
332.9846802 3694.9240722656
340.8643799 1577.4422607422
342.8275757 3455.4907226563
342.9584961 1655.1868896484
344.8273315 1627.1842041016
344.8734741 1366.4787597656
345.0139465 1911.9246826172
346.8227844 1604.0129394531
348.9433289 1774.9987792969
348.9949951 1766.5300292969
350.9955139 2599.0651855469
352.8573303 2301.7009277344
358.7948303 2411.1579589844
359.1620483 2495.9248046875
360.7922668 2488.0703125
360.8399963 4974.7075195313
362.8375854 2157.2590332031
362.8890991 2920.8662109375
363.0158081 2511.3220214844
364.8355103 4082.0515136719
365.018158 2624.3779296875
365.1062317 2945.6428222656
365.8405151 1400.0942382813
366.9163513 1514.9183349609
369.119873 1571.4470214844
370.8193054 1680.8250732422
370.8697205 2488.4201660156
370.9639587 2071.3820800781
372.8670349 2889.7507324219
374.8096924 1690.8153076172
374.8650208 4655.6171875
376.6132202 3029.3803710938
378.8029175 2090.4287109375
380.8493347 2259.7724609375
380.9002686 3815.9541015625
382.8465881 1875.6195068359
384.7904663 5531.0424804688
384.9276733 1910.0413818359
384.9801636 5129.708984375
386.916626 2454.0341796875
388.8302002 2293.1569824219
390.9266357 2269.2163085938
392.8760986 4919.5009765625
393.042572 1727.2437744141
396.9283447 1582.0314941406
401.9778748 2197.8044433594
402.7406616 2478.7312011719
402.8032227 3651.6181640625
402.9403687 1801.4621582031
403.8990784 2019.7689208984
404.9100342 1699.8125
405.0275574 3072.814453125
406.5513916 2091.1274414063
410.8736572 3412.3100585938
412.9767761 2805.173828125
416.1706848 1721.5134277344
417.0469666 9795.427734375
419.2000427 3941.908203125
420.8490906 9243.0224609375
423.0353699 5355.5463867188
429.9460754 1983.4696044922
438.8656921 3334.9621582031
439.0300903 10808.0927734375
440.036438 3829.3308105469
440.1249084 2283.1325683594
441.0310974 14724.9501953125
441.1809387 3846.1274414063
442.0488892 1964.0876464844
448.894165 3149.3742675781
456.7881775 2059.2353515625
458.7971802 4039.9899902344
476.7926331 3410.5832519531
477.2545776 4792.7192382813
494.7476501 1722.7182617188
744.8639526 1517.4328613281
1193.766846 1454.8306884766
END IONS
BEGIN IONS
TITLE=ADAR-1d-DSBU-2.1423.1423.3 File:"ADAR-1d-DSBU-2.raw", NativeID:"controllerType=0 controllerNumber=1 scan=1423"
RTINSECONDS=539.6172866
PEPMASS=300.783905029297 78333.9140625
CHARGE=3+
101.0059433 432.3927612305
101.0709305 514.735534668
101.9862671 712.270690918
102.0549622 2992.5639648438
102.9709091 10854.248046875
103.0155106 628.6251831055
103.021698 6871.9360351563
103.0582352 617.5031738281
104.0167084 1647.8927001953
104.4953918 522.885925293
105.9960861 1523.8016357422
106.0328293 5494.2612304688
107.035675 545.697265625
108.0116272 1475.0646972656
108.6264114 435.9038696289
109.5939331 508.7453308105
110.0712357 2912.9099121094
110.078331 540.6611328125
110.1337433 502.6826477051
110.9761353 1366.4995117188
111.0554352 1855.0081787109
111.117157 1753.2305908203
112.0872879 2552.455078125
112.8961945 4189.7744140625
113.0050354 957.701965332
113.0712891 600.692199707
113.986412 1779.2738037109
115.0867004 1396.55078125
115.9778824 820.3526611328
116.0706863 1717.1142578125
116.986084 2060.9675292969
116.9970474 873.2180786133
120.9813385 9108.5556640625
121.9672089 821.25390625
122.0713959 552.763671875
124.0980835 597.8492431641
125.9866028 2492.7829589844
126.066185 1093.7803955078
127.0072479 3011.4284667969
127.0397186 835.5426025391
127.0505295 682.2252197266
127.0870743 790.4472045898
128.0716095 4081.166015625
128.9868622 5036.74609375
129.0662994 1289.9180908203
129.1031952 3506.41015625
130.0497131 2530.1267089844
130.0608215 1656.9151611328
130.0872192 4081.9592285156
130.0963745 1027.8254394531
131.0018616 2086.8952636719
131.0133514 5825.7788085938
131.9966888 2835.7607421875
132.0134125 654.116394043
133.0084381 810.1653442383
133.5015411 644.907409668
134.0713806 1213.7882080078
134.9970551 721.7717285156
135.0075989 743.0623168945
135.0348511 898.125793457
137.0301971 1551.7470703125
137.0710907 780.8825073242
138.0662689 1306.9449462891
139.0261841 730.4384155273
139.0868835 656.8474121094
140.0816193 1371.546875
143.9964752 2448.8510742188
144.9920959 1958.0473632813
145.0181122 17025.654296875
146.0715637 737.2015380859
147.1129456 3210.7153320313
147.9741364 1196.7922363281
148.8989105 793.2901611328
148.9667969 1053.7661132813
148.9795837 15687.181640625
149.0123138 3247.0913085938
149.0239258 742.0676879883
149.0963593 1586.4255371094
150.0066681 969.0059204102
150.9767761 4184.2153320313
151.0874481 1068.3751220703
152.0822449 840.0811157227
152.9467468 609.5862426758
152.9743042 882.0173950195
152.9979401 1554.1689453125
153.9813538 714.3961181641
155.0821228 5591.5263671875
156.0769348 1347.603515625
157.0077057 1797.7416992188
157.9766235 865.4020385742
158.0271606 1764.9464111328
158.0926514 2424.6555175781
158.9971619 2398.1889648438
159.0091248 17068.458984375
159.1131897 699.8348999023
159.9910736 752.2214355469
160.0047302 2899.3271484375
161.0823517 2557.7912597656
162.0078278 1159.1085205078
162.9506989 1095.0341796875
163.0026855 2719.3198242188
163.028717 42722.953125
163.9882355 880.5707397461
164.0828552 933.1638793945
164.9462891 1099.5799560547
165.0099945 718.74609375
165.0253601 1043.1842041016
166.8668365 906.7136230469
166.9906464 19225.712890625
167.0812531 1075.2746582031
167.9741669 830.8467407227
168.0032043 1748.6998291016
168.0772247 1384.6966552734
168.8613129 1153.9219970703
168.9875793 4488.7001953125
169.0106812 7697.8813476563
169.0614471 1986.9229736328
169.0973816 1324.4929199219
170.9619141 2094.1416015625
170.9819031 843.4241333008
170.9963226 1027.5322265625
171.0209961 1706.9259033203
171.9466553 1761.6480712891
171.9936371 1197.2088623047
172.8730621 814.5661010742
172.9718475 1021.4658813477
173.0118561 1168.2745361328
173.0805817 1142.4239501953
174.0062256 769.9001464844
174.9924622 1582.9384765625
175.0080109 812.9207763672
175.1203308 7563.888671875
176.0384521 5019.3544921875
176.9389496 1639.8839111328
177.019516 2693.1188964844
178.0148773 1458.1546630859
178.0538788 1196.5576171875
178.3210907 884.250793457
178.8898315 1668.3825683594
179.0922699 844.9566040039
180.002243 2439.83984375
180.8870392 1056.1038818359
180.9307861 1135.1225585938
180.9612579 3930.607421875
180.9755402 691.576171875
181.0389099 3772.4125976563
181.973877 876.506652832
182.9565277 7015.46875
184.8770599 1094.4638671875
184.9519196 2349.2099609375
184.9880829 1064.4323730469
185.0234528 914.026184082
185.0934296 4739.943359375
186.871582 1717.5133056641
186.9236145 3973.0109863281
186.9848938 945.7673950195
188.0344086 2308.3869628906
188.8694611 1510.2795410156
188.9190369 5256.5483398438
188.9746246 1272.0150146484
189.0074615 6488.0649414063
189.9845428 2533.16015625
190.0142365 999.9824829102
190.9113922 1168.8148193359
190.9594269 2295.9709472656
191.0237274 8299.6845703125
191.0580139 3011.2075195313
192.0146027 1763.8698730469
192.0328217 1849.2523193359
192.9407196 941.0830078125
193.8749847 2501.4187011719
194.0488281 5007.724609375
194.859726 1091.0864257813
194.9050293 2674.7194824219
195.0067444 1398.4354248047
195.9489288 991.2084960938
196.9016418 7263.62890625
197.9659424 704.1996459961
198.0136261 1882.109375
198.8972931 3164.4770507813
198.9585266 1350.1578369141
199.0190277 2581.5671386719
199.9891052 2141.0305175781
200.0632935 1786.5433349609
200.938324 2071.3947753906
200.9668427 1636.92578125
201.9835358 900.6775512695
202.5120087 1238.5341796875
202.8871155 1721.9597167969
202.9637146 1604.6656494141
203.1049805 3651.8806152344
204.012558 1747.0938720703
204.8865509 4445.4501953125
204.9335022 6453.8935546875
204.9602203 2945.6240234375
204.9962463 2170.716796875
205.0550079 1041.6701660156
205.9776459 1121.9427490234
206.8370514 1029.8513183594
206.8813782 4192.4248046875
206.9295654 17640.9765625
208.8799896 875.9868164063
208.9194794 1738.5513916016
208.9552155 3351.5771484375
209.0342102 897.64453125
209.0716248 1795.3604736328
210.0121307 1052.9835205078
210.848526 903.5085449219
210.8969421 1556.1080322266
210.9186707 1328.3995361328
210.951355 9952.775390625
210.9881134 1218.1286621094
211.0206604 897.7020263672
211.8854218 3339.8959960938
212.8712769 5387.8134765625
212.89534 2552.1025390625
212.9163055 1792.8122558594
212.9474335 1404.4222412109
213.0812531 4338.634765625
213.8829803 1071.1932373047
214.0621643 1147.0013427734
214.1089783 1291.7612304688
214.868103 3025.6123046875
214.916275 8941.6708984375
216.9081879 3052.8334960938
216.9692841 1796.1658935547
218.5610199 1510.763671875
218.9515686 962.9824829102
218.9746552 873.5185546875
219.0174866 2477.00390625
219.9951324 1329.7590332031
220.8525848 4131.8046875
220.876358 1548.3801269531
220.9917908 2809.1081542969
221.033905 1241.0955810547
221.9156494 1974.6977539063
221.9667816 1550.9259033203
222.043808 1116.8940429688
222.8499908 3968.0339355469
222.8999634 16597.33984375
222.9489899 1844.677734375
222.9709167 5663.857421875
223.0434265 1320.2893066406
223.9115753 1012.9693603516
223.9842682 973.9065551758
224.8468018 4009.4672851563
224.896286 6247.7373046875
224.9404449 5991.9799804688
224.9640961 1400.5321044922
225.0316162 1048.3630371094
225.9692841 1653.0146484375
225.9968262 910.7000732422
226.0994568 6937.8330078125
226.8908691 3737.35546875
226.9242096 2269.8193359375
226.9668121 3922.6906738281
226.9980927 1957.5509033203
227.0513 4335.2631835938
227.0800934 3570.9001464844
227.8802338 1101.4050292969
228.9615326 5361.7094726563
229.1188202 934.6464233398
230.8817902 10462.099609375
230.9051056 1249.9908447266
230.9762115 1361.7841796875
231.0503998 6546.7504882813
231.0926666 5843.7817382813
232.0482483 9384.048828125
232.1167755 1287.265625
232.8789825 8457.736328125
232.9287262 12609.03125
232.955307 7580.083984375
233.0450745 1312.7813720703
233.5667877 2447.6728515625
233.9160309 924.2459716797
234.8752441 1727.2750244141
234.9734039 1046.5263671875
235.9119568 1283.8383789063
236.9145966 1344.6925048828
236.9855652 1269.0621337891
238.0211487 2137.8532714844
238.8647308 3751.6994628906
239.9303131 1583.9315185547
240.1371765 1005.4834594727
240.8602295 3762.39453125
240.9117584 14548.1298828125
241.0303955 1761.9143066406
241.0801697 1815.6970214844
241.896637 1452.4865722656
241.9766541 889.2006225586
242.5719299 2355.4943847656
242.8585968 2882.0241699219
242.9068298 5617.9907226563
242.9596558 2844.6105957031
242.9866638 985.5177612305
243.8957062 4462.525390625
243.9438477 4630.5615234375
244.8542175 1461.9713134766
244.9036102 4281.20703125
244.9324341 5253.74609375
245.0132904 3581.4562988281
245.0596161 1230.0178222656
245.1247253 1282.9321289063
245.9610291 2602.3317871094
246.8952637 1807.4822998047
246.9727936 17558.677734375
248.8927307 2799.05859375
248.9873657 1195.5926513672
250.5748901 1312.2231445313
250.941391 4448.9438476563
250.9662781 9767.2509765625
252.0764465 4521.701171875
253.9224854 1379.5064697266
254.9947815 2071.2082519531
255.1281128 14662.7470703125
255.914032 1774.1375732422
256.1651306 1132.7757568359
256.9009094 1260.6214599609
256.9570923 2128.3544921875
258.8918152 2261.1906738281
258.9200745 5044.4477539063
259.9382629 1474.046875
260.8893433 1065.7065429688
260.9214783 3366.52734375
260.973175 2995.8598632813
261.7585449 1676.9561767578
261.9056091 5032.9565429688
261.9559937 4456.1108398438
262.1522217 12784.19140625
262.9160461 1435.0627441406
262.9415588 9312.224609375
262.9827576 3263.0295410156
263.9276123 1226.0657958984
263.9693604 3169.0439453125
264.86203 5132.1899414063
264.905426 3030.5090332031
264.9385986 5046.248046875
264.9833679 5113.685546875
270.0880127 3027.2639160156
270.9481201 1505.9622802734
272.0150146 1363.7677001953
272.9269714 1938.9603271484
272.9710999 1454.3245849609
273.1384583 17690.5078125
273.9606628 1633.5987548828
274.9679565 8492.15625
276.8908081 2495.7595214844
276.947937 6286.5947265625
277.0527344 1689.3326416016
278.8839417 1617.3126220703
278.9140015 1638.0329589844
279.9708862 1540.2043457031
280.8763428 1441.0383300781
280.9082947 3026.4816894531
281.0940247 3551.2399902344
281.9381104 2278.3791503906
281.9685974 2533.8828125
282.1569214 2227.1967773438
282.8048706 1035.3674316406
282.8752747 20806.314453125
282.9109497 6465.0576171875
282.9488831 3085.939453125
283.0925293 1111.9713134766
283.1308594 2812.8386230469
283.9698181 1526.505859375
284.0907898 3582.0869140625
284.125061 1998.4692382813
284.1619873 2867.5427246094
290.885437 2404.6870117188
292.8805237 1805.4097900391
292.9787292 2208.4494628906
293.9194946 1618.1225585938
294.8955688 1507.1109619141
294.9584961 3500.8916015625
296.8181152 1310.0424804688
298.0898438 1668.4350585938
298.9261475 1398.3701171875
299.0035706 1297.1861572266
299.9413757 2244.3190917969
300.0194092 1687.529296875
300.1024475 1418.2053222656
300.1208496 2430.4509277344
300.15802 11411.9658203125
300.1942444 6790.1108398438
300.7848816 1438.9858398438
300.8888245 22383.810546875
300.9205017 38090.6953125
300.9569397 5459.0517578125
301.0200195 6287.21484375
301.0600586 11054.599609375
301.1362915 34550.375
301.18927 1411.1334228516
301.8542786 1760.6857910156
306.1054077 2758.4438476563
316.9459839 2361.7810058594
318.8231812 7786.6196289063
318.8594666 3425.1728515625
318.8982239 16202.3828125
318.9327393 15860.5419921875
319.0162964 1412.8564453125
319.1427612 7811.9404296875
332.7981567 1180.5393066406
336.7879028 2189.8107910156
336.8332825 4841.794921875
336.8686218 3422.2954101563
336.9099731 1993.3043212891
336.9677429 4821.6840820313
350.8106995 1437.7923583984
358.7959595 2324.8676757813
360.789856 1595.8348388672
360.835083 1189.4739990234
381.109314 1724.7698974609
502.276123 928.9666137695
747.3218384 867.0396728516
870.1480713 844.9641723633
END IONS
BEGIN IONS
TITLE=ADAR-1d-DSBU-2.1507.1507.4 File:"ADAR-1d-DSBU-2.raw", NativeID:"controllerType=0 controllerNumber=1 scan=1507"
RTINSECONDS=570.2455548
PEPMASS=434.640991210938 123697.9453125
CHARGE=4+
103.8522339 803.9968261719
104.041008 816.7045288086
116.0699463 1014.0686645508
119.8181 1099.9127197266
124.039505 2463.3720703125
127.0390244 4378.1845703125
129.1031494 7491.7553710938
129.1112671 1186.412109375
130.0863647 5896.1728515625
131.0133514 1017.4764404297
134.6279144 962.6117553711
136.8140411 1067.3759765625
145.0500946 1037.4586181641
147.1132965 12055.572265625
152.0821686 1235.1756591797
155.0819855 2126.396484375
156.9863281 1185.1254882813
157.0986786 1333.8896484375
158.9978638 1428.7092285156
159.0770264 1346.3430175781
159.7255249 1217.4481201172
166.9898529 3652.5510253906
171.945694 1429.5915527344
173.9446259 2041.1884765625
175.1193695 4564.0947265625
178.0539093 3781.6735839844
185.0920868 1342.9924316406
186.0467529 1491.2634277344
188.038147 1914.4689941406
205.0644684 2920.8491210938
208.9547577 1390.2340087891
209.0395966 1305.5721435547
210.9502716 4756.8813476563
211.0370636 1923.6010742188
213.001709 1299.1898193359
214.0540771 2368.3515625
217.1471405 1357.076171875
219.0185699 2861.2524414063
222.0197144 1942.5903320313
223.026474 2584.8166503906
223.0740051 1900.8421630859
224.9816895 1238.6558837891
231.014801 1921.9558105469
231.9947357 1338.8399658203
234.0084076 1990.7121582031
240.9107971 1976.4721679688
245.1127319 1461.4055175781
247.9014435 1621.6365966797
249.0278778 1474.3022460938
249.0890503 2605.2861328125
250.9844208 1467.7960205078
254.9573822 5604.9331054688
254.9950409 2344.0124511719
260.0192566 1824.3406982422
261.0278625 6508.30859375
262.1444397 2585.0495605469
263.0614929 3112.4060058594
271.9656677 1657.322265625
272.0667114 6289.7631835938
272.9673462 8199.55859375
273.0015259 2311.7316894531
275.9153442 2412.9184570313
275.9963074 1440.6516113281
277.9126892 1660.7386474609
279.0018311 12971.634765625
279.0397644 8882.9873046875
288.20224 2010.6143798828
289.0166016 1984.1309814453
290.0155945 1554.0916748047
291.0028687 2102.8015136719
291.0384216 1902.3128662109
291.9943848 2097.4821777344
293.9186096 3449.8132324219
295.0662537 1722.0139160156
295.918396 4497.7963867188
298.0220947 1798.1782226563
301.0233154 3025.9091796875
306.7454834 4456.8842773438
307.0372925 1743.9052734375
309.012085 3135.2399902344
311.9302368 3498.6213378906
313.9341736 3951.7097167969
321.0491943 6744.8779296875
321.4216003 1897.3924560547
323.0057068 46650.63671875
323.9312744 2136.6640625
324.0084839 7719.2836914063
324.9285583 1938.6375732422
325.0054016 7145.9501953125
325.9259338 2496.0461425781
328.4522095 1622.7106933594
329.9380493 1871.7010498047
331.4620667 1929.1712646484
333.1005554 6141.7475585938
333.603363 2031.9200439453
333.9216309 2189.9816894531
343.9413452 1941.0852050781
344.0873718 2324.5866699219
348.107605 3689.6184082031
348.609375 5279.0302734375
349.1091919 2457.4462890625
349.1721802 2574.8869628906
350.8138123 2780.5725097656
350.9868469 3494.8854980469
352.1220093 2357.9753417969
352.9589539 7389.5366210938
353.0933838 5132.0786132813
353.5967102 2574.5986328125
353.9561157 2895.5532226563
354.9498291 6283.8217773438
355.1663208 2917.4213867188
356.6213379 5781.6411132813
360.9469604 8591.4912109375
362.9473267 2235.9494628906
365.0984497 6258.0732421875
365.6227722 5199.623046875
366.1106567 2181.3166503906
368.8211975 2443.0703125
369.977356 3145.583984375
371.1000061 1877.5606689453
371.6312561 6020.8271484375
373.6139526 3080.1811523438
374.9819641 4936.3891601563
376.5896912 3569.5065917969
378.7203064 2901.1462402344
380.1049194 5888.9672851563
380.609375 2974.4985351563
381.0726624 2678.1494140625
382.6199951 20742.97265625
383.1212769 5396.5361328125
383.6147156 4924.0986328125
386.9741211 3204.0854492188
388.6194458 10094.548828125
389.1220093 4351.5751953125
389.6177063 2850.2036132813
395.627594 3781.9875488281
396.128418 3248.2822265625
396.9291992 7641.744140625
397.6251221 24158.193359375
398.1251221 10388.9716796875
398.6236267 5426.0
398.9257813 10674.0126953125
401.65448 5878.7265625
402.1567993 3998.1435546875
403.6242065 11055.474609375
404.127594 5591.0922851563
404.6273193 4768.9907226563
410.6312561 9550.02734375
412.6286316 11380.0419921875
413.1364441 3257.9587402344
416.6317444 2582.3217773438
417.0496826 18318.2109375
417.204895 9662.552734375
419.6380005 5095.3779296875
420.1396484 2969.4221191406
425.6414185 5406.3637695313
426.1363525 4313.9248046875
433.6554871 13713.3154296875
433.7088013 2426.9519042969
434.1573486 11431.580078125
434.2160645 4287.0307617188
434.6500854 10842.0087890625
435.008667 2991.1708984375
435.1523438 4799.1137695313
452.9547424 2406.625
602.182251 2420.6657714844
618.1221313 2448.9660644531
618.225647 3684.4663085938
620.1965942 1848.3959960938
648.1408081 3010.0385742188
657.210022 1571.5921630859
678.147522 2653.7233886719
780.3174438 2669.4348144531
844.3276978 2735.6279296875
869.7050171 1637.9096679688
1225.176025 1714.6424560547
END IONS
BEGIN IONS
TITLE=ADAR-1d-DSBU-2.1524.1524.3 File:"ADAR-1d-DSBU-2.raw", NativeID:"controllerType=0 controllerNumber=1 scan=1524"
RTINSECONDS=576.2035396
PEPMASS=479.067047119141 81973.5
CHARGE=3+
100.0314636 365.256072998
106.0869446 5013.7021484375
107.9748001 508.2004089355
110.0710297 417.4350891113
116.0707016 608.8458251953
116.2864532 411.1628723145
127.0385818 781.4785766602
128.986496 503.0751037598
129.1017456 659.1473388672
146.9790955 609.2224121094
146.9848175 673.850769043
147.0062866 1031.8361816406
148.9789429 845.8762207031
166.9890137 628.2986450195
171.9462128 1893.9964599609
173.9433746 1219.1595458984
175.1196747 3628.1188964844
178.0534973 2922.1437988281
183.2313995 517.8489990234
183.9522858 603.5904541016
185.0423126 2291.2763671875
195.94841 603.6119995117
203.053009 833.4835205078
211.0837097 689.147644043
220.1177979 598.7837524414
223.0625153 708.9046630859
224.9819489 1069.2633056641
230.9519958 726.5333251953
231.9976959 728.7177734375
247.6472626 775.2576904297
254.9857788 1106.7611083984
260.9625854 3344.486328125
261.0292358 3986.6115722656
262.9832458 1807.5570068359
273.9875793 863.6040039063
277.0536804 1249.1193847656
278.9717712 1374.7894287109
280.9915771 2714.0092773438
282.9903259 875.725402832
284.986969 1557.1947021484
288.2033691 2636.2895507813
289.2072144 698.3564453125
291.041626 1017.5013427734
295.010498 812.1961669922
299.0615845 714.0994873047
299.9987488 993.981628418
302.9991455 1205.3057861328
304.9937439 7437.841796875
310.9405518 674.4000854492
310.9926758 710.0085449219
315.0004578 1249.7062988281
316.0029907 925.6357421875
316.9940186 1979.9085693359
317.6161499 1243.2867431641
320.9875793 4295.0747070313
321.0506897 2490.787109375
321.9874573 914.0707397461
323.0057678 9539.44921875
324.0076599 1346.8980712891
325.0029907 1320.7026367188
330.9325867 1183.4106445313
330.974762 967.6704711914
332.9775085 988.5093994141
333.6186523 959.5338134766
335.0027466 2157.0241699219
339.1199646 2399.1779785156
340.9829712 1062.7139892578
341.0267944 734.5095825195
345.0085449 7120.2602539063
345.9544373 1382.6920166016
346.0111694 892.2180786133
349.0732422 1135.8498535156
349.9499817 1261.1676025391
351.06073 863.4448852539
354.0758972 1409.2271728516
355.0656128 1063.4068603516
357.0000305 857.5161132813
358.9241638 1733.7264404297
360.9506836 920.4010009766
363.0240479 3968.3947753906
363.080719 4243.4267578125
363.3894653 877.0790405273
363.5819092 1283.5510253906
364.0849609 1718.5728759766
364.9132385 885.2891235352
364.9668274 982.8717651367
365.0153503 18013.533203125
365.1029053 1181.501953125
365.9467468 1108.5997314453
366.0172729 2306.9592285156
368.0731506 870.647644043
369.9484863 1194.7492675781
373.9621582 1468.2137451172
375.0180969 1048.2562255859
376.5895386 5003.2475585938
376.9216309 931.5477294922
377.0903931 2110.7414550781
378.084198 1028.5360107422
378.9520264 1035.0783691406
380.9454041 984.6148071289
382.9608154 2080.3742675781
384.9821472 1214.4389648438
386.9784546 1283.6235351563
387.6245422 1011.4017944336
389.9578552 1219.2550048828
391.0717468 992.3883666992
391.9337158 1109.9837646484
398.9474792 1184.4075927734
399.5819702 3586.9672851563
400.0804443 1653.7769775391
400.9620361 1545.0899658203
402.9604797 1295.7055664063
403.9893188 920.7173461914
404.9009705 1410.6433105469
404.9660339 2306.1213378906
405.0307312 11485.798828125
405.9855957 1215.4332275391
406.0388184 1835.7133789063
408.5873108 44806.92578125
409.0887756 16273.6376953125
409.5865479 7491.4086914063
409.6404724 1288.3994140625
410.0894165 1960.3675537109
414.4361877 1106.2747802734
417.0489807 2348.1413574219
419.0456848 5299.4052734375
420.0472717 1370.5762939453
421.9439392 1418.7965087891
422.8675842 1562.6314697266
423.041626 6459.0673828125
423.5928345 13479.8271484375
424.0994873 3756.6657714844
424.5928345 2864.4194335938
424.9804077 1195.1893310547
425.0389404 10102.927734375
436.9465332 2084.7160644531
441.0313416 5835.296875
441.1805725 1768.8708496094
442.0531921 1934.3543701172
443.0462036 44219.203125
444.0510864 5347.3071289063
460.9050293 2534.5739746094
461.0656128 7655.5966796875
478.740387 1838.3046875
478.907196 1913.6154785156
479.0551147 2231.4521484375
479.2409973 7136.7602539063
END IONS
BEGIN IONS
TITLE=ADAR-1d-DSBU-2.1549.1549.3 File:"ADAR-1d-DSBU-2.raw", NativeID:"controllerType=0 controllerNumber=1 scan=1549"
RTINSECONDS=585.2018224
PEPMASS=300.783874511719 262902.71875
CHARGE=3+
100.0757446 664.9526367188
100.9909592 1271.0751953125
101.0056839 1016.7455444336
101.0711823 1358.2720947266
102.0372543 884.3370361328
102.0555725 7253.3627929688
102.9709473 3799.439453125
103.0218277 12721.2626953125
104.0168839 1410.1890869141
105.995903 3172.2658691406
106.0325928 1408.3132324219
106.0862503 494.563079834
108.0115585 2291.2807617188
109.0282898 715.0168457031
109.1015244 451.6172180176
110.0715103 2247.2358398438
110.975853 1305.8168945313
111.055481 1619.1103515625
111.1169662 1211.6937255859
112.0392914 496.6109008789
112.0765762 710.3098144531
112.086998 3871.8444824219
113.0053177 1461.3450927734
113.0711441 1587.5274658203
113.9867477 1914.6019287109
115.0217972 744.3606567383
115.0865021 2429.123046875
116.0704193 3011.0744628906
116.9858551 1532.7124023438
119.0006943 1081.1519775391
120.9807587 3523.3156738281
121.0078583 1070.0848388672
121.0649948 535.9289550781
121.966568 1276.1059570313
123.055687 681.176940918
125.0713501 1055.4711914063
125.9863281 1621.8409423828
126.0553513 725.364440918
127.0074768 1350.8696289063
127.0393372 1779.91015625
127.04953 665.7774658203
127.0870209 1782.1893310547
128.0707092 1758.5615234375
128.6502991 632.8863525391
128.9867249 8919.3671875
129.0661774 1507.73828125
129.1024017 3027.7624511719
130.0328522 850.198059082
130.0499573 3998.0119628906
130.0613861 3155.6694335938
130.0863037 2434.5104980469
130.0965271 839.3499145508
131.00177 2529.703125
131.0154266 3642.5329589844
131.996933 2228.2272949219
132.0545197 622.8938598633
133.1002655 618.4935302734
134.9949341 1098.1497802734
135.0345764 736.7702636719
136.0194397 935.2049560547
137.029953 741.0034179688
137.0714111 748.2695922852
138.066391 1012.4809570313
140.0816803 923.93359375
141.0000305 1037.9886474609
141.0664215 740.0036621094
143.0018616 1024.9759521484
143.9965515 1239.3026123047
144.9810181 980.1740112305
145.0073853 3136.2126464844
145.0175323 11545.2939453125
147.1131439 1409.4809570313
147.947403 723.9161376953
147.9744263 910.6552734375
148.9791412 5083.3291015625
149.0017548 662.2330322266
149.0128784 5570.734375
149.096405 1494.8635253906
149.9636688 788.0006103516
150.0072937 841.484375
150.06604 793.4247436523
150.9766083 1660.3173828125
152.0828705 1407.4555664063
152.9974823 1072.9295654297
155.0699768 1012.6499023438
155.0822601 11169.451171875
156.076889 1451.70703125
157.0084534 5663.8071289063
157.0967865 1095.4660644531
157.109726 936.3314819336
158.0280762 3926.8420410156
158.0934143 5897.818359375
158.9970551 7516.8452148438
159.0102997 1629.5661621094
159.023407 2311.4794921875
160.0049744 1911.5343017578
160.0189819 1563.4986572266
160.0444336 944.3748779297
161.0126801 775.4630737305
161.0833282 1837.9901123047
162.0071564 1136.2401123047
163.0288696 29108.341796875
163.9875488 1068.9716796875
164.9935913 1357.9825439453
165.0087891 12160.064453125
166.9778137 2340.8974609375
166.991806 7805.6499023438
167.9734497 2472.3823242188
168.0027161 4850.3740234375
168.8623657 769.5068969727
168.9874725 1824.6813964844
169.0093231 11487.7890625
169.0609589 2154.5795898438
169.096283 1194.2145996094
169.5100555 942.8477172852
170.9409332 980.1229248047
170.9962311 2626.8620605469
171.0102234 1525.1488037109
171.0762939 1523.9559326172
171.9473724 1052.8640136719
171.974823 784.9714355469
172.1082001 1051.92578125
172.8740234 816.6099853516
172.9719696 1079.5415039063
173.0107117 1097.6235351563
173.0250549 802.5912475586
173.0926361 1064.6124267578
174.0034637 3676.3696289063
174.0924835 958.8556518555
174.9676208 1078.9304199219
174.9913788 3614.4794921875
175.0182648 3134.673828125
175.1035461 1205.6890869141
175.119873 15754.857421875
175.8634644 1962.8585205078
176.0385284 9678.0908203125
176.1223755 1200.1713867188
177.0065308 1163.4559326172
177.0222321 1974.0534667969
177.9853363 1309.1743164063
178.015213 1297.9008789063
178.0531006 1832.0092773438
180.002243 6766.396484375
180.9600677 1247.1600341797
181.0384979 2595.4357910156
181.0599518 991.1130371094
182.0551453 1347.4771728516
182.9556274 2449.8266601563
182.9734039 1981.7387695313
183.0065918 1965.4609375
184.9888611 2983.3146972656
185.0912628 933.6003417969
186.8733215 1247.4510498047
186.9856415 1558.3127441406
187.0184174 2683.0075683594
189.0074158 7317.30859375
189.9844055 1467.0668945313
190.0155487 1396.5544433594
190.0381622 1695.4573974609
191.0246277 5227.5708007813
191.0589447 8418.828125
191.5592957 1038.4821777344
192.0139008 2834.810546875
192.0327148 4718.7924804688
192.8385773 983.3993530273
193.8748322 8908.580078125
194.0489044 7313.513671875
195.0074005 5352.494140625
195.871109 2379.3427734375
195.949234 2286.6892089844
196.0146332 1681.5712890625
198.013443 1468.9321289063
198.5641022 1271.4068603516
198.9877625 1113.0125732422
199.0185394 6724.5517578125
200.0648346 4816.9174804688
200.9661713 1144.1978759766
200.9859619 1583.5257568359
201.0058594 1070.3374023438
203.1035461 1513.2214355469
204.0127563 4998.7895507813
204.5629425 2324.4387207031
204.8815918 2245.4904785156
204.9624939 1445.908203125
204.9993134 1794.6922607422
205.0287476 2204.62109375
205.0559845 2817.5092773438
206.8796997 2576.3134765625
208.8528595 1292.9670410156
208.9931183 1224.6937255859
209.0367279 1438.0426025391
209.1042328 949.6126708984
209.9396973 1319.1116943359
210.8486481 2510.8984375
210.952179 1392.3779296875
210.9882965 921.8685302734
210.9979095 952.3196411133
211.0200043 2722.4333496094
211.8856049 8459.6025390625
212.847229 1323.1828613281
213.0823364 3246.7255859375
213.5691833 2820.2690429688
213.8822479 2877.583984375
214.0611572 2258.7763671875
218.5610199 3919.1838378906
219.0175323 2636.2902832031
219.9929352 1289.4183349609
220.026474 1558.1802978516
220.8531952 2400.55859375
221.0341034 1105.9017333984
222.8497009 2015.1954345703
222.9670105 1606.8386230469
223.9805298 1249.1494140625
224.8471375 1919.5447998047
224.8907471 1844.1403808594
225.0361633 4794.0014648438
226.0773468 1366.2354736328
226.1000214 1391.8812255859
226.9319305 1035.3813476563
226.9671173 1220.6898193359
227.0525208 5365.681640625
227.0745697 1906.1593017578
227.1162567 1836.8135986328
227.5660858 1901.6251220703
227.8793488 2352.2963867188
227.9047241 967.9582519531
228.8634644 1580.4750976563
228.9636688 2662.9301757813
228.9762115 2955.6098632813
229.0035248 1234.3295898438
229.0139008 1271.3682861328
229.0746155 1808.453125
229.8751984 1124.9735107422
229.8988495 1483.6335449219
230.8832855 1540.6744384766
231.0489349 2620.1752929688
231.0920105 5046.5615234375
232.0479584 2595.4406738281
232.0884247 1293.5832519531
232.140686 2655.8327636719
232.5770264 1633.892578125
232.8787231 1569.4829101563
233.0733337 1994.1846923828
233.5626984 4092.7265625
233.5866089 2669.3981933594
235.4837494 1170.4854736328
235.8568878 1228.3977050781
235.983902 1013.6884155273
236.863678 2148.8771972656
236.9434967 1429.3765869141
237.9022522 3860.1350097656
238.0225983 4748.013671875
238.5570374 1364.3059082031
238.8629303 2913.6298828125
240.4684448 1110.7265625
240.8603363 2533.2065429688
241.030426 2053.6743164063
241.0838165 1789.7075195313
241.580658 2447.7895507813
241.8951263 1145.3688964844
242.0788879 2304.119140625
242.5715485 10596.2548828125
242.8594818 1960.9747314453
243.0695648 1193.0246582031
244.1414795 1910.6610107422
244.8537903 1307.9489746094
244.9320679 1574.4945068359
245.1257629 3745.521484375
245.9586487 1371.8743896484
245.988678 1882.2657470703
246.5739899 1341.4822998047
246.8960571 3038.90625
246.9712677 2803.7282714844
247.5642395 1834.6707763672
247.9748688 1987.4952392578
248.872345 1650.2286376953
250.9859924 1363.8981933594
252.0776825 1753.5732421875
253.0297852 2217.5192871094
253.0901794 1203.3911132813
254.1140442 1653.1519775391
254.9949341 2574.8681640625
255.0847015 1698.814453125
255.1291199 8827.1103515625
255.5795898 2179.4196777344
255.7547607 3175.3571777344
255.9105988 7651.314453125
255.9861755 1468.6494140625
256.1283569 1572.3972167969
257.0861816 1798.2174072266
257.9130859 1501.4161376953
258.8945313 1232.9860839844
260.9872131 1383.8426513672
261.758728 2986.5737304688
261.9070435 1324.0555419922
262.0648193 1540.0762939453
262.1520386 31467.013671875
262.8654785 1187.6163330078
262.9428711 3627.0224609375
262.9824524 2720.404296875
263.1540833 3108.9924316406
263.9273682 1390.4266357422
263.9798279 2827.8940429688
264.585022 2288.5559082031
264.8628235 6592.6323242188
264.9068909 1925.767578125
264.9373474 3586.9975585938
264.9747009 2648.525390625
265.8686218 1264.1136474609
269.0869141 2538.8674316406
271.0419006 1647.5374755859
272.094574 1608.7630615234
272.9266052 1580.7496337891
273.1386719 11049.197265625
273.9641724 1421.3967285156
275.0857849 2484.0434570313
276.9090271 1788.138671875
277.0541077 1228.3070068359
280.8761597 1907.5147705078
280.9083252 1644.7938232422
280.9931641 2886.939453125
281.0948181 5698.427734375
281.8226929 1321.2941894531
281.9383545 2815.5297851563
281.9682007 1793.6008300781
282.8721924 18256.6484375
282.9071655 1946.2120361328
282.9440613 1847.9793701172
282.9835815 1616.2922363281
283.016571 9030.3037109375
283.1320496 1933.6707763672
283.848114 3442.0500488281
284.0273132 1367.7116699219
284.0903015 7424.4184570313
284.1255493 1889.6049804688
284.5921021 2295.7822265625
286.1100464 2334.072265625
286.4414673 2372.4233398438
288.9543762 1293.5036621094
290.9959717 1389.2113037109
296.5878906 1253.232421875
297.0083313 1484.9600830078
298.0887451 3329.35546875
299.0042725 3906.6279296875
299.8241577 1710.1705322266
299.9420166 1890.5708007813
300.0211182 4337.53125
300.0644836 1618.8918457031
300.1199036 5654.2446289063
300.1577759 9159.8828125
300.1955261 2530.0393066406
300.7861633 4144.2412109375
300.8419189 2191.5495605469
300.8791199 1735.7196044922
300.9143677 7394.6860351563
300.9560242 3645.109375
300.9913635 3358.9606933594
301.0200806 4741.1108398438
301.0585938 8880.974609375
301.1341553 21074.177734375
301.193573 1477.046875
301.8138123 1879.2580566406
301.8492737 2222.6887207031
306.1039429 5444.8637695313
308.6051331 1212.2222900391
312.6040039 1523.7685546875
316.9463806 1340.9216308594
317.8430786 1394.2158203125
317.9822693 2415.9782714844
318.8218079 1148.5623779297
318.9269714 2634.1340332031
319.1445618 6147.1342773438
326.6005859 1404.2839355469
336.9220276 1355.0543212891
351.099884 1699.2020263672
373.1863708 1251.1604003906
375.6161804 964.8071899414
379.0933838 1142.9719238281
381.1106262 3521.4826660156
391.1931458 2136.6286621094
506.6388245 1008.3595581055
END IONS
BEGIN IONS
TITLE=ADAR-1d-DSBU-2.1618.1618.3 File:"ADAR-1d-DSBU-2.raw", NativeID:"controllerType=0 controllerNumber=1 scan=1618"
RTINSECONDS=610.8398397
PEPMASS=612.904663085938 25145.947265625
CHARGE=3+
107.9666519 1109.2672119141
107.9736404 195.5079956055
146.9857483 501.3535461426
147.0079041 324.1659545898
171.020401 461.7219848633
175.1186066 439.2778015137
178.0531616 1315.7482910156
185.0420227 1276.5170898438
200.0351563 701.4539794922
203.0532379 615.5004272461
288.2025452 889.6154785156
300.0621643 381.1392211914
307.0389709 1195.623046875
309.0166931 854.5632324219
323.0048828 537.5952148438
329.0230408 497.9672241211
330.9963684 363.6989135742
338.1802368 511.005859375
355.0713501 912.9948120117
356.0713501 1022.1793212891
357.0681763 1195.3820800781
358.067688 632.4646606445
365.1062012 5828.4965820313
366.1071777 552.2194213867
368.5828552 1064.0109863281
368.89328 340.9697265625
369.1582031 435.311340332
375.2356262 556.8363647461
381.9682312 405.3932189941
387.6251526 386.6534118652
390.6638184 1149.4810791016
396.137146 390.2075195313
402.9571228 583.3145751953
405.0267944 425.7166442871
409.6369934 929.6637573242
410.1323242 366.1628723145
417.0459595 657.5609741211
419.0459595 1103.5921630859
423.9477539 436.5019226074
424.9437256 393.9169006348
432.631134 1066.9050292969
433.1303711 458.0612792969
433.982605 473.7383422852
439.0293884 993.5948486328
441.0309143 492.4141540527
441.6382751 6336.6220703125
442.1380005 2890.4545898438
442.6385803 917.9564208984
460.1984253 995.4854125977
460.9226685 400.3360290527
467.0012207 465.9164733887
482.8527832 425.8992919922
500.9098206 430.8084411621
502.2232361 733.8510742188
503.2071228 1307.7341308594
506.0776367 1644.8123779297
520.2319336 18526.484375
521.2340088 3195.4743652344
533.095459 2004.3197021484
539.8007813 552.1904296875
550.2445679 3722.4206542969
551.2441406 647.2075195313
558.2354126 741.6389160156
576.8979492 405.1743469238
594.9182129 1887.6535644531
595.9235229 769.1802978516
612.9242554 1330.2186279297
613.1517944 1474.6223144531
614.1734619 1825.9069824219
630.8999023 567.6530151367
1165.777222 386.2740478516
1388.76001 386.0578308105
END IONS
BEGIN IONS
TITLE=ADAR-1d-DSBU-2.1667.1667.3 File:"ADAR-1d-DSBU-2.raw", NativeID:"controllerType=0 controllerNumber=1 scan=1667"
RTINSECONDS=629.3791624
PEPMASS=512.962829589844 97412.5390625
CHARGE=3+
101.6925964 170.5947265625
102.3488159 203.0923461914
105.1111679 196.2426452637
107.9674225 1448.8294677734
107.974472 198.5191802979
110.0717087 1500.4239501953
112.0870438 416.4215698242
112.8955688 272.951171875
127.0395508 440.7776489258
127.0734329 589.2982788086
129.056076 295.9585876465
147.0051422 441.3417053223
155.0818634 409.4299316406
156.0780792 334.9380187988
158.0933228 846.0708618164
175.1196442 12095.318359375
176.1228485 1248.9733886719
178.0541229 1190.2135009766
185.0426331 751.8004150391
200.0364075 1184.9844970703
206.7676239 352.2796630859
212.1030121 501.922088623
225.1008759 517.323425293
230.8670349 1047.8214111328
244.5590515 356.1829223633
252.1466064 1208.2961425781
261.0292969 1136.6534423828
262.1539001 456.1530761719
278.1268616 464.4111328125
288.204071 805.8889770508
295.151825 2647.7702636719
307.0382385 470.552947998
312.1797791 1355.3601074219
312.968689 1369.0142822266
320.1734314 971.9481201172
321.0516357 730.3436889648
323.006073 1712.6485595703
329.9644775 1094.1733398438
330.9373169 517.4701538086
330.97995 2313.2966308594
334.0471802 476.2375488281
338.1838379 1219.4888916016
339.1846008 669.1889038086
346.9558716 460.9943847656
347.9773865 383.5931396484
349.9080811 456.5448913574
351.0062561 1392.2236328125
352.0548096 487.7566223145
352.8909912 453.1067810059
353.0029602 431.9139404297
355.9338074 453.9408569336
357.9205933 1229.2702636719
359.9735718 1262.7023925781
360.9521484 533.6979980469
365.0113525 656.077331543
365.1062317 1379.9552001953
369.9110413 533.3041381836
375.2366028 2732.5524902344
376.1308289 479.717010498
376.5875244 758.1477050781
377.9846802 672.9076538086
380.8534851 457.0283508301
381.0723267 580.3104858398
382.1871948 771.2408447266
386.993927 988.9893188477
392.9646301 1048.9334716797
396.9848938 814.5373535156
399.2104187 455.4817199707
404.0384521 1066.9486083984
405.0321655 1559.6633300781
407.1178894 456.4927062988
409.6419678 687.3399658203
409.9480286 604.4994506836
415.6431885 1153.8928222656
417.0492859 1413.9680175781
417.9346924 657.1429443359
419.995575 841.3456420898
422.9779968 554.879699707
423.0374451 583.5267944336
423.9474487 1431.9885253906
424.6448975 3212.7353515625
424.9863586 694.3775634766
429.1155701 473.0323486328
430.647583 1787.2122802734
431.703125 508.3862304688
437.7045898 574.0447387695
439.6509399 5966.6474609375
440.9808044 1304.1262207031
443.6768799 873.3081054688
449.9637146 447.4783935547
450.9772339 2100.5563964844
451.1412048 570.6712646484
452.2632446 1206.0035400391
452.6600647 904.9989624023
452.9522705 1195.8448486328
453.2635803 431.5048828125
458.9924316 1287.6053466797
460.2133484 1560.9425048828
460.7120972 953.8795776367
461.2074585 434.2927246094
461.6642151 6204.16796875
467.9619751 474.6708984375
468.9767456 3668.9399414063
470.1106567 1166.6123046875
470.955719 719.4241333008
476.9570618 1081.8408203125
477.2625427 652.5015258789
477.9543762 950.9189453125
482.2816467 667.1646118164
484.9700012 524.0194702148
492.9543762 480.0592346191
494.2839966 3844.9658203125
494.9562073 5065.125
495.2719116 7032.6293945313
495.9629517 560.7036132813
496.2699585 3181.7744140625
510.9682312 6905.34375
512.2954102 215641.65625
512.9703369 80200.875
513.2980957 113966.3125
513.975708 9157.9443359375
514.1084595 2006.9565429688
514.3010864 16464.85546875
514.9691162 484.3034973145
530.9768066 17310.873046875
531.980957 2136.0131835938
584.9384766 620.6259765625
884.3779907 1046.5560302734
END IONS
BEGIN IONS
TITLE=ADAR-1d-DSBU-2.1671.1671.3 File:"ADAR-1d-DSBU-2.raw", NativeID:"controllerType=0 controllerNumber=1 scan=1671"
RTINSECONDS=630.8613776
PEPMASS=513.3 124840.71875
CHARGE=3+
100.6983795 186.8318939209
101.0711899 282.2008056641
101.4639282 190.5779418945
102.2036285 208.9133148193
107.9673386 984.6448974609
110.0717926 1738.4129638672
110.3332291 203.9393310547
112.0875473 239.6385498047
127.0730896 454.106628418
129.0556488 397.6196289063
140.960495 397.6096801758
146.2494812 321.8288269043
146.9766846 292.9153442383
147.0027161 735.012878418
147.0661926 491.8923950195
155.0815887 491.4216003418
156.0771484 408.4220275879
158.0929413 740.6286621094
160.1673889 311.703338623
169.0988159 285.8393554688
175.1196136 13035.279296875
176.1230621 1325.29296875
178.0368195 284.4844665527
178.0541229 1231.4425048828
178.3005066 301.6497802734
180.4719849 352.8938598633
185.0428314 1194.6209716797
200.0361328 1158.8328857422
203.0536346 355.547668457
204.7786865 354.8864440918
208.245575 395.4723205566
225.0995331 758.4631958008
230.8674316 1293.9020996094
234.135437 356.4035339355
248.9763641 463.0519104004
252.1464233 1240.4884033203
261.0288696 933.1832885742
262.024353 411.9943847656
262.1530151 440.4826965332
277.1426697 356.8740844727
278.1254272 384.0046691895
288.204895 855.8577880859
295.1529236 2600.5412597656
296.1564331 542.9140625
298.004303 377.9520568848
302.1612854 415.4846496582
309.0160522 491.9161987305
312.1802979 1369.0002441406
312.9696045 380.513458252
315.9112549 591.1895751953
320.1724854 706.3745117188
321.0503235 761.9722900391
323.0045776 1649.4061279297
324.0064697 337.5852050781
329.9641113 430.5206604004
330.9364319 673.6734008789
330.9788513 1874.9493408203
333.0115356 420.7466125488
337.9705505 643.3607788086
338.1845703 1389.8090820313
338.9541016 457.7272033691
338.999939 451.7625427246
339.1844177 789.1006469727
345.0083313 727.3081054688
346.9612732 588.5820922852
347.9764709 420.3862609863
348.9447327 362.1492614746
350.9535217 368.4352111816
351.0070801 1787.8431396484
352.0545959 606.9760742188
352.8920288 785.3094482422
353.0123291 398.8215026855
355.210907 470.8419494629
357.9236145 628.7884521484
359.9769592 1507.3800048828
360.9498291 754.5988769531
362.8444519 385.9211730957
363.0187988 473.8452148438
365.0156555 579.3297729492
365.1052856 1598.0327148438
374.9234314 420.477722168
375.2359924 2651.1752929688
375.9334412 492.3006286621
376.2425232 477.5771789551
376.5858765 717.2885131836
379.9814758 679.4050292969
381.0747681 750.8421630859
382.1856384 1103.2248535156
386.9945984 621.7010498047
392.9588318 625.7813110352
404.0400391 770.7809448242
405.0334167 987.9825439453
409.6379395 834.9531860352
415.641449 833.3740234375
417.0458069 1786.6099853516
417.9303894 569.7642211914
418.2793579 662.4603881836
419.9966431 1175.7150878906
421.6660156 565.6931762695
421.9974365 537.4219970703
422.9720154 414.7088623047
423.0401917 1103.8544921875
423.9474792 1592.4403076172
424.6455078 3025.1674804688
429.1217651 672.9785766602
430.6485596 1619.9217529297
433.1270447 557.0510253906
437.7067871 566.1173706055
439.6506653 6507.3129882813
440.9854126 937.9443359375
443.6747131 693.3031005859
444.9801025 538.5141601563
446.6627197 742.5272216797
450.9606628 2059.5629882813
451.1369629 576.6973876953
452.2638855 1378.4554443359
452.9518127 660.9018554688
458.9205627 533.6466674805
458.9924011 732.4724121094
460.2133179 1487.9865722656
460.7116699 485.2067260742
461.663147 5804.9047851563
464.2835388 468.0035705566
468.9775391 3183.6037597656
469.9772034 484.404083252
470.1051636 646.1892700195
470.9570618 637.1207885742
476.9633484 626.4736328125
477.2610779 801.5809936523
477.964447 773.1557006836
482.2859497 601.0812988281
484.0996094 659.9389648438
494.2836304 3441.0310058594
494.9550476 4462.04296875
495.0782471 621.7879638672
495.2715149 7145.37109375
495.9611816 1034.2060546875
496.2721252 3413.8540039063
497.2736816 442.4821472168
510.9687805 6888.3603515625
512.2954712 213103.40625
512.9703979 70280.5
513.2981567 112726.1640625
513.8480225 751.6952514648
513.9763184 7076.0244140625
514.1081543 2046.4918212891
514.3013306 16301.9111328125
530.9779663 13416.5107421875
531.9790649 1300.8115234375
884.3731079 1136.408203125
1288.169922 469.8565979004
1291.956543 384.9547729492
END IONS
BEGIN IONS
TITLE=ADAR-1d-DSBU-2.1696.1696.3 File:"ADAR-1d-DSBU-2.raw", NativeID:"controllerType=0 controllerNumber=1 scan=1696"
RTINSECONDS=641.3263667
PEPMASS=478.726043701172 54389.02734375
CHARGE=3+
104.4523544 204.8832244873
106.0865097 730.7864379883
107.9666977 247.0279541016
111.4841995 238.2997131348
121.8240891 231.3401184082
126.0172501 276.255279541
127.0401077 342.168762207
133.9819794 307.7370605469
135.0028076 742.3167114258
135.0341492 365.7836914063
147.1140442 259.4732666016
148.4796143 251.2920837402
148.9796753 480.5631713867
149.7797089 287.2335510254
153.0010681 373.3893737793
163.0753021 292.0538330078
163.4354858 250.7995147705
166.867157 2003.9591064453
166.9895325 985.0549316406
168.9875183 433.4819946289
172.88414 2446.8618164063
173.3404999 277.2949829102
175.119339 545.9775390625
178.0537109 926.1240844727
178.3248138 448.6705322266
184.0580139 558.5219726563
185.0424957 1660.1157226563
188.8580322 16630.935546875
188.877533 809.4626464844
192.9796295 373.228729248
194.0072937 304.5666503906
205.0382385 516.250793457
209.6746826 279.3327026367
210.0254364 349.3227844238
218.9522247 460.0420227051
223.0283203 627.8002929688
223.911377 508.4289550781
224.9048767 636.5857543945
225.0348053 360.4281921387
225.9103241 397.5223083496
227.011322 1310.5595703125
231.9963837 497.9859008789
240.9152222 373.4213562012
241.0266724 363.7531738281
242.9519806 576.9957275391
245.0205688 378.9446716309
249.8683624 409.7679138184
256.0016785 1029.3912353516
256.9725342 544.0438232422
257.0219727 633.9753417969
258.9255066 1992.9382324219
258.960968 394.6708679199
259.9683838 438.2028198242
260.935791 326.4356689453
260.9629822 1964.6988525391
260.9925842 712.8699951172
261.0264587 542.5333251953
262.1508179 508.9387817383
262.9560852 362.3021850586
262.9836121 785.2552490234
267.8794556 492.8635559082
269.0220032 1863.3276367188
269.0506592 359.2055358887
277.9810181 363.8974914551
278.9721985 704.9948730469
280.9927368 1399.8715820313
281.0235596 496.751953125
288.2045898 2651.4060058594
289.2073669 435.5648803711
297.9993286 606.4083862305
298.8729553 392.7247619629
298.9949341 495.522857666
299.0317993 724.4348754883
302.9984436 415.3876037598
304.9917603 2897.1684570313
309.016449 714.4117431641
309.1228027 584.4263305664
311.0336914 509.2694396973
315.0031128 1227.4149169922
316.0062866 1463.97265625
316.071167 529.0174560547
316.7615051 1885.8692626953
316.994751 2345.5153808594
320.9881287 2180.9519042969
321.0241089 587.4159545898
321.9881592 420.9130249023
323.0049438 2462.2202148438
329.0384827 974.477355957
330.799408 552.9572753906
332.8490295 1344.0268554688
332.953186 1238.0426025391
333.7888184 1243.8850097656
333.9457397 425.9702758789
334.771637 4944.962890625
334.8482666 1277.8115234375
335.0030518 1188.1729736328
345.0089722 3568.3891601563
346.7692871 575.4077148438
349.9732056 444.9001464844
350.1276245 692.9503173828
350.8166199 450.9414672852
350.83078 319.1499023438
350.8606873 2826.4826660156
350.8993225 582.608581543
351.1466064 943.2436523438
351.8006897 3255.2580566406
351.8425293 945.8862304688
351.916748 429.7633972168
352.0001221 415.9890136719
352.0499268 470.4318847656
352.7817078 18824.341796875
352.8578491 5446.6967773438
363.0199585 2353.3647460938
363.0768433 592.4932861328
365.0150146 9269.353515625
365.1017456 527.692565918
368.8341064 1299.6171875
368.9148865 608.8784790039
369.1531067 752.2001953125
369.786499 431.8785095215
370.7850952 1532.6071777344
370.8364258 556.5983886719
370.8728027 600.7856445313
371.0528564 1079.8923339844
371.1611328 749.1058349609
375.019104 456.8884887695
376.7843933 553.6356201172
383.0237427 796.6029052734
383.9512939 501.5760192871
384.9786987 624.354309082
386.9051208 477.1960144043
387.0217285 470.8131408691
393.8627319 422.3927307129
397.6118774 438.949005127
404.9397278 455.715057373
405.0290222 4644.8193359375
408.5862732 2444.7133789063
409.0891418 481.2578735352
417.0509033 566.196472168
423.0399475 3514.966796875
423.5930786 650.4896850586
424.7320557 859.0983886719
425.037262 5712.7099609375
437.0354309 2342.384765625
440.0311584 574.5931396484
441.0375366 2891.9965820313
441.1821594 1384.4047851563
442.0524292 666.6444091797
442.2531738 1060.2626953125
442.7970581 2011.994140625
442.9396973 876.2056884766
443.0465088 23584.359375
460.0241089 592.4508666992
460.7609253 1505.4837646484
460.8344421 453.1681518555
461.06427 5289.21875
461.1669617 507.1255187988
477.8172913 701.8758544922
478.0565186 1619.7803955078
478.2101135 684.7780151367
478.7754822 1038.8602294922
479.0570984 5077.2915039063
479.2344971 1157.240234375
495.8379822 1325.5506591797
496.6611633 874.6699829102
496.7415161 1026.6068115234
498.6904297 793.4865112305
514.6705933 3973.8317871094
514.7438354 496.5982666016
516.7076416 448.2686157227
532.6845093 5180.2241210938
END IONS
BEGIN IONS
TITLE=ADAR-1d-DSBU-2.1706.1706.3 File:"ADAR-1d-DSBU-2.raw", NativeID:"controllerType=0 controllerNumber=1 scan=1706"
RTINSECONDS=645.2461447
PEPMASS=456.404663085938 180841.078125
CHARGE=3+
100.9908981 271.8290405273
107.9671555 345.0724182129
119.0019455 297.445098877
127.0865021 389.0130004883
128.0711212 403.9103088379
129.102417 895.4135742188
130.0861359 395.4575500488
133.8521118 313.6933898926
144.4996033 296.2262268066
145.0500488 325.1669921875
147.1125031 1275.3061523438
148.9799042 354.819152832
156.0765381 386.0693054199
163.9871063 428.7192687988
165.0067902 1610.3168945313
166.9903107 509.337310791
167.9275055 435.9653320313
172.8844299 3144.5251464844
173.998703 835.2283935547
175.0903778 505.0859069824
175.1197052 421.3534240723
178.054184 485.5377502441
182.9564514 657.4049072266
184.9499512 515.7907714844
185.0423584 1294.1076660156
185.0926971 2288.7700195313
187.0183105 1492.9224853516
192.9921112 480.213104248
200.0356903 3104.2141113281
201.0166931 416.7675476074
203.0341034 2149.3552246094
205.030304 474.4346313477
215.9537659 406.9423217773
219.9159241 410.8723449707
221.0449829 1238.1690673828
228.0856171 393.8804931641
229.0274048 418.3868103027
229.1184845 1007.814453125
233.3951569 366.7311096191
234.9274597 520.303894043
240.9137878 464.4333190918
245.0506134 805.6901245117
246.0511322 386.5261230469
247.0394592 2116.2309570313
249.0104065 1571.6343994141
250.9836273 510.490020752
253.9919739 399.8926391602
258.0193176 1179.9868164063
258.9281006 1894.2181396484
261.0296631 3692.99609375
266.6195374 1336.5860595703
273.0317078 623.3381347656
273.9674377 618.1774902344
274.908844 1540.9245605469
275.9937744 472.0080871582
276.0328979 780.2680664063
276.9277954 837.3021850586
277.0166016 581.7766723633
277.0516052 453.083190918
279.0394897 540.5260620117
283.9364624 538.0567016602
288.2044067 1404.8474121094
289.0203857 534.229309082
289.0518799 620.1292724609
291.0399475 539.5827026367
294.048584 704.0413818359
294.8592834 1169.4163818359
298.0834656 745.6677246094
298.976532 757.9638061523
301.0482788 472.509552002
304.9929504 587.6549072266
306.0092163 459.1843566895
307.0397644 44460.24609375
309.0168762 1034.8797607422
310.7952271 1243.9486083984
310.9390564 548.2238769531
311.072876 372.8512268066
311.9238892 602.7180175781
312.7876282 829.1697998047
321.0494385 1506.8585205078
323.0055237 3788.1884765625
326.9351196 463.0860595703
328.0027466 1031.5341796875
328.7633972 2771.8039550781
328.8021851 707.7808227539
328.9440613 1942.4555664063
329.8166199 1036.8640136719
329.8951416 980.2848510742
330.7562256 1007.5319213867
330.7974548 680.1618652344
331.0610046 895.9080810547
338.182251 568.7033691406
340.1409607 816.0980224609
346.0751038 1064.896484375
346.7702026 5542.3447265625
346.8442383 708.7316894531
347.829834 885.9368896484
347.9555359 575.4953613281
348.7676697 1692.9680175781
348.8127441 532.7415161133
349.072998 885.0101318359
351.9984131 630.7631225586
354.8670959 821.8529052734
357.8160095 518.9001464844
359.9728088 630.6920776367
363.8940125 493.4470825195
363.9967957 1363.0076904297
364.8542786 527.4708251953
365.6228333 483.4925231934
366.1272888 1063.5115966797
366.9702454 631.1656494141
367.0846863 896.0494384766
371.6277771 657.7405395508
372.1279602 798.2356567383
375.9942627 1021.3569335938
381.6599426 6768.2880859375
382.0063171 1390.119140625
382.1595154 2073.2478027344
382.6586609 1243.5042724609
384.928772 769.9702758789
384.9798279 2613.1420898438
393.0302429 574.034362793
399.1956482 498.3013000488
401.0512085 1399.6791992188
401.8249207 654.1312255859
403.673584 3206.7456054688
404.1751099 1015.8521118164
404.6634521 1391.8937988281
404.7273865 532.774597168
414.6153564 1000.1354980469
419.200531 950.9954223633
419.836731 523.248046875
420.7468872 635.5811767578
420.9082336 944.6196899414
422.7362366 1564.4594726563
423.620697 1797.5708007813
424.1228027 840.9893188477
424.6245728 654.7299194336
426.127594 820.1796875
428.7488403 556.4527587891
431.1321411 964.1305541992
436.993042 2264.4741210938
437.7023621 3660.09765625
437.8216248 723.0243530273
439.6965942 635.7210693359
440.7481995 596.2874755859
445.6308594 740.9456176758
455.0059204 2003.4157714844
455.6617126 2411.2453613281
455.8352356 2844.6806640625
456.1329041 1263.7580566406
456.2307434 678.6654663086
456.7089844 518.5382080078
456.8453064 1082.4139404297
457.0195618 703.1637573242
457.0944214 961.198425293
457.1526489 641.3110351563
457.6629944 903.8110961914
473.6776733 1474.5081787109
473.8513184 2088.7348632813
474.7569275 821.4685058594
474.818573 748.6217041016
475.6707764 574.1700439453
475.7676392 509.7789001465
578.2261353 1632.0568847656
616.1984863 423.1656494141
709.3184814 583.2350463867
1014.336731 467.4923400879
1053.869629 449.7616577148
END IONS
BEGIN IONS
TITLE=ADAR-1d-DSBU-2.1711.1711.3 File:"ADAR-1d-DSBU-2.raw", NativeID:"controllerType=0 controllerNumber=1 scan=1711"
RTINSECONDS=647.1446182
PEPMASS=546.776123046875 14318.7333984375
CHARGE=3+
106.4332275 219.9368896484
113.0207748 235.5131225586
119.2673569 255.4581756592
122.5737534 241.900100708
135.5159912 274.4962158203
143.0318146 448.3050537109
167.7419128 343.5625915527
172.8842773 3192.7739257813
175.119751 337.6108093262
178.0535889 742.0604858398
178.3229828 351.1806945801
182.9561462 391.2936401367
184.9505768 404.6558837891
185.042511 1751.5426025391
188.8575897 411.0974121094
203.033493 1016.9567260742
203.0532227 376.6047973633
204.087204 538.5093383789
204.8312836 1699.4129638672
208.1377258 304.7781677246
221.0449371 801.3801269531
247.0397186 476.0183105469
256.8993225 601.0823974609
259.9440918 415.0075073242
261.0284424 821.5744018555
264.8430481 398.4339294434
273.9241638 1691.9494628906
274.9096985 13106.474609375
275.9124451 404.8949890137
282.853302 503.7455444336
288.2035828 600.5040893555
291.9334717 694.8676757813
292.9200745 5012.6918945313
294.8557129 789.8121337891
298.9744873 372.0404052734
309.0194702 475.7734069824
310.8638 348.7688903809
321.0495605 406.2407836914
323.0063477 1787.5443115234
324.864563 1243.2261962891
336.8666077 406.6106872559
339.001709 401.3267822266
341.155365 337.3861694336
344.1622925 471.1005554199
346.9459839 428.4880065918
349.0715637 488.8153991699
355.1663513 436.3759460449
365.103241 800.1014404297
366.8755798 1958.4283447266
367.0853577 674.659362793
369.1564636 418.8226318359
372.9359131 352.9431762695
375.1674805 404.387298584
379.2089844 904.4255371094
381.0794678 1933.6436767578
384.7976685 880.0655517578
384.8835449 931.2985839844
384.9707642 381.5528259277
386.9950256 434.6905822754
389.0069275 494.932220459
396.8230286 410.4769287109
396.8806458 444.5155334473
397.2183838 6039.3173828125
397.2720337 501.8712463379
399.6250305 885.1116333008
401.8380432 1390.7956542969
402.8383484 498.6426696777
418.2795715 4660.7963867188
418.8215637 644.5529785156
419.2023315 1948.1129150391
419.2828979 1008.1558227539
420.696991 597.9873046875
420.755249 526.2979736328
420.8467407 773.6246948242
426.8921204 1675.3686523438
436.860321 528.6848754883
436.9960327 493.3318481445
438.7086182 3516.1887207031
438.7731934 591.3449707031
444.8995972 1327.8431396484
456.9058838 671.961730957
484.6714172 827.4484863281
484.9456482 759.2269287109
493.0032959 1107.734375
510.970459 22770.595703125
511.978363 1544.4403076172
528.9292603 6642.8955078125
529.6392822 1454.6320800781
529.9381104 687.2103271484
530.9343262 556.2009887695
546.8577881 573.9169311523
546.9489746 2470.5678710938
547.2635498 3185.6789550781
547.5927734 1648.7075195313
565.6165771 883.1448364258
1010.12323 388.6971740723
END IONS
BEGIN IONS
TITLE=ADAR-1d-DSBU-2.1772.1772.3 File:"ADAR-1d-DSBU-2.raw", NativeID:"controllerType=0 controllerNumber=1 scan=1772"
RTINSECONDS=670.9979068
PEPMASS=578.894958496094 19215.642578125
CHARGE=3+
115.8916779 215.6249389648
124.0341873 257.6798400879
127.0389633 897.1929321289
142.9669037 862.3502807617
145.0495605 1123.8597412109
146.9724579 280.2873535156
146.9869385 476.1796264648
147.0097809 347.1284484863
149.0446625 557.6694335938
163.0602722 720.3036499023
167.0559998 372.6168212891
172.8837128 2440.4985351563
178.0531464 788.1642456055
185.0419769 545.1370849609
206.4178162 310.841217041
215.0161896 458.6617736816
221.0841827 498.2546081543
233.956955 618.6578979492
239.0950775 471.8323974609
241.4690552 327.71875
258.9208069 340.2492980957
261.0281067 670.8933105469
262.152771 439.8647460938
263.4550171 348.2592163086
287.9048462 1115.7574462891
288.2026062 1811.685546875
299.0621948 562.2739257813
301.0571289 477.5080566406
305.9143982 386.6650695801
307.0290527 2211.4916992188
321.0504456 1134.7736816406
323.0027771 2130.8068847656
325.1137695 625.1367797852
329.9639282 2228.7622070313
346.8961792 444.1513061523
347.9745483 2144.1096191406
355.0711365 1756.0322265625
356.0722351 1139.4172363281
357.0686951 2713.6958007813
359.9756775 1127.1785888672
360.9488525 1613.5101318359
363.0617065 519.8597412109
365.1051636 1277.0549316406
369.1559753 1116.7152099609
373.0820923 436.9599914551
375.0788269 451.6815490723
377.9856262 548.992980957
378.9599915 448.9430236816
379.0445862 443.302154541
381.0706787 641.5795288086
384.9777527 611.5787353516
389.0049744 514.2211303711
395.9405823 404.5289611816
397.8543701 820.1115112305
401.8446655 399.4457702637
403.8694153 846.4409790039
407.1109619 564.512878418
414.8902283 422.4166870117
415.8616028 1664.2037353516
417.0418396 1099.8800048828
418.9960327 492.4387207031
423.0824585 8104.2280273438
424.087677 744.7824707031
426.8816528 681.5012207031
428.7786865 518.8928833008
429.9647827 498.7236022949
440.1546936 541.3737792969
444.8957825 668.0476074219
450.9835205 1360.3648681641
451.1411743 458.0623474121
451.9837036 591.2452392578
452.8103943 1101.3330078125
457.8746643 2142.0092773438
462.6607971 491.0913391113
475.0011902 1149.5618896484
475.8853455 902.5086669922
483.1068726 718.4507446289
488.8645935 3863.4868164063
489.8700256 450.3192443848
506.8728943 913.5687866211
516.2496948 393.190826416
535.0262451 1388.7681884766
543.118103 633.8884887695
558.2338257 674.5818481445
561.0443726 540.1081542969
561.6517334 1048.0261230469
579.1013794 2235.0354003906
579.2095947 579.6032714844
579.6654663 1019.2567138672
END IONS
BEGIN IONS
TITLE=ADAR-1d-DSBU-2.1775.1775.3 File:"ADAR-1d-DSBU-2.raw", NativeID:"controllerType=0 controllerNumber=1 scan=1775"
RTINSECONDS=672.1086324
PEPMASS=514.669677734375 85098.296875
CHARGE=3+
131.0126648 392.6354064941
136.0626526 260.8357849121
137.0336304 361.2076416016
146.9845428 575.3202514648
147.0075378 564.9922485352
147.9199677 272.3486938477
148.9785919 406.7414550781
152.0301361 481.3634643555
163.0608673 395.8764648438
165.0006714 823.4242553711
166.8662109 1214.4494628906
172.8842468 2522.9846191406
175.1191406 780.035949707
177.000412 867.1494140625
178.0529633 560.0074462891
185.0424042 1990.046875
200.0356598 1147.7805175781
203.0345154 631.3863525391
203.053009 1730.2376708984
208.2158508 327.7391662598
225.0227509 559.5155029297
245.0519409 475.785949707
250.9837036 717.0927124023
256.9718933 320.2409667969
258.9247437 915.2421875
261.027832 1866.7114257813
266.0240784 627.5897827148
271.9657593 516.5024414063
276.0615234 378.7782287598
276.9909668 589.5588378906
277.8548584 2554.5075683594
277.9980164 483.078704834
278.8386841 1995.5325927734
279.0321045 487.2266845703
280.9902039 359.1118774414
283.966095 413.3583679199
288.202179 1213.6657714844
289.017334 597.6878662109
295.8657532 1355.3298339844
296.8490601 975.4938354492
298.0050049 606.8811035156
298.9062805 541.6398925781
304.9545288 360.8687438965
304.9931335 1161.267578125
307.0392151 490.2198486328
309.0143738 1336.8645019531
312.9924316 430.8438415527
313.9768372 1053.8802490234
314.8813782 1058.5952148438
314.9638672 411.399017334
321.0518188 691.3205566406
322.0471497 371.9489440918
323.0048218 4182.1201171875
324.9932251 726.2144165039
327.9361267 413.859954834
332.3538818 341.2060852051
332.8949585 729.6619873047
333.0104065 645.1201171875
334.0454407 447.7552185059
334.7713623 932.5541381836
335.0005188 1942.6558837891
338.9970093 478.3894348145
339.1122131 1000.3487548828
343.0043945 1043.3181152344
344.086792 433.1410217285
345.0092773 1214.3229980469
347.0080566 500.1889953613
348.8780518 509.6208190918
351.0189514 808.0809936523
351.7979431 1369.6285400391
352.7827148 3473.236328125
352.8948975 666.9205322266
352.9369812 938.2414550781
353.0083313 2130.5114746094
353.0938416 1262.4389648438
357.1231079 749.9022216797
358.9263916 669.3266601563
363.0158386 788.6873779297
365.0174561 4265.419921875
365.1062317 102463.75
366.107666 1703.2877197266
366.9689636 585.3757324219
368.8947144 724.6459350586
369.8174744 1223.5307617188
369.8808289 348.7560424805
370.826416 516.5806274414
375.0179443 1046.7723388672
375.2360535 1139.3796386719
381.0705872 867.7043457031
382.8136902 778.1987304688
383.0301819 487.486328125
384.9807739 2006.8771972656
385.8804321 464.1165161133
385.9820862 802.4286499023
386.7507935 770.9393310547
386.903595 9690.8701171875
386.9751587 6075.740234375
387.0687256 412.5194702148
387.828125 838.5316162109
387.8911743 1240.9595947266
387.9398499 2016.3465576172
388.7820129 1221.9387207031
390.8124695 1531.4744873047
400.82724 585.8724365234
403.8905029 612.901550293
404.9161072 7511.6171875
404.9828186 899.799987793
405.0344238 2622.3537597656
406.7512207 1059.5606689453
407.0248718 673.6029052734
417.207489 671.8267211914
419.2004395 1029.4207763672
422.919342 624.3908691406
423.0365295 1702.7507324219
424.6481323 538.6604614258
425.0353088 1290.3327636719
425.1038208 508.2633361816
434.1191711 935.5455322266
435.0345154 528.8975830078
439.6484985 1527.1511230469
440.157959 415.7933654785
440.7668457 582.9410400391
442.7991333 932.5059814453
443.0478516 926.2257080078
458.7807007 3564.4460449219
460.638092 1813.4417724609
461.6665344 1200.9782714844
462.1639404 686.0140991211
462.6672058 411.8734130859
476.7915039 3154.3903808594
478.6478577 1712.8013916016
478.9689026 719.6503295898
495.0610657 1196.2982177734
495.7805176 570.9528198242
496.6577148 6379.0
496.727417 727.9796142578
496.8076782 919.3840942383
497.2701721 896.3826293945
497.6925964 1096.2698974609
513.0731812 794.4256591797
513.7827759 454.1496582031
513.9754639 1084.90625
514.1149902 1118.4649658203
514.3005371 28623.640625
514.6672363 30864.23828125
514.8187866 3324.4548339844
514.9646606 714.9439697266
515.0675659 3243.1999511719
515.2158203 3056.4377441406
515.3044434 3468.71484375
515.7063599 1332.2485351563
532.6826172 36845.43359375
533.7149658 530.2046508789
534.6392212 759.7474365234
550.6984863 3515.2858886719
552.6490479 544.867980957
END IONS
BEGIN IONS
TITLE=ADAR-1d-DSBU-2.1793.1793.3 File:"ADAR-1d-DSBU-2.raw", NativeID:"controllerType=0 controllerNumber=1 scan=1793"
RTINSECONDS=679.0624949
PEPMASS=815.2158203125 15723.2138671875
CHARGE=3+
102.1639709 239.3292541504
119.1701889 206.2035675049
127.5275192 256.0936279297
127.6242981 255.7789611816
135.6260376 239.9836578369
146.9790649 268.8696289063
147.0033264 569.5034790039
149.0448608 272.7795410156
152.6747437 258.3483581543
155.8419495 271.6002502441
161.5210571 276.9186401367
172.8830566 910.772277832
221.0846252 867.7897338867
225.0419006 528.7265625
239.0953522 936.9272460938
285.0115662 523.4335327148
299.0613098 1939.919921875
301.0967102 333.0246276855
303.0215454 353.6515197754
307.0400391 502.0432128906
323.0054321 1200.1459960938
355.0712891 4102.849609375
356.0715942 754.6232910156
359.0281677 866.3004760742
373.0799255 896.6151123047
381.0795288 446.6112060547
415.0377502 926.1404418945
418.9975281 420.6298217773
423.0784302 635.9483032227
621.1742554 526.1196899414
671.0387573 834.5259399414
686.651062 418.2389221191
1686.773438 389.355255127
1982.341553 417.9593811035
END IONS
BEGIN IONS
TITLE=ADAR-1d-DSBU-2.1805.1805.3 File:"ADAR-1d-DSBU-2.raw", NativeID:"controllerType=0 controllerNumber=1 scan=1805"
RTINSECONDS=683.639107
PEPMASS=514.30029296875 42904.5
CHARGE=3+
107.9674606 380.0897521973
109.9144135 205.6242370605
127.0393753 242.5410461426
128.3340912 233.8980407715
131.0127563 334.7401123047
131.592926 226.6384735107
137.0320282 376.8657226563
147.0011139 314.5665893555
147.0121613 369.6960449219
152.0303497 606.7467041016
172.8844299 1852.7642822266
175.1187286 1164.2808837891
177.0015411 330.2923278809
178.0540009 678.8483886719
178.3244629 569.6710205078
185.0422363 1408.9122314453
188.9724884 453.3492736816
200.0347595 880.3395385742
203.0335846 349.3881225586
203.0532532 612.639831543
221.044754 460.2402038574
231.0106964 360.0055847168
233.068512 337.0693054199
234.0108032 432.1533813477
249.0919037 329.7110595703
250.9841919 610.3805541992
258.9242249 752.7521362305
261.0275574 1071.3404541016
262.1503296 534.5333862305
263.0614014 367.9229125977
267.0319824 417.7500915527
271.9669189 733.8488769531
272.0639038 491.076171875
276.9934998 375.7924804688
277.8566284 1256.0323486328
278.8384399 1728.5887451172
279.0329285 562.5079345703
288.2044373 1498.4938964844
289.0176086 533.5193481445
295.8677063 517.0336914063
296.8509521 393.2302856445
304.9927063 1037.2374267578
307.037323 1229.0510253906
309.0153503 1659.6416015625
312.9944458 388.2903442383
313.9787292 1107.9825439453
314.8829956 578.811340332
314.9939575 305.5374755859
316.7616577 439.9217224121
321.0500183 793.2650756836
323.0041809 5447.3349609375
324.0033875 582.5910644531
324.9957275 937.3127441406
329.9653015 478.1147155762
332.8962708 535.9985351563
334.7719727 675.6280517578
335.0030212 1090.4870605469
337.9764099 483.8913269043
339.0005798 397.8968811035
339.1137695 397.7950744629
343.0039063 1041.8087158203
344.0875244 888.4808959961
345.0086365 518.1558837891
349.0715942 420.5020141602
351.8001709 487.1013183594
352.7843933 2495.9614257813
352.8561096 535.4292602539
353.013031 987.4016723633
353.0913696 1587.5516357422
353.5965576 568.2474365234
357.1221313 750.4866943359
358.9267883 686.1560058594
363.0205688 521.8146972656
365.0174866 2021.1015625
365.1065063 48103.12109375
365.5784607 470.0217285156
366.0184631 351.6466674805
366.1108093 5874.2724609375
366.9723511 1156.5626220703
368.8951416 623.278503418
368.9715881 564.2177734375
369.8202209 841.9047851563
375.1662598 363.9653930664
375.2374268 2396.1489257813
381.0753784 526.0131835938
382.8153687 698.100769043
382.9812622 558.5568237305
384.9788818 2420.7822265625
386.9047852 6365.0390625
386.9764099 5810.3955078125
387.0273132 502.8821105957
387.1308289 707.1871948242
387.8279419 1196.5977783203
387.8892517 887.6583862305
387.9358826 1885.7344970703
387.9833984 678.3348999023
388.7771301 1411.8215332031
388.9459229 715.7799682617
390.8081665 1115.2543945313
404.9166565 5492.8403320313
404.9837952 1051.4737548828
405.0350952 650.70703125
405.9016418 1032.4881591797
406.75 699.0659179688
406.8034363 561.6875610352
407.0310364 463.5592651367
417.2061462 605.887512207
419.199585 1260.7379150391
423.040741 738.1435546875
424.038208 495.3302307129
424.6480713 498.9007263184
425.0344543 952.3369140625
434.1181641 1023.045715332
439.6523438 1102.5501708984
440.1559448 476.8479919434
443.0488892 728.8911743164
458.778656 2903.623046875
460.6399536 846.3096923828
461.6640015 1097.1457519531
462.1618652 540.8218994141
476.7893066 2242.6608886719
478.6530457 914.1942749023
479.7067566 461.0314331055
495.06427 751.7777099609
496.65625 2837.0690917969
496.7307129 688.8803710938
496.804718 717.4567260742
497.2749634 445.8940124512
497.6818848 683.7606201172
514.1131592 1031.8006591797
514.3010864 21017.212890625
514.663147 15926.8837890625
514.8208618 2341.6591796875
514.9624634 588.700012207
515.0623779 1794.3184814453
515.1517334 2848.736328125
515.2168579 1988.6268310547
515.2946167 3586.4655761719
515.6455078 1064.1104736328
515.7207031 715.1152954102
515.8203125 614.7581787109
532.6824341 19489.26171875
533.0800171 528.5161743164
533.6428223 627.5073242188
533.8213501 533.4573364258
534.6314087 511.3988037109
550.704834 1884.4536132813
581.7302246 455.6374511719
957.8012695 352.2159118652
END IONS
BEGIN IONS
TITLE=ADAR-1d-DSBU-2.1847.1847.3 File:"ADAR-1d-DSBU-2.raw", NativeID:"controllerType=0 controllerNumber=1 scan=1847"
RTINSECONDS=699.5385122
PEPMASS=300.783966064453 115061.6171875
CHARGE=3+
100.0871353 217.4736480713
100.5916519 257.2437744141
101.0058212 707.3157348633
101.0713501 494.9991455078
102.055603 3857.9165039063
102.9710464 1718.7946777344
103.0149231 429.2143554688
103.0218048 6617.146484375
103.0392075 332.3990478516
103.0587006 255.8941955566
104.0171356 901.2471313477
105.996376 1922.5650634766
106.0325394 475.771697998
107.9505463 423.2747802734
108.0115433 965.5158081055
108.0557861 228.2025909424
109.0398483 267.5753479004
109.1014633 220.1042327881
110.0600433 525.6745605469
110.0712891 1145.7593994141
110.8073654 229.8944854736
111.044426 382.0488891602
111.0555191 876.069519043
111.1172485 591.546875
112.0397797 457.9479980469
112.0497284 357.2890319824
112.0804749 233.1986236572
112.0875626 2683.4064941406
112.0999374 2117.298828125
113.0052414 765.4161376953
113.071106 673.0010986328
114.0378418 2677.7531738281
114.0550385 470.322265625
114.1025543 441.1039123535
115.0217819 12912.5537109375
115.0865479 1113.7802734375
116.0706558 1559.6478271484
116.0781403 234.5305938721
116.5070267 240.9107666016
116.9865417 309.4708557129
118.0252838 312.3602600098
118.0326767 3563.138671875
118.99897 382.6917724609
119.0861435 517.8292236328
120.9814148 2173.568359375
121.9663849 379.8341674805
121.9976501 526.1146850586
122.0716782 439.1796875
122.0813828 262.7449645996
123.0554657 308.1309814453
123.1172867 308.720916748
124.0068588 2983.7092285156
125.0058441 285.2631225586
125.0714035 574.802734375
125.9797287 565.9443359375
126.065918 332.8641662598
127.0082474 593.0808105469
127.0872421 763.875793457
127.0970001 286.8116149902
128.0718842 387.6610412598
128.9857788 995.1307983398
129.0550995 439.909362793
129.065918 769.4703369141
129.1020966 1022.2244873047
129.1123962 406.8899536133
130.049942 2871.7033691406
130.0612946 996.1120605469
130.0866699 803.1440429688
130.0968628 491.5189208984
130.9663696 549.844909668
131.002182 724.1837768555
131.0134125 9356.2685546875
131.997345 314.5335083008
132.9966278 448.8490600586
133.102066 420.8662414551
134.9942169 273.8948974609
135.0801392 296.3542480469
136.0182953 277.3116455078
136.0512543 294.2390441895
136.0620117 434.3019714355
137.0309601 544.9263305664
137.9710999 923.6279907227
138.0659943 596.6133422852
139.0217438 512.0599365234
139.0503235 555.0543212891
140.0818939 434.7040710449
141.0662537 267.8079833984
141.1022034 898.4621582031
142.0230255 327.2911987305
142.0327606 3325.2026367188
142.9378815 425.2696838379
143.0031891 640.6717529297
143.0163574 4431.9404296875
143.0814972 1157.7683105469
145.0180817 5214.1391601563
145.0968475 343.3473815918
146.9840546 714.8990478516
147.0122681 800.5750732422
147.1136627 648.1718139648
147.9742584 508.9656982422
149.0236053 1430.7736816406
149.0964508 774.6639404297
150.0087738 372.0981750488
151.0107269 337.1441955566
152.0819092 476.6467590332
152.9303894 427.5883789063
153.0664215 506.1605224609
155.0821228 6385.9321289063
156.0481262 3350.3542480469
157.0066528 400.9355773926
157.0328217 471.1543579102
157.0960846 616.3849487305
157.1088104 1065.8321533203
157.9659119 389.977722168
158.0274048 1256.5139160156
158.0934296 3027.3049316406
158.9824219 1407.8868408203
158.9970856 1593.1877441406
159.0106964 811.6599731445
159.992218 523.6066894531
160.043335 12271.2109375
160.9752655 334.1829528809
161.0133667 395.7281188965
161.0269012 1735.6724853516
161.0823975 729.4977416992
162.0063934 926.7125854492
162.0377655 354.1989440918
163.0286713 13322.07421875
163.9467316 431.3756103516
163.9882355 861.5447387695
165.0076904 616.201171875
165.9243164 371.5397949219
167.9706268 468.2093200684
169.062088 459.9212646484
169.09729 762.7523193359
170.9965668 1048.3604736328
171.0106964 516.0125732422
171.0762634 847.5532836914
171.149292 913.0313720703
172.02948 641.6909790039
172.1085052 678.3023681641
172.9414825 1941.9633789063
172.971756 612.2396850586
173.0124969 607.7966308594
173.0808716 510.4747924805
173.1328125 522.2496948242
174.0221252 1625.9112548828
174.990921 983.8275146484
175.0059967 1845.6966552734
175.119812 7629.5498046875
175.5524597 368.0377502441
175.9078064 896.3837890625
176.0380249 4080.8439941406
176.076355 437.3495178223
176.5690308 625.9629516602
176.9550018 452.1430969238
177.006897 857.1567993164
177.022049 850.9520263672
177.0772705 370.8424377441
178.0534058 2487.865234375
179.0072632 493.8572998047
179.9708862 1816.8499755859
180.0501862 513.2432250977
180.8953552 936.4861450195
181.0400848 703.3261108398
181.589325 444.519317627
182.9560089 502.9435119629
184.9524841 846.1292114258
185.0581512 727.7084960938
185.0820465 1346.8315429688
185.5737152 4913.3037109375
186.0079193 413.9366455078
186.0749054 732.37109375
187.018219 454.972869873
187.0967407 437.1604309082
187.9470062 553.8368530273
187.996048 1229.8968505859
188.9678955 411.3804016113
189.0079803 562.1311645508
189.111618 420.2451782227
190.9534149 842.3812255859
190.9870758 442.0239562988
191.0232849 1957.0827636719
191.049118 10572.0546875
191.5597076 912.8186645508
192.0332184 166557.234375
192.8826141 518.2267456055
192.9997711 549.1397705078
193.0166016 4722.9077148438
193.0357666 1481.1889648438
193.8746643 1544.8566894531
194.0484009 3490.2341308594
194.0874176 5673.1303710938
194.579895 1441.9133300781
194.9251404 574.259765625
195.8715515 402.5244750977
195.9485168 641.1768188477
197.104187 365.4487609863
197.9213409 2570.2358398438
199.0180359 458.9304199219
200.0637665 1736.3568115234
200.9682159 423.959197998
201.0983734 652.7707519531
201.9547119 1523.0900878906
201.9847565 1600.6538085938
202.0143433 1370.4864501953
202.9195709 746.9874267578
202.9832001 634.0686645508
203.0229492 906.9030761719
203.0675507 380.1960754395
203.0908966 466.700012207
203.1027374 421.3941955566
203.2230835 418.6259460449
204.0100861 451.6991577148
204.0568237 385.9052734375
204.5634918 942.3413696289
205.0295258 421.9961547852
205.0552826 876.3087158203
205.9572754 950.7422485352
205.9942017 1599.8541259766
208.9712524 380.7174377441
209.9137878 2316.1433105469
209.9379883 1165.5603027344
209.9752197 2692.5270996094
210.026062 1126.265625
210.8900604 665.3090820313
210.9712524 25735.88671875
211.0606995 576.317199707
211.8855133 1560.6350097656
211.9347382 623.4511108398
213.0829163 1664.0808105469
213.568512 1138.2965087891
214.0605469 858.4429321289
216.0675049 536.0247802734
216.1011658 3077.0466308594
216.6018219 864.4007568359
217.0277557 893.2951049805
218.5601044 2294.9548339844
219.5680084 490.1685791016
219.8990936 3455.89453125
219.9419098 439.580291748
219.966568 2566.1337890625
220.0109558 7637.8310546875
220.0429382 580.3829956055
220.9305725 2377.9240722656
220.9944153 658.7969360352
221.0341034 1426.8513183594
221.9296112 2595.6171875
221.991745 524.321105957
222.0177307 484.5446166992
224.5804138 582.2770385742
227.0731659 540.7026977539
227.1132965 749.1121826172
227.5663452 785.293762207
227.9447479 876.4455566406
228.0864105 440.7727661133
228.1717072 677.1450805664
228.9009705 4408.0419921875
228.9815979 38086.2734375
229.9634552 760.9836425781
230.0363464 556.2818603516
230.979248 951.8507080078
231.0921478 2029.9565429688
232.1416626 1069.0313720703
232.5765076 648.2280273438
232.9237671 966.372253418
233.0738678 1199.6025390625
233.5632935 1685.9516601563
233.5887146 681.4246826172
234.0869141 566.731628418
236.8830566 2782.3044433594
236.9067993 388.4191589355
236.9402924 669.5570068359
236.9652252 703.8948974609
237.0332947 705.1561889648
237.9092102 11666.3115234375
238.0216064 5219.6904296875
238.0834045 539.0840454102
238.5610657 581.8812255859
238.8781738 492.4681091309
238.9117889 1349.0936279297
238.9387665 12261.3818359375
241.0825348 741.689453125
241.5819397 1228.6813964844
242.0809479 640.6720581055
242.5709381 3971.4135742188
243.0732117 604.2232055664
243.5851898 674.8167724609
243.8734741 513.2634277344
244.141449 863.8201904297
244.9651642 845.9783935547
245.1252594 2025.6741943359
246.8694611 1417.5152587891
246.9107819 2017.4202880859
246.9932404 1662.5609130859
247.975647 807.1066894531
248.0049591 2332.1481933594
248.0825653 546.5634765625
250.8726807 894.834777832
250.9325409 535.0603637695
251.5592804 628.6937866211
251.7554474 468.751739502
252.9284668 652.2096557617
253.9259491 560.2455444336
254.0337982 1320.4445800781
254.4210205 458.4086303711
254.8666229 679.3123779297
254.8928986 2407.7673339844
254.9522095 605.7886962891
255.0983276 772.9163208008
255.1277466 4554.47265625
255.5797577 843.0686645508
255.9143677 1519.7749023438
256.1302185 787.7789306641
256.8963928 1410.0853271484
256.9497375 1309.93359375
257.0855408 515.9147949219
257.8812866 442.5665893555
258.0298767 1451.4892578125
259.6265564 511.3250427246
259.9544678 750.8688354492
260.0810242 554.6689453125
260.5749207 613.237487793
260.9169617 2302.3876953125
261.7581482 1093.5284423828
262.0623474 750.9119262695
262.0922852 530.9340820313
262.1518555 14724.294921875
263.1537781 1540.4793701172
263.9130859 633.7116699219
264.5861816 562.0318603516
264.8789063 5902.685546875
264.9054871 914.5885009766
264.9350586 435.6290893555
265.032074 7962.0375976563
265.0842285 589.9959106445
266.0158081 2999.4506835938
268.0327759 888.1285400391
268.8830566 469.784362793
268.9595337 572.3893432617
269.0863953 776.4671630859
269.58078 584.805847168
269.8250732 886.8095703125
270.4321289 718.1519775391
271.1316833 510.8612365723
271.7631531 648.1408691406
272.9622803 998.4786987305
273.1384583 6242.3100585938
274.9061584 1439.2397460938
275.0858154 585.6873168945
278.0958862 656.0172119141
280.1062927 577.6479492188
281.8642273 1389.5772705078
282.0519714 933.016784668
282.1412048 654.0590209961
282.8572693 469.9307556152
282.8872986 2327.2939453125
282.9125061 3183.7395019531
282.980072 1890.0725097656
283.043396 4111.9877929688
283.0829163 788.5156860352
283.1295471 1160.6346435547
283.8044434 2847.4501953125
283.9229431 1053.0786132813
284.0263977 6392.9047851563
284.0899353 2384.0144042969
284.1252441 990.3211669922
284.5915833 1132.7553710938
284.7739258 523.0300292969
285.0110474 1265.5018310547
286.1081543 681.2897338867
286.4425964 883.8109741211
289.9434509 573.3541870117
290.9578552 733.0360717773
297.0979919 674.9732666016
298.0870361 1890.7673339844
298.5866089 634.772644043
299.0054321 1035.3365478516
299.8471069 617.1605224609
299.9060364 1957.5495605469
299.9455566 1179.0240478516
300.0234375 669.7815551758
300.0632629 3582.2963867188
300.1177979 1926.3599853516
300.1568909 3534.6450195313
300.1967773 2397.0246582031
300.7888184 1959.0568847656
300.9241943 24365.357421875
300.9906006 1389.3609619141
301.0597534 8447.8291015625
301.104187 602.3142700195
301.1360779 10826.06640625
301.2539063 829.5670776367
301.8174438 1423.7337646484
301.9278259 1329.1997070313
302.0284119 1655.7647705078
306.1045532 2619.1354980469
306.605957 1042.0490722656
307.1051025 556.69140625
312.0525513 512.9690551758
313.098175 644.0994262695
317.6126099 717.4033203125
317.8694153 2055.845703125
317.9069519 861.1981811523
318.8652039 6886.076171875
318.9347534 6591.5830078125
319.1059875 559.9232788086
319.1437683 2373.2766113281
319.8696594 545.881652832
320.099884 664.1434936523
326.6027527 759.9224853516
335.8412781 871.0678100586
336.875946 2081.4038085938
339.098175 537.9538574219
346.0995178 413.174987793
373.1849365 575.4768676758
380.1278076 712.1220703125
381.1110229 1490.5397949219
391.1965027 981.5335693359
405.1438904 491.8644714355
436.1146545 646.6102905273
END IONS
BEGIN IONS
TITLE=ADAR-1d-DSBU-2.1849.1849.3 File:"ADAR-1d-DSBU-2.raw", NativeID:"controllerType=0 controllerNumber=1 scan=1849"
RTINSECONDS=700.2048465
PEPMASS=620.6005859375 18311.125
CHARGE=3+
100.6102829 190.9595794678
110.0718689 7973.2006835938
111.0557022 229.0653381348
111.0746002 486.8248901367
114.2290878 206.5464172363
134.9167938 217.6154327393
136.4448242 268.6486206055
138.0659485 376.8687438965
146.9881897 513.6333007813
147.0106812 279.5044250488
155.0810394 347.4066772461
156.0093842 870.6182861328
159.5766602 338.7173156738
167.0923309 639.6252441406
175.1187286 1428.6853027344
178.0527039 1242.3594970703
178.3176422 1054.6975097656
195.0881042 3974.5068359375
196.0919647 441.9215087891
247.6450043 365.9407348633
248.9749908 1097.2830810547
262.1506042 494.6231689453
268.0300598 642.3822631836
282.1196594 907.9278564453
288.2036743 8213.36328125
289.2051086 1186.5100097656
293.9434204 805.4719848633
296.8650818 409.5264282227
307.0403137 2422.1235351563
308.0259705 445.938873291
309.0166016 1063.2583007813
309.9953918 406.6636657715
323.0041504 1280.27734375
325.0024719 526.9016723633
329.0244141 387.9891357422
329.1559143 932.162109375
329.6594849 427.8832702637
337.9676514 928.1457519531
338.1841431 611.6875
338.8751831 437.043762207
338.9719238 596.9971313477
339.1387024 500.2026977539
351.0044861 1350.6292724609
365.0141907 483.5961303711
365.1051941 1118.0844726563
368.8881836 421.9145812988
371.9292297 577.8358764648
375.2338562 1774.8178710938
376.1892395 475.2854919434
400.9614258 575.4190673828
406.9831543 722.6731567383
408.6329346 562.880859375
409.1213989 489.4233093262
420.618042 558.0203857422
420.9734192 670.307800293
421.7012634 754.0892333984
422.1975098 624.540222168
423.6212158 1260.4302978516
424.1210938 2001.3688964844
425.0351563 2187.4018554688
426.173584 454.4800720215
428.9637756 478.8108215332
431.6049805 695.5896606445
431.6997681 1155.9000244141
432.6261597 1228.5848388672
432.7011108 523.3372192383
433.1270447 573.5211791992
438.6283875 1262.6932373047
439.1253967 1026.935546875
440.907135 729.9961547852
442.6896973 756.3564453125
442.9736633 676.5591430664
443.7738342 518.0453491211
444.9309998 10764.6943359375
445.9311829 1158.3168945313
447.6337891 4109.7153320313
448.1341553 2266.1379394531
448.6340027 932.2658081055
450.6733093 1834.6967773438
451.1733398 2414.7873535156
451.6703186 609.5858154297
454.6376953 505.3433532715
458.9143982 606.3735961914
460.6433411 597.6986694336
461.1377563 597.0581054688
461.9663391 430.4096984863
462.1633911 709.6436157227
462.9421997 3204.4689941406
463.229126 597.9877319336
463.9283142 638.7218017578
467.8947754 505.3642578125
469.6451721 2058.9760742188
470.1432495 2261.2548828125
470.6457825 742.3801879883
484.9885864 551.3583984375
490.2282104 838.5319213867
494.2885437 695.3262939453
495.7133179 469.3387145996
500.0637817 537.69140625
501.9551697 599.6813964844
503.0014038 2262.5883789063
512.2949219 1430.3427734375
518.6311035 856.33203125
519.1251221 805.7648925781
519.6251221 635.6301879883
520.2473145 2502.6257324219
521.2477417 529.9586791992
522.0788574 795.7593994141
523.008728 1777.8831787109
523.84375 719.7510986328
540.8765259 583.6744995117
541.0157471 988.8188476563
569.2426147 673.4777832031
575.249939 607.2364501953
598.855835 1067.5612792969
602.2472534 650.8759765625
603.2536621 802.383605957
608.9251099 1011.8220214844
609.2557373 801.9768676758
614.5993042 2648.7263183594
614.9337769 3346.2751464844
615.2650146 2367.9653320313
615.5970459 1147.2196044922
616.8685913 643.8305664063
620.1750488 480.2776184082
620.3422852 2535.5122070313
620.6016846 17401.658203125
620.7860107 971.2741088867
620.9359131 18051.7578125
621.269104 9747.439453125
621.6035156 4266.9091796875
621.9347534 743.6459960938
657.3049316 2003.5889892578
658.2979126 474.9225769043
671.2796631 537.6443481445
689.3077393 461.2147216797
717.8076782 474.6853942871
761.3340454 640.7619018555
785.3639526 483.2731628418
789.8455811 733.3920288086
790.3383179 728.1536865234
824.3553467 468.6600341797
825.354248 743.69140625
833.3622437 2283.9458007813
833.864624 1998.6978759766
834.3616333 868.7521972656
834.8430786 512.7222900391
842.3942871 1999.9929199219
842.550293 432.7225952148
843.3808594 915.4064331055
853.3616333 1217.4884033203
861.8651123 3704.8771972656
862.3731689 3432.5126953125
862.8739014 1024.8590087891
863.3563232 711.4005737305
900.3295288 546.6069335938
953.9310913 393.526184082
1066.455444 399.3768615723
END IONS
BEGIN IONS
TITLE=ADAR-1d-DSBU-2.1851.1851.4 File:"ADAR-1d-DSBU-2.raw", NativeID:"controllerType=0 controllerNumber=1 scan=1851"
RTINSECONDS=700.9014653
PEPMASS=465.95 174630.328125
CHARGE=4+
100.119545 384.5347900391
101.0710754 557.9099121094
101.1077576 435.294708252
106.0861664 545.01953125
110.0718002 45286.2890625
111.074707 2249.4038085938
112.0871811 883.182434082
116.0709229 3755.9826660156
122.0811005 546.4630126953
123.3536987 430.2936706543
124.0867844 492.4400939941
126.0553818 484.8955383301
129.0662994 655.3885498047
129.1027527 3591.3630371094
130.0865326 2298.6850585938
134.539093 465.3852539063
139.0500793 507.3016357422
142.9388428 1065.2526855469
146.9789734 448.9739379883
147.0035095 1162.3392333984
147.0184174 704.4678955078
147.1131744 6014.3901367188
148.1168518 656.5109863281
152.0838165 608.0729980469
153.0549316 486.8192443848
153.0666504 4332.119140625
155.0812836 1780.30078125
156.0091858 1406.9451904297
158.0921936 963.8727416992
167.0926971 2406.6596679688
175.1195221 3293.9072265625
178.0534363 2704.8161621094
180.8947296 676.8957519531
181.0974579 3154.5419921875
182.1000366 1089.0885009766
183.0768433 4999.3271484375
194.9105225 626.6917724609
195.0884399 7908.79296875
195.9492493 1706.8933105469
198.0197296 1832.0252685547
199.1092987 3562.50390625
201.087265 2389.6340332031
209.0927582 13961.6484375
210.0962524 3399.1772460938
211.0972595 785.1987915039
222.9733429 840.1224365234
225.0990448 1171.2434082031
227.1032867 15648.19140625
228.1069489 4847.8627929688
229.1084595 1922.5222167969
232.0073853 1382.6055908203
236.0244904 663.5401611328
240.983963 1038.30859375
244.1114807 1568.7946777344
244.6138153 899.5072631836
245.113678 10831.8798828125
246.1166992 2023.5797119141
247.0403137 2159.7822265625
247.1182709 1001.6052246094
252.9640045 906.6552124023
254.9233093 714.3483886719
256.6520691 1128.0743408203
262.1412048 1776.8059082031
264.1105652 782.2490844727
268.0326233 946.448059082
270.1441956 821.7196044922
271.0304565 941.946105957
274.6030579 733.0849609375
278.8531799 797.2089233398
279.6214905 689.3546142578
279.94104 892.9353637695
282.1198425 910.1910400391
284.9942627 1009.251953125
288.2046814 3056.1196289063
288.929657 1921.1584472656
289.6159668 1642.4929199219
290.6159668 2374.8642578125
294.1197815 823.5440063477
294.9536133 936.3461303711
296.6337891 7986.5444335938
296.8640747 2773.8942871094
297.1355286 2918.7824707031
301.0529175 977.414855957
303.0048523 1362.2645263672
305.9789734 2205.3942871094
306.9100037 643.7818603516
306.9406128 10423.4599609375
307.0612183 2501.396484375
308.0219116 1455.7287597656
309.0160522 2102.1550292969
309.928772 1308.5712890625
310.0023499 1830.298828125
310.6304016 7567.8876953125
311.0091553 1445.5008544922
311.1334534 2472.0393066406
312.000061 966.6422119141
312.1343079 878.6437988281
313.9175415 1092.4118652344
321.9512634 5204.87890625
323.0053101 4949.208984375
324.0014343 7797.5771484375
324.9126282 1892.0697021484
325.0032043 1247.5391845703
326.8697815 1016.6832275391
329.0209351 996.0282592773
329.1578064 8951.98828125
329.6582336 2719.755859375
330.0049744 764.6485595703
330.8412781 1721.9073486328
331.012146 682.0602416992
331.144989 1549.9423828125
331.637207 1448.5533447266
331.9872131 3051.4135742188
338.9772339 11053.1875
339.1405029 1082.8449707031
339.966156 2430.1706542969
340.1412048 4264.3930664063
340.6417542 3705.1140136719
341.142395 9159.3369140625
341.6436157 1414.8619384766
343.9150391 2140.9211425781
345.140564 1675.6402587891
345.9735107 2608.8935546875
346.046875 1296.6920166016
346.9694519 2159.1520996094
348.8508301 1602.6999511719
348.967804 833.1186523438
349.0716248 2049.4162597656
349.1722412 1744.7719726563
349.9953003 845.4683227539
350.1764832 1193.9228515625
354.1462097 4220.111328125
354.6452332 1432.2448730469
355.1380615 1230.7069091797
355.636322 802.7211914063
359.1548767 1404.4630126953
360.1345825 753.9330444336
363.0048218 884.0390625
363.9089355 2273.8137207031
364.8244019 1246.4641113281
364.8981018 1118.8647460938
365.6256714 953.0368041992
365.9579163 8909.287109375
366.9701843 3020.1831054688
367.0830994 2335.2033691406
367.5744629 1666.0968017578
367.7767944 1379.7458496094
367.8716736 3707.5617675781
367.9534912 14426.3828125
368.230835 1342.375
368.5823669 819.1639404297
368.7861328 1448.0360107422
368.8479004 979.043762207
368.8908081 1093.4643554688
368.9517212 1183.7790527344
369.1521912 911.1851806641
369.9946289 1681.6212158203
371.932251 1766.8074951172
372.92099 1021.244934082
375.2354431 5329.4838867188
376.1936951 2634.6708984375
376.8199768 1464.1030273438
379.8610535 1294.5986328125
380.6515503 5066.5517578125
381.1525879 4497.6630859375
381.652832 11966.8935546875
382.1538391 3445.0046386719
382.6564331 1637.2585449219
383.9685669 5662.048828125
384.6785278 1126.0120849609
385.8739014 1847.720703125
385.9642334 44108.5859375
386.7907104 3513.5524902344
386.8635559 4938.0141601563
386.894989 4963.9008789063
386.9656067 5803.0400390625
388.5810852 1036.1287841797
389.1605225 1648.1312255859
389.5789185 3129.0974121094
389.6561279 9306.818359375
390.1567688 6102.3037109375
390.6575623 24759.427734375
390.9204712 1103.0653076172
391.1570129 5476.8837890625
391.662384 1317.8614501953
392.5049744 862.1558227539
393.6450806 1032.2401123047
394.6607361 2112.470703125
397.6647339 828.8580932617
400.959137 1112.1231689453
402.664093 8334.23828125
403.1659241 6194.3149414063
403.665741 21989.052734375
403.9233093 1152.5125732422
404.1668396 6115.060546875
404.6739807 1241.6145019531
404.7987366 4954.6948242188
404.8964539 1023.0307617188
407.0908203 2362.8251953125
408.162262 1405.6557617188
410.7992859 5247.4536132813
411.6697388 11611.693359375
412.1705627 9206.38671875
412.6711731 38712.1796875
413.171936 9449.71484375
413.6737976 2321.7287597656
414.184845 1209.0994873047
417.0782471 942.2556762695
418.0940552 1035.0909423828
420.9742126 5329.8657226563
421.6966858 2840.4438476563
422.2006531 1148.6961669922
423.1708374 1133.4884033203
426.1749573 1173.4754638672
427.1073608 2404.4130859375
428.8044128 4151.9741210938
430.9447632 1099.7360839844
432.1836548 2905.0927734375
432.5187683 1708.3292236328
438.1916809 3854.5083007813
438.5241089 3616.6687011719
438.8620911 1811.0263671875
441.1851196 1146.4301757813
444.9310303 15795.7099609375
445.9186096 11877.9951171875
446.928833 9451.7919921875
447.5188293 1163.3762207031
447.7608643 1804.3654785156
447.9188843 1292.5822753906
448.8687744 1465.9903564453
449.1116333 3821.6640625
453.8756409 1022.8482055664
454.2016296 1170.8546142578
455.202301 2128.3913574219
456.190979 1132.4409179688
456.6972046 2261.0600585938
456.9504089 1374.0227050781
457.1977844 1795.7915039063
458.9180298 966.2017822266
459.8772278 2473.462890625
460.2084351 1670.8116455078
461.2006226 9834.75390625
461.4504089 10655.345703125
461.6998901 5736.0849609375
461.9515381 2020.5596923828
462.9449768 5178.892578125
463.2272949 5044.7490234375
463.9263306 15713.1708984375
464.9415588 4398.2197265625
465.1829224 4798.0336914063
465.7035828 27320.640625
465.7667542 1017.0115966797
465.9561768 24521.45703125
466.0846252 1247.9764404297
466.2063904 12673.16015625
466.4564209 4847.5913085938
466.5252686 1312.5531005859
466.7001038 1669.1809082031
466.8101501 5257.6215820313
466.916626 2634.373046875
466.9851379 1485.4028320313
467.1000366 3841.0314941406
467.1999207 1920.4670410156
483.1969299 11247.33984375
484.2003784 2311.14453125
484.7538452 1413.0327148438
484.8311157 1049.2043457031
484.9225159 3254.4846191406
487.2159729 2090.7185058594
488.2209167 1594.0590820313
489.2232666 1515.8248291016
490.2245483 4966.5966796875
490.7294617 1877.9951171875
494.283844 2024.9951171875
495.7144775 1778.708984375
510.210907 1162.1839599609
512.2119141 1199.8189697266
512.2955933 15772.4736328125
513.296814 1348.7795410156
520.25 16675.884765625
521.2536011 4464.9692382813
529.2156372 1281.7655029297
533.741272 2336.2512207031
534.2451172 1937.8942871094
538.2230225 2435.5168457031
538.7207642 1074.4886474609
546.7369385 1622.1512451172
547.2352905 1131.3067626953
563.2374878 1088.1442871094
568.9120483 1446.5672607422
569.2467041 2215.9191894531
574.918335 5406.1303710938
575.2479248 5774.6401367188
575.5888672 2758.8142089844
575.916626 1166.2510986328
577.2636719 4283.9838867188
577.7613525 2622.7036132813
578.2252197 9215.6787109375
579.2316284 7706.5063476563
580.2260742 14580.0107421875
581.2244263 3158.8276367188
588.2509155 1424.8891601563
593.249939 1761.4145507813
593.7489014 1021.6210327148
596.2371216 9399.3701171875
597.2387695 7604.3120117188
598.2380371 14547.3251953125
599.2400513 3243.3395996094
602.2495728 3788.44140625
602.7573853 2089.138671875
603.255249 1645.2618408203
608.2249756 1149.6665039063
611.7730713 2320.6323242188
612.2648315 1915.5845947266
612.7689819 908.731262207
616.1937256 1170.5999755859
620.7765503 11817.392578125
621.2790527 6341.111328125
621.777771 2342.2724609375
657.3068848 6180.5961914063
658.3153076 1483.73828125
678.2223511 870.2067260742
679.2744141 1101.7420654297
681.272583 2385.1765136719
689.3154907 940.7801513672
785.3653564 1576.5916748047
842.3943481 3265.9494628906
843.3834839 941.6508789063
881.3571167 912.4513549805
END IONS
BEGIN IONS
TITLE=ADAR-1d-DSBU-2.1854.1854.4 File:"ADAR-1d-DSBU-2.raw", NativeID:"controllerType=0 controllerNumber=1 scan=1854"
RTINSECONDS=701.7259278
PEPMASS=465.702117919922 212665.125
CHARGE=4+
100.03965 571.9385986328
102.5760117 460.7124328613
106.0863495 644.1102294922
110.0717773 49763.7734375
111.0750122 2697.0764160156
116.0712128 5629.0
117.0749054 1055.8658447266
121.4723816 477.2938232422
122.0720291 579.8187255859
126.0554352 1232.2905273438
129.0662842 860.6262207031
129.0941162 682.5254516602
129.1028137 6902.1596679688
130.0870514 4734.9189453125
130.1066742 650.6478881836
131.089859 700.6171264648
136.0851593 571.690612793
138.06604 931.5041503906
142.9385071 819.1755371094
144.066391 994.4735107422
145.0611115 972.2499389648
147.1130829 8487.921875
148.1165619 1298.1452636719
151.3225861 600.0570068359
153.0665131 6187.7290039063
154.06987 778.0665283203
155.0818939 2390.9440917969
156.009552 1680.3624267578
158.0926819 984.7362060547
167.0934753 2405.9733886719
175.1197052 3052.8894042969
178.0543671 2267.421875
178.2992706 1082.4689941406
180.8946686 1158.0104980469
181.0975647 4967.1538085938
182.1001587 959.3919677734
183.0769348 9669.162109375
184.0800934 1504.8795166016
194.9114685 846.8735351563
195.0882874 7547.6420898438
195.9486847 1166.6027832031
198.0209808 4130.7924804688
199.072525 794.8821411133
199.1084137 6260.2368164063
200.1120911 1812.08984375
201.0871277 3971.4895019531
202.0901489 919.2098999023
209.0927429 20907.77734375
209.1143646 1468.5651855469
210.0969086 6607.0229492188
218.0084839 813.3695678711
221.1044464 1027.0384521484
222.9742584 799.2692260742
225.0993042 1187.6396484375
226.0822296 1087.77734375
226.1184387 1602.8975830078
227.1032715 24964.7890625
228.1064606 6773.876953125
229.1089172 1340.6485595703
232.0088654 1196.3798828125
240.984375 1025.3928222656
242.1148682 763.1356201172
244.1122894 2359.9343261719
244.613205 2032.8714599609
245.1134796 13856.255859375
246.1179657 3758.1645507813
247.0410004 1382.9377441406
247.1191711 1452.140625
247.6475983 872.7919921875
252.9662781 1490.5192871094
254.922821 1637.8994140625
256.6514282 1295.0791015625
262.1407166 3336.0678710938
264.1101379 849.6881103516
268.0316162 1577.0777587891
269.9273071 1976.5998535156
274.1017761 1828.8409423828
274.6048889 1580.1325683594
275.1034546 861.862487793
282.1203613 1709.1904296875
287.9401245 1157.0054931641
288.2032471 4176.7631835938
288.8981934 1036.7523193359
289.0517883 1178.2889404297
289.2072754 1559.6372070313
289.6166382 3014.11328125
290.1175537 2910.6025390625
290.6177063 2555.2995605469
293.9625549 940.4577026367
294.9545898 1372.1733398438
296.6340027 9112.18359375
296.8660889 1564.5861816406
297.134613 3057.0317382813
303.0076294 1564.8498535156
305.9813843 1053.2315673828
306.9060364 1152.3585205078
306.941864 6307.6274414063
307.0609741 2700.4326171875
308.025116 1351.0914306641
309.0159607 2717.2629394531
309.9305115 2735.0251464844
310.0010071 2773.7644042969
310.6313782 9094.2666015625
311.0094299 1658.5086669922
311.1319275 3431.2395019531
311.9953003 2154.6176757813
321.9510803 2453.6608886719
323.0047913 4874.8676757813
323.1447754 899.6145019531
324.0011292 6846.791015625
326.8659973 1204.1337890625
329.0223694 1413.5319824219
329.1572571 11721.361328125
329.6593628 3021.3706054688
330.8424683 1110.7290039063
331.6381226 1331.9332275391
331.9826965 877.8585205078
338.9783936 11188.328125
339.9657288 984.5148925781
340.1410522 6270.2465820313
340.6431885 8593.5595703125
341.1435852 8401.443359375
341.6448975 863.0674438477
342.1105957 943.9529418945
343.5828857 888.1981201172
343.9181519 3397.6560058594
345.9767456 3676.4067382813
346.0487671 1749.4670410156
346.9732056 1487.8352050781
348.848938 1224.4575195313
349.0722046 2450.93359375
349.1731873 3123.3208007813
350.17453 1485.3028564453
350.9734192 1291.6207275391
354.1481323 4043.1098632813
354.6437073 2294.4047851563
359.1607361 1125.6733398438
360.1339111 1123.6711425781
360.6390686 1325.5068359375
364.8200073 962.819519043
364.9846802 1291.3018798828
365.1606445 1056.8342285156
365.6255188 1525.353515625
365.9579468 11243.142578125
366.8534546 1257.7440185547
366.8998718 1654.2106933594
366.9761658 6616.3212890625
367.0831604 2697.0668945313
367.7776489 3328.4548339844
367.872406 3840.7563476563
367.9523926 18386.306640625
368.0351563 1176.1131591797
368.2303162 1231.515625
371.9341431 2902.900390625
372.1503906 1226.1170654297
375.1539612 1414.9008789063
375.2357788 4312.8784179688
376.1947937 2657.25390625
376.8171692 1230.1845703125
379.1312866 1068.2531738281
379.8582458 1323.8017578125
380.6524658 8363.9658203125
381.1525269 17814.150390625
381.6529236 12560.9580078125
382.1530457 4820.9013671875
382.9480286 1116.6496582031
383.1556091 1278.4857177734
383.9682617 8203.8408203125
384.8616028 7871.9194335938
385.8730164 2527.8803710938
385.9642944 61730.875
386.7858887 4036.7705078125
386.8969727 3238.7426757813
386.9654846 2678.8701171875
388.6619568 2156.8034667969
389.6573792 13099.9658203125
389.9245911 1442.9948730469
390.1578369 26607.552734375
390.6572571 23975.55859375
391.1586914 6924.4384765625
391.6567078 2170.9458007813
392.5079956 1376.1032714844
394.1611328 2322.2250976563
394.6611938 2502.2846679688
400.9595032 1371.0085449219
402.6651306 10271.6767578125
402.916687 2198.5788574219
403.1655579 25351.607421875
403.6654968 22676.783203125
403.9211426 1630.2388916016
404.1655579 5909.0302734375
404.6729736 1969.0150146484
404.7986755 6543.1123046875
407.9396057 1017.2728271484
408.1595459 1005.694519043
409.8888245 1147.1333007813
410.7940369 3732.4165039063
411.6694641 11367.794921875
412.1712341 34677.65625
412.6712341 30395.833984375
413.1728516 10918.4990234375
413.6721497 2083.4108886719
414.1855774 1328.7404785156
414.5205383 1031.8946533203
417.6394348 1782.25
420.9751892 5966.7607421875
421.6971436 3833.4157714844
422.1976624 2249.4284667969
428.8111572 2844.4018554688
432.0873718 1249.5147705078
432.1839905 1475.2972412109
432.5214844 2064.6264648438
434.6964722 1291.6813964844
438.1884766 4063.0397949219
438.5237732 3567.01953125
444.9315491 37925.859375
445.917572 17105.05078125
446.817627 1353.9119873047
446.9279785 6284.4858398438
447.5223694 1325.9954833984
447.9120789 2258.3220214844
448.1969604 1061.2550048828
455.1985168 2705.904296875
456.6968384 2191.8708496094
456.9525146 2599.21484375
457.1982727 1887.3917236328
458.1896973 1309.9133300781
459.8775024 2235.4758300781
460.2052002 2086.9233398438
461.2001038 12955.13671875
461.4512329 10003.9951171875
461.6986389 7317.2368164063
461.9500732 1767.1441650391
462.2017212 1780.8038330078
462.9419861 12850.240234375
463.2283325 4811.1440429688
463.9256287 23367.1328125
464.9377136 3257.9155273438
465.0797729 1149.5093994141
465.1870422 6637.4921875
465.7034607 25686.494140625
465.9556885 28958.2421875
466.086853 1813.2225341797
466.2055359 17987.48828125
466.4561157 6044.8896484375
466.7010803 2118.7731933594
466.8167725 2158.6655273438
467.1968994 1792.4622802734
483.196106 10850.9912109375
484.20047 3340.1008300781
484.7529602 1546.1801757813
484.8241577 1312.4189453125
487.2113953 3604.2092285156
488.217041 2239.7438964844
490.2265015 4025.4680175781
490.7301941 1837.1363525391
491.2292786 1193.2830810547
494.2874146 2361.1979980469
495.7138367 1979.5373535156
509.2112732 1180.0740966797
510.2128906 1473.1983642578
511.2093506 1209.3041992188
512.2959595 11326.3193359375
520.2493286 22435.478515625
521.255127 4828.1796875
522.2561035 1120.4810791016
529.2191162 1249.8981933594
533.7410889 2991.5905761719
534.242981 1394.4211425781
538.225647 1810.9128417969
538.723999 1204.5633544922
546.7316284 2724.9311523438
555.9120483 1511.8536376953
556.2456055 2091.1237792969
556.5733032 1235.9197998047
561.2168579 1159.7733154297
568.9136963 1921.8109130859
569.2461548 2652.5153808594
569.5785522 1722.0452880859
574.9172974 6454.7744140625
575.2486572 5538.5844726563
575.5854492 3161.8015136719
575.9256592 1196.9621582031
577.2592773 6026.5493164063
577.7624512 2988.0466308594
578.2238159 15869.3671875
579.2283325 19414.345703125
580.2261963 12262.7353515625
581.2271118 2620.4348144531
588.2524414 1792.0692138672
593.246582 1181.1497802734
593.7477417 1061.7738037109
596.2370605 15251.158203125
597.2389526 19800.29296875
598.2386475 14145.0947265625
599.2390137 3111.5107421875
600.2461548 995.3090820313
602.2506104 4096.1137695313
602.756897 3727.3657226563
603.2613525 3043.1999511719
607.2205811 1924.7279052734
611.7825317 1659.568359375
612.2736816 1746.7557373047
620.776123 15097.2275390625
621.2768555 9269.0185546875
621.7772827 4114.791015625
622.2807617 1181.9361572266
632.2015991 1063.2755126953
634.2035522 1087.4320068359
657.3076172 6265.2250976563
658.3143921 1560.7907714844
679.2672119 1621.9387207031
680.2741699 1955.8430175781
681.2768555 2051.5070800781
768.3465576 902.6876220703
785.3547974 1124.3106689453
842.3864746 4553.6591796875
843.3856812 1245.0430908203
1444.290161 883.1776123047
1701.579834 852.8797607422
END IONS
BEGIN IONS
TITLE=ADAR-1d-DSBU-2.1856.1856.3 File:"ADAR-1d-DSBU-2.raw", NativeID:"controllerType=0 controllerNumber=1 scan=1856"
RTINSECONDS=702.1087954
PEPMASS=653.258117675781 19294.55078125
CHARGE=3+
110.0719299 2544.4833984375
110.5085678 232.2539825439
112.0505676 351.6358337402
136.0622406 508.2675170898
139.3701782 317.3575134277
142.9380341 426.9905395508
146.9864349 480.1613464355
154.4190521 288.7311706543
154.7201996 285.8366699219
156.0099792 1524.1253662109
162.6280518 297.5205688477
164.3563232 328.9419250488
172.0029755 342.882598877
175.1190948 785.9053955078
178.0532684 907.7214355469
194.3819885 314.0159912109
195.0874786 1295.115234375
216.069519 450.6535644531
225.5893555 344.1778259277
246.0220184 371.9172058105
248.9779053 318.8880615234
249.0085144 409.1849060059
262.1505127 516.0541381836
278.0955811 314.318145752
288.2038269 3439.9851074219
305.9772339 589.9514160156
307.0410461 3196.7890625
308.0222778 3161.4145507813
309.0197144 1073.0314941406
309.9961548 670.6295166016
311.004425 560.9938354492
323.0057068 864.7705078125
323.9956665 520.4552612305
325.9627991 1907.2858886719
338.1835327 560.0897216797
359.0302734 441.3132019043
361.0282288 931.4779052734
365.1073303 697.779296875
375.2351379 1007.5366210938
379.8616028 557.512512207
391.5943604 400.6924438477
397.8731384 414.4371337891
408.5863037 1609.9102783203
409.0857239 1557.9248046875
409.5860596 1395.6800537109
409.6400146 1101.5581054688
414.9570007 440.3324890137
420.9729614 1216.8839111328
421.9576721 750.9324951172
422.9673767 1815.1408691406
423.5955811 1608.4482421875
423.9547424 1120.9483642578
424.0921021 1957.4213867188
424.5932617 1478.1468505859
425.0874329 755.6597900391
431.0862122 898.0720825195
431.6025391 1368.7729492188
431.6992188 704.5761108398
432.0978394 439.217376709
432.6507568 612.5521240234
436.1445618 556.6539916992
439.590271 665.8362426758
440.6408691 1353.4190673828
441.6360168 615.4959106445
442.692749 869.8890380859
443.1444092 647.7164306641
443.6836853 1872.5224609375
444.1800842 521.2507324219
444.5953979 607.6236572266
444.9308472 2605.6694335938
450.6752319 416.9246826172
451.17453 474.9686889648
453.6851807 1973.3916015625
454.1828918 863.2321777344
454.66922 2939.8151855469
457.9090271 571.2350463867
458.158783 745.3348999023
459.90271 1126.6892089844
461.5994873 769.9057617188
462.6567688 2917.1921386719
462.9416504 618.7581176758
463.9223022 410.3980407715
465.9186401 469.0377807617
475.9129944 553.9869384766
490.8674011 582.9598388672
494.2889099 715.6066894531
495.2842102 474.4462585449
499.8756104 454.4156188965
509.0905151 1117.1663818359
509.589325 430.8215942383
511.0930481 513.8395996094
512.2960205 938.4443359375
518.2425537 939.2279663086
520.2459717 795.5643310547
535.1101685 527.2817382813
535.869873 464.4866333008
536.2523804 7141.1684570313
555.112793 1463.2875976563
555.2042236 453.1485900879
562.9055176 465.2406005859
574.9205322 900.0871582031
579.8487549 1071.3551025391
586.7645874 490.8633422852
587.9157715 445.8676452637
602.2543335 537.8734130859
603.6300049 615.3287353516
604.1276855 540.8185424805
614.6017456 1762.6706542969
614.9312134 1999.9379882813
615.2639771 1584.0424804688
620.6029053 15453.744140625
620.9359131 11073.76953125
621.2696533 6890.56640625
621.6060181 2167.8190917969
626.767395 467.2019042969
632.9909058 496.7788696289
652.2876587 1005.5264282227
653.2938232 1602.9073486328
654.2776489 552.8892822266
657.3068237 857.2589111328
833.3548584 878.7086181641
833.8618774 647.5953979492
842.3956909 651.8458862305
844.3302002 499.3874206543
861.8739624 1385.8426513672
862.3741455 1239.8192138672
862.8640137 879.8372192383
END IONS
BEGIN IONS
TITLE=ADAR-1d-DSBU-2.1867.1867.3 File:"ADAR-1d-DSBU-2.raw", NativeID:"controllerType=0 controllerNumber=1 scan=1867"
RTINSECONDS=706.2184611
PEPMASS=323.142944335938 7451951.5
CHARGE=3+
100.0510254 11461.1689453125
100.0587616 3177.359375
100.0761642 5902.0102539063
101.0713654 18415.904296875
102.0554504 679404.125
103.0528717 3420.3371582031
103.0587616 26760.919921875
103.0633087 2476.2922363281
105.0664673 6089.6142578125
105.5664978 4264.9130859375
106.0326462 779372.5625
107.0357132 18974.611328125
108.0285187 38089.296875
108.044487 4669.6440429688
109.076561 8009.2158203125
110.0604019 13995.66015625
110.0715332 2867.6284179688
112.0395279 8584.9189453125
112.0510941 7978.9145507813
112.0875015 80815.25
113.0714188 27327.494140625
113.0916901 3834.2536621094
114.1028366 7864.3813476563
115.0871277 154717.46875
116.062233 8726.5205078125
116.0710526 129703.0859375
116.0904388 11008.7353515625
117.0745316 13292.44140625
122.5744171 17749.646484375
125.0714417 59588.83203125
126.0556564 36899.953125
126.0752106 4376.4384765625
127.050766 12052.4912109375
127.0871964 148610.46875
128.0711823 8538.8740234375
128.0911713 9186.2275390625
129.0659485 26375.517578125
129.1138763 8593.154296875
130.050293 180004.15625
130.0615997 121903.1640625
130.0979919 25622.34375
131.0543518 7434.2275390625
131.0649414 8019.0244140625
131.5796967 23257.9140625
132.0804291 4121.607421875
133.0975189 8918.4208984375
137.0712585 14043.8916015625
138.0662842 4312.94140625
139.0868988 10194.81640625
140.0821991 11931.8876953125
141.5585785 12048.7587890625
143.0721741 3655.2565917969
143.0822449 32709.623046875
144.5873566 5230.8959960938
145.0981598 25146.6875
145.5465851 4636.7797851563
146.5510712 5124.3227539063
147.974884 12018.7802734375
149.081665 10207.6787109375
153.0523834 9723.8154296875
153.0664825 200174.171875
154.0500336 13128.953125
154.0741577 28139.1953125
155.082077 2393030.75
156.0858459 187285.375
157.0852356 8655.7373046875
157.0974884 9012.7861328125
157.1092834 22084.18359375
158.0930786 394401.5625
159.0771027 6610.0947265625
159.0961456 23379.861328125
159.9758301 5499.8002929688
161.0929413 12881.6435546875
163.0796051 143481.875
163.5804291 21080.845703125
163.9888306 48348.296875
164.5856934 7971.7260742188
165.9852448 18629.771484375
167.0819702 21147.623046875
167.9979706 6195.2504882813
168.0720367 67170.109375
168.5722656 6788.1391601563
169.0794373 15829.7861328125
169.0967407 9508.8564453125
170.0440979 7244.3330078125
171.0770111 119154.5078125
172.0288544 12788.7109375
172.08461 37659.9140625
172.1085815 53174.58984375
172.5868225 8767.259765625
173.092926 76224.296875
174.0722351 11755.064453125
174.09552 7235.9345703125
175.1195374 690112.5625
176.1238556 43619.84375
177.0795593 49799.65234375
177.5825195 6661.6918945313
177.9854431 35870.22265625
178.0529938 6652.5307617188
178.0903168 32706.80859375
181.0617065 52405.265625
182.0919189 10279.5966796875
183.0767822 47188.8046875
183.5783997 9981.00390625
184.1086578 16619.986328125
185.0919037 53963.375
186.0082855 40109.515625
187.0957642 238114.546875
187.5977173 35987.29296875
188.0694733 8263.1474609375
189.0869904 25766.259765625
189.984726 31444.484375
190.0391693 36528.6796875
190.6004028 14292.05859375
191.078064 26713.3828125
191.0963898 7098.71875
191.5919189 9290.193359375
195.077301 25410.845703125
195.592865 28528.298828125
195.9962311 36585.73046875
197.056778 29346.599609375
197.0741119 11615.451171875
197.0935974 19827.654296875
198.0895081 12001.72265625
199.0719604 85324.59375
199.1193237 10763.6142578125
200.1029053 15663.59375
200.5966797 5596.654296875
201.0998993 7397.41796875
201.9846802 57771.80078125
202.1196289 42507.21484375
203.0055237 11216.2255859375
203.103302 69199.6328125
204.0192871 6031.3208007813
204.5980377 156930.203125
205.1004791 41052.97265625
207.0934143 39970.65234375
207.5956421 7006.7626953125
207.9765015 8803.294921875
207.9954529 15963.154296875
208.1086578 5745.7807617188
209.057373 6831.6899414063
209.1069794 17765.60546875
209.5897827 46440.41015625
210.0887604 35519.703125
210.1222229 6146.8212890625
211.0722504 8537.080078125
211.1087189 19297.47265625
213.0877075 279711.90625
213.6035004 103040.6171875
214.0914612 21671.705078125
215.1147461 11764.57421875
215.9997253 32367.69921875
217.0824738 34560.53515625
218.5727997 9179.533203125
218.5956879 124815.0234375
219.0973816 25833.56640625
219.9958344 234141.515625
220.1012421 58564.4453125
220.1300049 20879.328125
220.6021881 9178.9052734375
221.019043 7641.9794921875
221.0932465 9988.884765625
222.6088104 59612.44921875
223.070816 9672.5390625
223.1111755 11066.791015625
224.1041565 12755.7236328125
225.052124 12840.9990234375
225.9886017 12992.5625
227.0335541 5909.353515625
227.0678864 10913.58203125
227.1134644 80140.25
227.6009674 15891.2744140625
228.0996246 22559.951171875
228.6166687 7208.107421875
230.1140289 16688.27734375
231.0113678 12587.234375
231.0977173 31074.39453125
231.9971466 103843.375
232.1407166 40180.01171875
233.9455261 7595.02734375
234.0117493 91756.6640625
236.1042633 22523.158203125
237.0884857 8076.4287109375
237.619812 6680.3603515625
238.0075531 12368.384765625
238.1192169 34845.92578125
239.1027069 8025.2392578125
241.0828857 80741.046875
242.0847015 9308.755859375
243.9474945 12838.1279296875
244.1413422 76464.8671875
245.1250305 271932.65625
246.0115662 87253.875
246.1269684 27112.443359375
247.0147705 9037.1884765625
248.1037903 18580.603515625
249.0187683 6367.8310546875
250.0099335 32266.4921875
250.116333 7370.5434570313
250.8741913 11877.2626953125
250.9844208 46910.4921875
252.0228119 13344.775390625
253.9450531 7012.1206054688
254.1143646 53198.94921875
255.1185455 11922.3017578125
255.7793427 7499.0981445313
256.1301575 489475.40625
257.1342468 69399.5703125
258.135376 8569.0654296875
260.1139526 13739.10546875
261.0224609 23424.068359375
261.4513855 6702.8076171875
261.8764648 11237.7421875
261.9869995 32092.2109375
262.1517334 2271797.25
262.9841309 20940.544921875
263.1239014 9506.55078125
263.1547852 262985.25
263.9683838 36423.1328125
264.0974426 47996.953125
264.1257935 6560.3330078125
264.15271 31334.951171875
266.1159668 28436.591796875
267.0963745 7706.5517578125
268.1291504 9541.689453125
268.8824768 24500.416015625
269.119812 43400.99609375
269.6196594 9270.412109375
269.9795227 11913.7314453125
270.1268921 25781.740234375
271.0081787 19902.796875
271.9889221 6452.5307617188
272.1286926 40219.87890625
276.1286926 7757.2504882813
277.1275024 6310.5620117188
279.8869934 20109.73828125
280.0012512 33240.70703125
280.0934448 7501.052734375
281.1320801 11154.4560546875
281.978302 9846.23046875
282.109375 88591.484375
283.1144714 20501.0234375
284.1249695 391528.90625
285.1282043 57822.43359375
285.1588745 9917.21484375
286.131073 8688.9013671875
288.1297302 9705.7236328125
289.0168762 36448.10546875
292.0935974 16680.318359375
292.1284485 7732.7490234375
294.8985596 12821.568359375
295.1389771 25392.45703125
296.1245117 10584.1201171875
299.1361084 13402.736328125
300.1203613 100439.59375
301.1217957 9515.041015625
302.1349487 9035.23828125
305.978363 66359.3203125
307.1409302 17487.1875
309.1196289 7526.9404296875
310.1053467 46974.3984375
310.1439514 8694.587890625
311.1087341 10744.7646484375
313.1521301 32250.482421875
317.1499939 10301.6689453125
318.1332092 25834.33984375
318.6415405 9111.4794921875
319.1397095 6432.0483398438
320.1291504 11919.51953125
321.1246643 8120.7514648438
322.8925476 29492.498046875
323.0073242 37673.63671875
323.036377 45031.0078125
323.1364746 10703.4482421875
323.258667 7473.5961914063
323.9879456 45638.04296875
324.032135 7398.8740234375
324.1257935 5759.3056640625
325.1529236 58809.31640625
326.1405334 17784.265625
328.114563 35285.91015625
329.1221619 7074.7114257813
331.1630859 19292.814453125
332.6394348 19245.580078125
333.1351013 5549.2758789063
335.1321716 37153.36328125
336.1392517 7805.2944335938
336.650116 7905.0712890625
337.1530151 24739.9921875
338.1483154 32567.8671875
339.1313477 17353.90234375
340.1505737 6479.8520507813
340.905304 10577.517578125
341.1461792 11214.4892578125
343.1625671 84264.421875
344.1635742 11985.9921875
347.137146 13037.6396484375
352.1616821 9770.353515625
353.146637 301310.9375
354.1505737 48919.46484375
355.173645 103239.7265625
356.1567993 72518.546875
357.164093 11775.017578125
359.654541 27308.7578125
359.8429871 13558.9189453125
360.1551514 9688.6845703125
365.1473389 38715.72265625
367.1211548 8658.896484375
369.1644592 15751.37890625
369.6659241 15761.6552734375
370.1746521 12880.4755859375
371.0769958 7439.0170898438
371.1575623 292829.8125
372.1593018 47317.78125
373.1843262 766984.5625
374.1879883 141684.09375
375.1317139 7199.0073242188
375.1865845 22404.087890625
382.1737366 12610.2568359375
383.1596069 23674.798828125
384.157135 10018.8671875
385.1360474 7725.9682617188
391.1950378 353571.5
392.2007751 56138.60546875
393.1400146 27891.79296875
394.143219 9743.2021484375
396.1862183 12599.8125
400.1832886 17586.884765625
401.1753845 27188.619140625
408.1886902 15377.15234375
409.1737976 14595.53125
410.1605225 33871.16796875
411.1483765 26559.966796875
413.6899719 9867.548828125
414.1928406 6212.3837890625
419.164032 6749.5849609375
422.6940002 12410.640625
424.1848145 9653.2734375
426.1997986 41178.328125
427.1902771 17573.5078125
428.1750183 59359.1640625
429.1699524 23252.791015625
430.2058716 15574.6630859375
431.7003174 131110.328125
432.2017822 59413.3359375
432.7026978 13408.04296875
436.1842346 111053.40625
437.1863708 27749.12109375
444.2099915 49796.10546875
445.2131958 14855.6875
448.2143555 7643.2368164063
454.1947632 289073.90625
455.1972656 60275.67578125
456.2098999 18969.138671875
472.2053528 180230.171875
473.2055969 42035.1796875
474.2293091 25563.953125
475.2161865 17049.48828125
489.2339783 48303.01171875
490.2330017 10262.3388671875
492.2431641 109008.046875
493.2483826 32404.576171875
525.2455444 18984.60546875
543.2507935 24943.830078125
544.2472534 10972.919921875
561.2645264 41398.0625
562.2633667 14844.150390625
573.2438354 8779.21484375
579.2755737 179502.4375
580.2775269 41545.0078125
581.2857056 7540.833984375
583.2377319 6627.845703125
589.258728 13966.908203125
601.2492065 19099.2265625
636.2772217 7115.2475585938
664.2745361 23686.80859375
672.2950439 20040.1640625
682.2791138 9546.0166015625
690.180542 10758.6435546875
690.307251 123224.640625
690.4359131 5461.6015625
691.30896 44064.203125
692.3103638 8041.8774414063
700.2878418 12384.4345703125
701.2838135 6969.5932617188
708.3188477 211894.578125
709.3206787 69590.2890625
710.3254395 13428.3388671875
718.3028564 110284.7109375
719.3016968 35975.94140625
733.3457642 9233.4658203125
775.3364868 8191.6284179688
819.3493652 48130.0
820.3515625 20352.142578125
END IONS
BEGIN IONS
TITLE=ADAR-1d-DSBU-2.1871.1871.3 File:"ADAR-1d-DSBU-2.raw", NativeID:"controllerType=0 controllerNumber=1 scan=1871"
RTINSECONDS=707.3433044
PEPMASS=368.447601318359 644388.4375
CHARGE=3+
101.0709229 1033.4698486328
102.0556793 9282.0693359375
103.0578995 759.2581787109
106.032692 8544.9580078125
110.0714264 2334.8332519531
111.0549316 1474.3171386719
112.0395889 1249.8442382813
112.0873947 8515.5400390625
113.0709915 2411.2346191406
115.0870743 4987.6752929688
115.5588531 750.8436889648
116.0704651 3908.2739257813
124.0755539 925.7329101563
124.086647 943.3498535156
125.0710983 1724.2073974609
127.0866547 4139.3955078125
129.0659332 2006.0657958984
129.102066 3780.09765625
129.1121979 1041.6987304688
130.0496979 3535.9685058594
130.0612793 5592.23828125
130.0861816 4219.4189453125
130.0968628 2035.7111816406
134.0273132 916.3109130859
136.0751495 1251.1761474609
137.983139 1685.8197021484
140.0697174 855.4135742188
140.0818634 1014.4096069336
142.9384308 1549.4919433594
147.1130219 2579.4992675781
149.0454102 1254.8266601563
150.0960388 976.2803344727
153.0659637 1006.1585693359
153.6867065 984.9060058594
155.0687408 2112.8820800781
155.0820313 30946.677734375
155.0960999 1630.9111328125
156.0860901 1428.5533447266
157.1088104 1935.9807128906
157.1325378 950.2210083008
158.0824432 950.1621704102
158.0929871 10163.1572265625
159.0769501 1331.2064208984
159.0942688 871.0902709961
167.0554962 2220.2634277344
171.0765228 1214.1046142578
172.1078033 3698.361328125
173.0930634 4999.599609375
173.4339142 848.3909912109
175.1196289 32926.6796875
176.1226349 1678.4071044922
178.0526428 2449.2297363281
178.3023682 1544.1588134766
185.058075 926.9730224609
187.095871 2479.3720703125
189.0140991 1426.7266845703
191.0579376 6931.2216796875
196.9759064 1152.6030273438
200.0646667 5515.6767578125
200.1034241 2824.630859375
201.0995331 2472.9479980469
201.984024 1839.4477539063
203.1044006 2046.4606933594
204.5622406 1201.1419677734
205.0552521 3641.6721191406
206.0679016 1224.8134765625
207.9897766 2520.7788085938
209.0178223 2352.4375
209.0735779 1058.6005859375
209.5752716 1085.9284667969
211.0132904 1868.7371826172
213.0873108 3260.1726074219
213.5683136 5418.0810546875
214.0610046 10032.1611328125
214.5615082 1310.2163085938
214.9936066 1212.4978027344
218.56073 14507.9716796875
218.5813751 1887.2320556641
219.0621643 2539.8315429688
219.5705414 1991.3861083984
219.9950256 3107.7121582031
222.4166565 1204.1676025391
224.0793152 7316.2270507813
224.5795593 4376.876953125
225.03508 2586.8229980469
226.0842285 2424.9934082031
226.117691 1134.9323730469
227.1135254 4352.0244140625
227.5658112 10300.859375
227.5877533 1460.3660888672
228.0683899 2022.2032470703
228.0970764 1368.7108154297
228.5744781 4056.5747070313
228.9708252 1471.2557373047
231.0977173 1456.9195556641
231.5439911 1415.3472900391
231.5692291 2704.6306152344
231.9953918 7362.8012695313
232.0901794 5868.0185546875
232.1416321 7909.6450195313
232.4218445 1158.1630859375
232.5770416 3529.5888671875
233.0750275 4288.0756835938
233.5614929 14903.9169921875
233.5848694 12276.01171875
234.0106506 4657.064453125
234.066803 3053.8967285156
234.0888824 2011.2263183594
234.5789337 3473.9770507813
236.0216064 1618.666015625
236.969696 1544.5793457031
238.0791931 1625.9354248047
238.5618439 1143.2286376953
240.5737457 6557.3154296875
241.0803833 1984.1488037109
241.5821381 10490.3759765625
241.8545227 1083.6728515625
242.0827026 4464.5493164063
242.5701752 31535.4453125
243.0715637 4756.9716796875
243.5854797 4572.2739257813
244.1415863 7845.4897460938
245.124649 13998.759765625
245.7504578 1374.5629882813
246.0110016 3118.9189453125
246.5753632 2813.2426757813
246.7606964 1873.4776611328
247.0404968 2495.1171875
247.0962524 1823.6169433594
247.6465759 7354.4321289063
248.042923 2125.8305664063
248.0845947 2112.5217285156
248.1477356 1664.5229492188
249.5792694 1876.2010498047
250.005661 1650.4233398438
250.9849701 5662.779296875
251.7563934 2884.1572265625
251.9833527 1245.9090576172
252.1080017 2883.0346679688
253.0902252 1715.6057128906
254.5663147 1786.5427246094
255.0858154 3097.83984375
255.5799103 18010.95703125
255.6285553 2170.9326171875
255.7551575 6752.1801757813
256.0838928 4667.7978515625
256.1304932 5641.6826171875
256.1618042 1728.3596191406
256.5924988 1716.4110107422
256.7593994 1327.6336669922
257.086792 1290.0557861328
259.7547913 3096.3354492188
260.0784607 2415.1877441406
260.4266663 1759.7025146484
260.5725403 2020.9655761719
261.0217896 2865.7551269531
261.4297485 1217.1031494141
261.758667 25119.525390625
262.0924377 8854.806640625
262.1517639 194420.21875
262.4282837 3602.4250488281
262.5697937 3576.4113769531
262.983551 1498.8753662109
263.0913086 1856.0368652344
263.1545105 22240.283203125
263.9701538 1307.7760009766
264.0928955 1744.9007568359
264.155365 2059.5256347656
264.4285278 2061.458984375
264.5855713 17820.931640625
264.9897766 7721.1850585938
265.0853882 3083.0700683594
265.4245911 1528.4652099609
265.598175 2239.9384765625
265.7581482 12424.9501953125
266.0961609 6199.130859375
266.4289856 3339.6149902344
268.0881042 1497.2067871094
268.629303 4656.2358398438
269.0880432 5325.7880859375
269.1314697 1942.8513183594
269.5757751 4468.6245117188
269.6282654 18142.837890625
269.8959961 2282.9606933594
270.1008301 9692.662109375
270.1326904 3596.2258300781
270.4308167 8688.171875
270.7670898 3764.3032226563
271.0291443 3451.4553222656
271.0994263 2241.8247070313
271.4311523 3937.568359375
271.7619324 36960.76171875
271.9277039 1518.4982910156
272.0966492 17167.42578125
272.1308594 2039.7023925781
272.428009 3815.4152832031
274.1032715 5464.4252929688
274.4326172 2093.1845703125
274.602356 2354.271484375
274.772583 2297.5344238281
275.0832825 2860.0161132813
275.5823669 1961.7814941406
276.1061096 27782.95703125
276.4370422 21330.33203125
276.5636292 1566.1419677734
276.7696838 7279.6489257813
277.1060791 6653.7622070313
277.4389954 3263.7600097656
278.0984192 4885.9633789063
278.5776978 12341.443359375
278.7734985 3167.8024902344
279.0739746 2002.7471923828
279.105011 3035.2001953125
280.0108032 2940.96484375
280.1047363 21953.353515625
280.4368896 16185.1318359375
280.7729492 7928.2553710938
281.1065063 5098.5131835938
282.0941467 4607.8979492188
283.0823364 4615.8247070313
284.0898132 33148.82421875
284.1225891 3000.3703613281
284.5914917 8887.42578125
284.777771 27584.689453125
285.1117249 13815.2744140625
285.4463806 4793.5473632813
286.1091919 116115.25
286.4408569 74286.96875
286.7738647 23775.88671875
287.1054382 9282.689453125
287.8988647 1899.5773925781
288.2038574 3675.11328125
288.7789917 6798.2915039063
288.8522339 1925.2473144531
289.0180969 6462.208984375
289.0819702 4736.6616210938
289.1128235 2107.7727050781
290.7812195 43784.31640625
291.1181335 18101.515625
291.4490356 4011.8056640625
292.1011047 1677.9290771484
294.1086121 2967.46875
294.781189 49161.24609375
294.9544067 3961.7546386719
295.1153564 19379.9921875
295.4499817 5226.2709960938
296.0896301 2234.2746582031
296.5894165 1565.8311767578
296.861969 5871.46875
297.0989075 11517.0703125
297.5989075 5064.7338867188
298.0493774 2207.8852539063
298.0881348 37297.84765625
298.589325 11075.7890625
299.0614319 1797.8701171875
299.0954895 2711.8583984375
300.1096191 6725.2661132813
300.5892334 4900.3920898438
300.7847595 504415.3125
301.1188965 195497.21875
301.4530029 58498.77734375
301.7870483 14664.05859375
302.134491 3459.2685546875
302.6045837 1619.0686035156
304.0933533 2165.1936035156
306.1038208 59448.80078125
306.6051025 19369.66796875
306.9102173 2058.5615234375
306.9409485 9468.2470703125
307.0996704 3711.9831542969
309.0158997 2051.7856445313
309.1162109 7075.4970703125
310.5800476 4124.5092773438
311.0966492 10398.1318359375
311.598175 5784.8735351563
312.0532532 1933.9630126953
312.6036377 1734.9310302734
313.0967407 2938.9685058594
313.5891724 1456.6197509766
314.1025085 1709.0805664063
[truncated: 66,282,766 more chars]
