# Supplementary material for: High-throughput mutagenesis reveals unique structural features of human ADAR1
Source: Nat Commun. 2020 Oct 12;11:5130. doi: 10.1038/s41467-020-18862-2 (PMC7550611; doi:10.1038/s41467-020-18862-2)
Supplement: Supplementary file 8 — Source Data [file 41467_2020_18862_MOESM8_ESM.xlsx]

## Sheet: Fig.4d
Fig. 4d Fluorescence activated activity assay of hADAR1d H1103 mutants. Shown values are the raw fluoresence from each biological replicates
n=	1	2	3
	Fluoresence	Fluoresence	Fluoresence
hADAR1d H1103A	1422	1844	1627
hADAR1d H1103F	2182	1559	1398
hADAR1d H1103Q	1357	2976	1670
hADAR1dH1103S	1849	1977	1880
hADAR1d H1103C	10880	15405	12316
hADAR1d WT	16899	21174	16185

## Sheet: Fig.6b
Fig. 6b MBP-hADAR1d WT and metal binding mutants (C1082D and C1082E) deamination kinetics. Shown values are the percent editing from three independent replicates.
	MBP-hADAR1d WT			MBP-hADAR1d C1082D			MBP-hADAR1d C1082E
n=	1	2	3	1	2	3	1	2	3
0min	0	0	0	0	0	0	0	0	0
1min	34.2	35.1	36.7	5.8	6.4	7.7	0	0	0
3min	51.1	51.3	48.9	14.7	14.2	15.3	0	0	0
5min	59.1	59.1	58.1	21.3	21.8	18	3.5	5.1	5.1
10min	66	66.8	65.3	34	34.9	30.5	7.1	8	7.9
15min	68.5	70.5	68.9	42	42.8	39.1	10.8	10.8	10.3
30min	70.8	73	72.9	54.2	53.1	52.5	16	17.2	17.3
60min	80.8	75.9	78.4	61.6	59.7	56.6	25.3	24	24.7

## Sheet: Fig.6c
Fig.6c Endogenous target site editing of hADAR1 p110 WT and metal mutants (C1082D and C1082E) in HEK293T cells. Shown values are the percent editing from each biological replicates.
	AZIN1 site1			AZIN1 site2			COG3			NUP43			GLI1
n=	1	2	3	1	2	3	1	2	3	1	2	3	1	2	3
hADAR1 p110 WT	31.0427	28.2635	32.3877	59.9376	56.1081	66.2728	25.5717	25.69	29.4301	32.9198	31.3462	36.8787	59.3078	48.5364	44.2064
hADAR1 p110 C1082D	0	0	0	0	0	0	0	0	0	0	0	0	38.0198	49.4645	42.5097
hADAR1 p110 C1082E	0	0	0	0	0	0	0	0	0	0	0	0	20.1873	27.8481	24.197
empty vector control	0	0	0	0	0	0	0	0	0	0	0	0	18.5417	21.3592	32.3591

## Sheet: Supplementary Fig.3
Supplementary Fig. 3 Western blot of hADAR1 p110 WT, C1082D and C1082E in HEK293T cells.
750ng of each hADAR1 plasmids were transfected for 48 h in HEK293T cells, which then subsequently lysed for western blotting.
Western blot analysis was conducted once using two different biological samples overexpressing each protein.
Primary antibody: HA Tag Monoclonal Antibody, Secondary antibody: anti-mouse IgG with alkaline phosphatase-conjugated
